# Supplementary material for: Challenging the spliceosome machine
Source: Genome Biol. 2006 Jan 17;7(1):R3. doi: 10.1186/gb-2006-7-1-r3 (PMC1431713; doi:10.1186/gb-2006-7-1-r3)
Supplement: Additional data file 3 — The full dataset of 24,423 predicted introns, which includes the nucleotide sequences (positions -32 to 32) flanking the donor and acceptor sites [file gb-2006-7-1-r3-S3.xls]

wesleyan_id	CGstring	cDNA	BDGPrelease	intronrank	intronlength	startposition	finishposition	donor_sequence	acceptor_sequence
3	CG14395	BcDNA:AT05180_AY118675	3	1	4206	5025	9230	ATTATTGACACGCTGGGGCGTCCAGACAGTCGGTAAATCCAAAAATAGAAACAATTACATTAAT	TAAAGTCTGTCGGTTTTTGGTTTTGCTTGCAGTTAATTAATGAGCCGGTTCCAGTGCGATGATT
3	CG14395	BcDNA:AT05180_AY118675	3	2	1125	9789	10913	CTGAAGATCGATCTCATGTTTGACGATTCCAGGTGAGTTACGGATATGATGTTTTCGGTCATAG	ATAAAATGAGGCAATCCTTTCTCTCTAACTAGATCCATGCGAAGCAGCCGCCTTGACGATCCCC
3	CG14395	BcDNA:AT05180_AY118675	3	3	60	11302	11361	GTCAGCTGTACCTCAGTGAGGTGACCAAGAAGGTATGCATGTTCTCAAATTCTCCACCCAACTG	ACTGGCCATAATATTCTGCTTCCAATCAACAGAAGCTCAACTCTGGATCGCTGGATATCTGTGC
3	CG14395	BcDNA:AT05180_AY118675	3	4	120	11607	11726	ATCGACAAGACTGCCCTGTTCCAGCCACTCAGGTGAGTTATCATTCTAGGTTCTTTGGAGCACT	ATTATAAACTATTTTATATATCAAATTTATAGCTCCAGCGAGCAGCTGGCGGTGGAGCACAGCA
3	CG14395	BcDNA:AT05180_AY118675	3	5	104	12540	12643	AAGCTAGGCGGTGGAGGCGGCGGCGGAGGAGGGTGAGTATTGCCACCGGTCCGGTGGTCAGATG	GGGCGGCAACTTTTTGCAATATGGGGGAGAAGGTTTGGTCTGGTTGATTGGCATCGCTTGAATT
3	CG14395	BcDNA:AT05180_AY118675	3	6	59	12942	13000	AGAAGCGCAAGGCTAGTGTTAATGGATCACAGGTGGGTTTCCTTTTCTGAACTTTGGATGGTCC	GGTCCAAGTACATAATACATATTTCATCTTAGAAGAAAGCAAAGACGAGTTTTTTCGGCACAAA
3	CG14395	BcDNA:AT05180_AY118675	3	7	130	13288	13417	ACCCAAGGACTCAATCGAAACAGCAGCAGCGGGTACGTTTCCACCATTAGGTACTACATGTTTT	TTTTAACTAAACCCCTCGTTTATATCCCCCAGATACGTGTCCTGTTCTGAGTGCAGCTATGACT
4	CG5561	BcDNA:AT11641_AY118278	3	1	49	5223	5271	CTGCATTTTCGATCTAGAAAGTGCTGTCTTTGGTGAGCTTAAAACTGGAAAAATGCCTTTATAA	AAAATGCCTTTATAAAGCACTGTCTTCCGCAGATACTCGCCACGTCTACCGGAAGGCTCTCAAG
8	CG8710	BcDNA:AT15675_AY118690	3	1	55	5179	5233	TCCAGGACCACATACAAAACCTCTTCAGCTTGGCAAGATTTTTAAGAATCTCTAACTGCTAATT	CTGCTAATTCTAAATAAATTGCATTCAAACAGAAGGACATTAGTCTGCTCACCTCAGATGGATG
8	CG8710	BcDNA:AT15675_AY118690	3	2	54	5320	5373	ATCAAAGTGTTGAACTCTGCCGAAGGACTCAAGTAGGTGAGCTTATTTCTTTTTACGATCTACT	ACGATCTACTTGAGCATATTCATCCCTTGCAGAGCCTTTCGGTTTGCCAGCCACGATAGTGATA
8	CG8710	BcDNA:AT15675_AY118690	3	3	59	6711	6769	ATACGGCGACTCTGATATTGAACCGATTCCAGGTGAGATACGAGGCATTTAAATGGTAGATGTA	ATGTATGCTTATGAGTGCCCTTGACATCTTAGTAGTAGAAAATAGGCAATCTTTGGATATTATA
8	CG8710	BcDNA:AT15675_AY118690	3	4	57	6977	7033	GCGCACCAAAATTGTCACAGTGGAAACAATAAGTAAGCGACTATCAATTTAAATTGTATACCCG	ATACCCGAAACTGATCTCGTTAAAATTTTTAGCTTATCCCCCCGAAATCGGTCGCATGTTGCGT
9	CG6129	BcDNA:AT16851_AY118691	3	1	75	9160	9234	GTGCAGATGCGCACCAAGGAGGAGGAGCACAAGTGAGTGATAGTATATTTAATTAAATTTCCAA	ATACATACTTGATAATTTACTTGATAATTTAGGATTAAGTTGGAGGAATGCATCCGGAAGCAGG
9	CG6129	BcDNA:AT16851_AY118691	3	2	67	9411	9477	GTTGCAAGATGCGCTGCGCAAGTCCAAGGAGGGTGAGTTCTGGGGCACCTAATCTTAAAAAGAA	CATCAAATTATAATCCAAAATCCCGATTTCAGGTGAGGGCTTCATCGATAGCCTGCGCAAAGAG
9	CG6129	BcDNA:AT16851_AY118691	3	3	160	11466	11625	CGGAGCTACGCAGCAAACTGCAAACCCTACAGGTAAACTAATTGTAAAATTAATTATTGGAATA	TCATTATTTACTTCTCCTCTAATTTTTCACAGGACAAAGTCAAACAGTTGGAGTGCGACCGGAA
9	CG6129	BcDNA:AT16851_AY118691	3	4	60	12046	12105	ATCGGCAACAAGTGCTGCGCCTGGAGAACCAGGTTGGTTATCCTATGCAAATTTGAAGGTATAA	ATAAGATCTATTTCAACTCCCTCACTTTACAGATCTCAATGCTGCGCGAGCAGTTGGCCCAGGA
9	CG6129	BcDNA:AT16851_AY118691	3	5	56	12282	12337	GATCCCCATCTCTTGGAAAGCGAGAGCCGGCGGTGAGTTGCATGCCCTTATTTGTTCTTCCAAA	CTTCCAAAACTAAATTACATTATACATTTCAGTCTCGACTCGGCCGTTTCAATGAGCCTGCCAC
10	CG32574	BcDNA:AT18267_AY118694	3	1	83	5927	6009	CGAGGCCTCTCATGCCCAGCAGCAAATTCAGGGTGAGTTGTCCGCATGTTGGCACAGTTAATTA	ACTGATTACATATCGTTCTTATCATCCGTCAGCCGAATACGACAGGATCGAAGGAACTTCAGAG
14	CG8421	BcDNA:AT24863_NULL	3	1	58	7047	7104	CCACTGAAGCGCCGCTCTCGAAAGCTGAGGAGGTATGATCCTTAGTTTGTGAAAAGATTGAATA	TGAATATTTCCAAAAATTAATTAATTTCGCAGCAGGAAGATGATGAGGATGAGGATGAGGAAGA
14	CG8421	BcDNA:AT24863_NULL	3	2	74	7231	7304	CCAAAGATAATAATGACGACGACGATGATGATGTTAGTAAAATATCTAATTGCTTGTTGGTTTA	TTATTTGTTGCTAAATAACTTTCTTATTGCAGGATCAAGACAAAAACGATGCAGATGATGGGGA
14	CG8421	BcDNA:AT24863_NULL	3	3	211	7486	7696	CAAGGAAGAGGGCTCCTCTTGGTTGGCATCACGTAAGTAGCGAAGGAATGAATAGTTGAACGGT	TTTTCTCATACTAAAACCTGACTCATTTACAGTTGCCGTTAAATTTGGCGTTGGCGTTGCACTT
14	CG8421	BcDNA:AT24863_NULL	3	4	517	7775	8291	CCTTGTATTGATAAGGAAAAGTCCAAATACAAGTGAGTCTTCAATGCTGATCTGCTCCCCCGAA	TAACGTTCGAATCTTCCGTGGTGAATGCATAGCTGAGGATGAGCCCGCACCAGAGACTATATTC
14	CG8421	BcDNA:AT24863_NULL	3	5	151	8400	8550	TGATGTGGAGGAGCTGCCCCCTTTGGACGATGGTTGGAGATATGAATTATTAATTGCAAACTTC	TTAACTTCAGTCGTATCCCATTGTCTTAAAAGAATATTCCGAGGAAGAAATCGAAATCGAAGAG
14	CG8421	BcDNA:AT24863_NULL	3	6	138	9150	9287	CCAAAAACCGATCGCTTTACACATAACAGATCGTAAGTGTTAGCCATAGGATATACAAACTGAC	TGTTCTAATTCAGATTCTTAATCTCTAAATAGAAATAAAGCCGAAAGAAGCTGCACCTGCTCCC
14	CG8421	BcDNA:AT24863_NULL	3	7	73	9383	9455	TGCGCAAGGCAAACGAGGAGATGATTAGGGAGGTATGTCGCAACCAAAAGGTGTCTCCTTCACC	CCGTGAACTATATATCTTCGATATATCTCTAGCTCAACAATCACTAAAGAACATCACAACAAAA
14	CG8421	BcDNA:AT24863_NULL	3	8	58	10111	10168	CGAAAGCTGCATCGAGAATTTGAGATTTTTGGGTAAGTTAACATAATCTGTTAATCTGTTTCAC	TTTCACTTTCTACATTGCCTATTGAATTCTAGGTCACCACCGACAGGCAACTACCATCCATGAG
14	CG8421	BcDNA:AT24863_NULL	3	9	48	10279	10326	TATCACTCACCTATCTTATGGTAAACAAGTAGGTAAGATAGGCTACTTTGAGCTACAAATACTT	TGAGCTACAAATACTTTATGATTGTCTCCCAGTCTTCAGCAGGTTGAAAAGGTGGCTGTGGAGA
14	CG8421	BcDNA:AT24863_NULL	3	10	56	11053	11108	AAAGCATCACTCCGCGTGGCGGAGCAGGAAAGGTGAGGAAAAACGACAAAACCTTTCCATTTTC	CCATTTTCATTGACTAACCTGATTTGCTTTAGAACCTGGCGTGAGGGAGAACTGTTCATATTTG
15	CG6993	BcDNA:AT29177_AY118719	3	1	110	31491	31600	GTGGCTATGGAAGTCCAACATCTACGCCACAGGTACGAAAAGTCAGTAACATTACAATAAGCGA	GCAAGCATTACTAATTCGATTTCCTCTTACAGCAAATTCCTCTGAAGACGCCGAAATCTTCACC
16	CG6356	BcDNA:GH02014_AY118724	3	1	1436	5712	7147	GAAGTCGTTGGCAGTGGCGGGGCATTTGTGTGGTAAGTGGGATGCACTGCGAGAAAAGTCTACA	CTTAAGTACTTAAATCCTCTACCCCTTCTCAGGGCGATCTTCTTCCTGTGTGTCACTCCCAATA
16	CG6356	BcDNA:GH02014_AY118724	3	2	64	7595	7658	GGATCCTTCTCCTTTGGCATCCTGGCCGACAAGTGAGTCATTGCAAAGCTTCTTGATATGGGTT	AAATCAATGTCTAATCTTTGGTTACCCTGCAGATTTGGTCGCAAATCCTCATTCACCCTGGGCG
16	CG6356	BcDNA:GH02014_AY118724	3	3	57	7814	7870	CTCTGGTCTGTTCTATCCAGCATTTACCATGAGTGAGTTCGTAACTATGTACTATACTTCTTTA	TTCTTTAATTAGTTTCTGCGTTATTATTTTAGTCGTGGAGAACATCTGCTTGAAGCATCGTTCC
16	CG6356	BcDNA:GH02014_AY118724	3	4	62	8040	8101	ATTCCTTCGCTGCTGCTCATTCTGAACTGCTAGTGAGTGCTCCCAATCCCGTTTATATTCATCA	CAATCCCCCTAACCGAGCACTTTTCCCCTCAGCCTGATGAGTGAGTCACCCCGCTGGCTGATCA
16	CG6356	BcDNA:GH02014_AY118724	3	5	98	8244	8341	CCCCATCTCAAGTCGCCAGCGATAAGAAGTCGGTGAGTGCAAAGTCCCTGAAACATATGTATAC	TGGAGTGCTGATGAAATGCTCTACCATTGTAGCTGGAGCCCGAAGAGGGATTCTCCTTTGGACA
16	CG6356	BcDNA:GH02014_AY118724	3	6	59	8496	8554	CTGTGTCACTTCGCTGAGTTACTATGTGACGGGTAAGTTCAGTCCATAAGGATTCTCATATCTA	ATCTATGGTATATCACTTAATTTCTCCTGCAGCTCTCAATGCCGCCAATTTGTCGGTGTCCAGA
17	CG9359	BcDNA:GH02051_AY118725	3	1	59	5624	5682	GAAAGGAGTCCGAGGGATGCGATTGCCTTCAGGTAAGTTTTGGGGGTTTGGGAATTTATCTGAA	CTGAAAAAGTTTACCCTACTTTTCTCCAACAGGGCTTCCAGCTGACCCACTCGCTGGGTGGCGG
18	CG8586	BcDNA:GH02222_AY118726	3	1	463	5083	5545	TTCTCTTTGCTTTAAACTGCACTAGCACATAGGTATAAATGGTAGCAGTATATACGCCTACGTA	TACTGTTCTTTCACATCTTCTTTCTCCGCCAGTTTCCCACCAACGAAGATGAGCTGGCTGATCT
18	CG8586	BcDNA:GH02222_AY118726	3	2	66	6018	6083	CCTTGTACCGCTGTTGCGCCGTAGATCAAAAGGTCAGCCTAAGATCATTGATATGAGTATCCAT	TTATCCATACTAACCCATTGAAACTTTTCCAGGTGGATGACAGCGAAAGTCCGTACTTGGTGAA
20	CG9426	BcDNA:GH03286_AY118728	3	1	60	5898	5957	TCATCTATACGGGTCGCTGCGAAATCACCCAGGTGAGTCCATACACCTAGTCGCTTGGTCTCCA	TCCAAATTCTAATCCCTTCTTTGATCTTACAGTCCAATGTCCAGGAGCTCCTGGCCGCCGCCGA
20	CG9426	BcDNA:GH03286_AY118728	3	2	264	6150	6413	CACTGAACTTTGTCCACGCGAATTTCCCAGCGGTGAGTTGGATGCACTTGAAAGGCTTGATTTG	TAACTGATTGGTACTTTCCTTTCTTCGTTCAGGTAACGCTTGAAGATGAGTTCCTAGAAACGCC
20	CG9426	BcDNA:GH03286_AY118728	3	3	59	7259	7317	ACAACAACCCGTCATCTGCCGGATTTAATCAGGTATTTAACAAAAAATATTTATATTCGTAGTT	TAGTTATATATTTTTATAAAAATCCATTGCAGCTTCAATCCAGTGACAAAAGAGTGGAACGAGC
20	CG9426	BcDNA:GH03286_AY118728	3	4	67	7574	7640	ATGGCTTGCTCTACGTAGCTGGCGGTGATCAGGTAACAAGTATATTTCAATTTATTTGATTCAT	TTAATCATTGTTTTTGTATGCTTCTCTGCCAGCCCTGCGAGGTAAACTTCTACCGAGCCCAAGT
21	CG4390	BcDNA:GH03475_AY118729	3	1	67	7325	7391	TCGCTTGTTATTTTTAGATCGTCAAAAAACAAGTGCGTTTTTAAAAATTAATGGATTTCAGTTT	CTTACAAATTATTTACTCCGTTTCACCCCCAGAACATGACGCTCGAACAGCTGTCCGCAAATAA
22	CG3304	BcDNA:GH03731_AY119462	3	1	64	9773	9836	GACTCGTCTGATTCCGAGGAGAACAATTTGCCGTAAGTTTGAGGCGCCATGAGTGGATCACATC	TAACTAACATACTCCTTCTATCGCCCGATTAGATTTGTGCCCACCACAGAGTGCACCTCGACGC
22	CG3304	BcDNA:GH03731_AY119462	3	2	72	10090	10161	TGGCCGCCTCTGTGGGGCCCAAGACCTCAAAGGTGAATGTGCACTGCCCTCGAAATAGAAACGA	ACTGACTACGCAGCATATATTAATTCCCTTAGGTAACCGAGTATCAGACGCAGCGGGAGTGTAG
22	CG3304	BcDNA:GH03731_AY119462	3	3	111	10293	10403	TTCAGTGTGCTCATACACTTCTGCCTGGCCAGGTGAGTCACCCGACTTGCACTCGGCGATGATA	TTTCTAATTGGCATTCTAATTCCGTTTCATAGAACTGTCGATGATCACACTATGCTCTCAATTC
22	CG3304	BcDNA:GH03731_AY119462	3	4	1555	10601	12155	TGCCAAGGGAAAGGGTCGACGGCCGAGGAGAGGTAAGCATTGCGACTCTAGACGCAGTAACCAA	CCATTCCTTCGCTCGTCCCCGTTTCTCCGCAGGTACCGCCACCCAAATTCGTCCTCTGGAGGAG
22	CG3304	BcDNA:GH03731_AY119462	3	5	67	12604	12670	CGGGCCCGCATGCCCAGTTTGGCGGCCTTGAGGTGAGTCCAAATCCATACTGACAACCAAATTC	ATAATGTATGCAAATGAACCTACGCTTTTCAGTGAGCTGCCGAGCACGAATCAGGAATGGCTGG
23	CG9211	BcDNA:GH03927_AY119465	3	1	69	5286	5354	CACCTAGAATCAGTCTAAAATCCCATAATAAGGTGAGTAATGCCATTAACTCTTAATCCTTTGA	AATATTCAATGATATTTTCGTGAAATTTTCAGTGCCCCCTCCAATGACGCTGCTCACATCCTCG
25	CG1965	BcDNA:GH04034_AY119467	3	1	58	5307	5364	GCCAAAGGCGCTGCTCAGCTTCGCAGATGATGGTGAGTGATACCGGAATATAAAAAGAGTATGG	GTATGGAGCCAAAATCCCCAATTCTTTTGCAGAGGATGACGGCGAGGTGTTCCAGGTGCGAAAG
25	CG1965	BcDNA:GH04034_AY119467	3	2	618	5667	6284	TCCAAACCGAAATACGCACAGACGACTTTGTGGTAAGGTTATTATTATTCAATTTCTTCTACAA	AATAATATAAAACTTACTTATCTTGTCCCCAGCTAGTGGTAAAGAAATCTGAGACTCCCGAGGC
25	CG1965	BcDNA:GH04034_AY119467	3	3	57	6526	6582	CCGAAAACGTCGGCAAAGGGCTAGAGAACAGGGTAAGATTCGACACGTTGCCACACTAGCGATG	AGCGATGGCTTACTCTTTGTGTTATATTCCAGGTGCAGGCGACTATATACCTATTGAGGAGCCC
25	CG1965	BcDNA:GH04034_AY119467	3	4	86	7516	7601	TGATCAGGCCAAAGAAATCGCCGAATCAGCAAGTATGAGAATTTTGTTTTTAGTCTTGTCTTAG	CTATATTAATATGTTCAATCTTCTGCTTTTAGAACCTATAACAGCTGCCTCCCGCCGAACACCT
25	CG1965	BcDNA:GH04034_AY119467	3	5	58	8151	8208	CATCGAAAAGATTGTGCTGCCCAAGGTGACTGGTGAGTTTTACACATTAAAAAAAAACGCGAAG	GCGAAGCGGGGTAATAAATGAATGTTTTTTAGCTCTGGTCACAGAATGCTGGGATCCATTATCT
25	CG1965	BcDNA:GH04034_AY119467	3	6	69	8402	8470	AATGATGTATTTATACCCATTTTTCCAAAGCAGTAAGTATATTATTCTTGCAAAAGATTGGCCA	GTCTTAATTACCGCTTTTTGTTTGAACTTTAGAGTGCAAGAGGCGAAGACCTCATTCTTTCAGA
25	CG1965	BcDNA:GH04034_AY119467	3	7	55	8795	8849	GAGAACTGTGATGCAAGCAATCCAATCTTTATGTAAGTAATGAAACTCACTTTTGAGAGTTAAA	AGAGTTAAAAGCAATCATTTCCCTTTTTGCAGGCAATCCAGCGATAAAGCCAAGCAAATACTTC
26	CG7560	BcDNA:GH04035_AY118732	3	1	64	5541	5604	CATGGTGGAGCAATCGATACGGCAGAGGGGTGGTAAGTTAATTATTAATTATTTATCACTAAAT	ATACTCTAAAATCACTCTTACACTCGAACCAGAAACAATATCAGTCTGTGTGGGTGGATATCCA
26	CG7560	BcDNA:GH04035_AY118732	3	2	67	5706	5772	CAGCTAAGAACATGGAGTTTCTAAAGGCAAAGGTGCGTTGTTATTTGTGCACATATACAAATTA	ATTTTATAGTGTCATTTTATATATTTGAATAGATTGATGCTGGAGCAGATTGCATTATCACACA
27	CG3652	BcDNA:GH04132_AY118733	3	1	57	5043	5099	AGCAGATAATACCGATGGATTCCAAACTAGATGTGAGTCAGGAGCTTTAAACAGGAATTTAATC	TTTAATCTCTAATATATGCTCCACCCTACTAGATGTTCGAGGACGTGAACACGTCGCCTTCATT
27	CG3652	BcDNA:GH04132_AY118733	3	2	68	5314	5381	CCCCAAGGAGAAGTCCAGTCTGCTACGAGATTGTACGTCATCAAATGGTTTCGTTATGCATTCG	CAGTTTTCTTATTGTGTTTACCCGTCTTTCAGGGGACCTTTGGGGTCCACTGGTGCTGTGCACC
27	CG3652	BcDNA:GH04132_AY118733	3	3	62	5554	5615	ACACTCAACTCCAAGCTGCTGGGCGGCAATATGTGAGCATCTTTGTATTATTGGTATCCAATTG	TGTTTGATCCTAACGTACTCAATCCCCATCAGCTCATTCTTCCAATCCGTCTGCGTGCTGGGCT
27	CG3652	BcDNA:GH04132_AY118733	3	4	53	5774	5826	CACCACCATAGGCTTTGCCTGGGCCACTTACGGTACGAATATCAATTGCATTTAATAGAACAAA	AATAGAACAAACACTAATTGGCGTTCCTTTAGCTTCCTTTGTTTTCCTGGGTCAGAGCCAGCCT
28	CG5597	BcDNA:GH04238_AY118734	3	1	747	5154	5900	CGCCATTCTGGCCATCGGACTGCTCCACAGAGGTACAGCCAGATCCTGTGGCGATCCAGCCAGC	CGTTCTAATCAGTAATATTCGCTCTCCCCCAGATGCGCTATGCTATCCCACGAGGGATGAGTCC
28	CG5597	BcDNA:GH04238_AY118734	3	2	60	6092	6151	AGTGGATCTTCGGAACACCTCCATATGCCATCGTGAGTGAACCAAACGGTGTGGTGCGCTTAAG	TAAGATACTAACCGCTTTCCCCTCCTTGATAGCCCGAGTTCAGGAACGAGATTGACAGCACCTA
28	CG5597	BcDNA:GH04238_AY118734	3	3	78	6430	6507	AACGTGTATCCCAGGCCCACCATCACGATAATGTAAGGACGAGCGCCTGCCTTGTCGTAAGACA	AACGTCCCAACTCAACTCCGCTCCTATTACAGATCCAACGACATGGACGTGGTGAAGCGGGAGC
29	CG3714	BcDNA:GH04243_AY119468	3	1	367	5913	6279	TCGCTAATTTGCGTATTAGTTTCGTTACACGGGTATGGTGAAATGATTGCCCTTATGTTTTGAA	CAATTGCAAAACAATTTCGATGACTCTTACAGATAAACAAACACACAAAGTTCAACGGCATTCA
29	CG3714	BcDNA:GH04243_AY119468	3	2	570	6585	7154	TCAGAATGGCGTTGTCCAGCCGCTGCTCACTGGTAAGTAGGTAGCCAAATGTCGCCAACAGATG	TTAAAAACTAATAATGAATCCTTTTTTTTCAGATTTGTACCAAATAACCATGGCCTATGCCTAT
29	CG3714	BcDNA:GH04243_AY119468	3	3	68	7326	7393	ATTCCTGGATAGCTTTCACTATTCCCAGAGCGGTGAGTGTCATAGACAGCATAATATTTTCATT	TAAGCTAATCAACTCTTTTTGAACCCTTTCAGATATCGAATACCTGAAGCAAACACTGCCCGAG
29	CG3714	BcDNA:GH04243_AY119468	3	4	438	7521	7958	GCCATTGATGAGGGCACAGTAGCATTTCCACGGTGTGTTCGCATGGGATCCATCAAATTAGTAC	CAGATAAGTAAAATGTATTTGTCCACTTTTAGAGTACCCATCATTAAGATCGAGGGACCTTTGA
29	CG3714	BcDNA:GH04243_AY119468	3	5	71	8043	8113	ACAACACTACTCACCTTGGTAAATTATGCCAGGTAGGCATCGCTTATACACTATCTGGAAATTT	ATACCACCTCCACTTGCCACACAACACAACAGTTTGATGGCCACCAATGCAGCCCGTTATCGCA
29	CG3714	BcDNA:GH04243_AY119468	3	6	1138	8242	9379	AGGTCTATCCGCATCGAAATACTCCTACACAGGTAACTACACCGCCATCAAATATGAACTCTAG	AATTATACGATCATTCCTTATTCTTTTACCAGGCGGTTTTGATGGCACCTCCAATGTGCTGGCT
29	CG3714	BcDNA:GH04243_AY119468	3	7	57	9521	9577	GAAGACCCGTCTAATTAAGCACAAGCAGACAGGTGAGTAAATGCTGTACTAAGCATTAAGAAAC	AAGAAACCATAATGATAAACTCCATTTCCTAGGCATCCTGGAAGATTTGCTGGAGCATGCTGTC
29	CG3714	BcDNA:GH04243_AY119468	3	8	341	9750	10090	ATGGCACTTGTCGATACGTACGATGTTAAGAGGTATTTCGCTTTTAGGCAGATTCTCTCGGAAC	TTTGAGTAATAATCAAAAGTATTATCCAACAGCCGAGAAACAGAACAAGCCAACACAGAACCAA
29	CG3714	BcDNA:GH04243_AY119468	3	9	1808	10427	12234	TACCTACCAAAATATGTCGAGAAGTCATTCAGGTAAATGTCGTTATCGAAAGCAGACCAATCAG	CTAAACACATGCTTGTGATTTCTTCTCCACAGGAGTGGCTTGCTGAATTTCAGCGCTGTGGCCT
29	CG3714	BcDNA:GH04243_AY119468	3	10	66	12501	12566	GATCGATTGCTTTGGCATTGGCACGCATTTGGGTGAGTTTGCTGTACTTATGTACATTTGAAAT	TGAATGTGTTGTAAATATTGTGTATTTTGCAGTTACCTGCCAACGACAGCCGGCGCTGGGTTGT
29	CG3714	BcDNA:GH04243_AY119468	3	11	63	12977	13039	ACAAGCGCACGCTCAACCCGACGCCCTACAAGGTGGGTGTAATCATTTGATTTGGCTTACGAAA	AAGGGTCTAACCAATGTCTCACTTTTTTTCAGGTGGCTGTCAGCGATAATCTCTACAACTTCAT
30	CG10194	BcDNA:GH04973_AY118739	3	1	59	5106	5164	AAGTTGAAAAGTCCACGTCGTGTGATTACAATGTGAGTTGCAGCTTAACGTTAACTTAGCTTCA	CTTCACCATTCTGACGTAATCTATTCGTCTAGGCCCTCCTCCTTACACGCACGCAGAAGTCCAC
30	CG10194	BcDNA:GH04973_AY118739	3	2	62	5380	5441	CACACCAAGGCAGATAAGAAATCGCTGGATCCGTATGCAACTCAAATAGGTTTTTAGGAAATTG	TGGTGATGTAACATTATTTTCGCACCTAACAGATCCCTAGCTCTGCGGCTGACTGCCATACGAG
30	CG10194	BcDNA:GH04973_AY118739	3	3	87	5785	5871	ACATCGAACCTAATGAGGTCAAGGATTCTGCGGTAGGTGGGTGGGATATTATACGGCACAAGAG	CATTTAATGTACTATCATTTATATTATTGTAGTGGCGTTCCCCATTGGACTACCTTCAAGCGAG
31	CG10384	BcDNA:GH05220_AY118740	3	1	2638	5478	8115	CTCTGGCGGAAGTGCGCCGCTTTCTGGTTCCGGTGAGTCGAGTCAATGAGGCATCTTTTTTGGG	CCATCACTGAATCACTCATCTCTTGCCCGCAGGACTACCACGATGACATCCGCCAGGAGCAAAT
31	CG10384	BcDNA:GH05220_AY118740	3	2	474	8687	9160	TGGACAGACGACTCCGGCGACGGCGGCGGCATGTAAGTGTACTCCGGCCGCAGTGGCTTTGCCA	CTCTTCCTTTGTACGCCTTAAATCTCCTGCAGTGCACACCACAGCCATGGCAGTGGCACTCCAG
31	CG10384	BcDNA:GH05220_AY118740	3	3	151	9407	9557	CGCTCTGCGCAACGTCAAGACCATCAACATAGGTAAGGCCTGGTATCCACAGCCAGTTTCAGTT	CATCTTCGTATAATTTTCTTTCTGTACGCCAGGTGGCGGCCTGGGAAGGAAGCGTCCCCTGCTG
31	CG10384	BcDNA:GH05220_AY118740	3	4	62	9746	9807	AGTGAGTTGCCCGCACGAAAACGAGCCACCACGTACTCCGATTCAATGGATTAATCAAGGGGGA	GAAGCGGGAAACTTAATGATTTCGTTTTTTAGACCCTTGCAGATGCTGGCCTCGCCGTTCATCA
32	CG7077	BcDNA:GH05294_AY119471	3	1	60	5229	5288	TGGGCCTAGCTCGTCGAGTGGAACTCATTGAGGTGCAGACCAATACTAATTAATATACATCCAT	CCATAGAATACATTTTATGAGACTTCAAACAGGCACTCAGGGATCAAGTGACCGGCGTTGGAAA
32	CG7077	BcDNA:GH05294_AY119471	3	2	52	5455	5506	CGCTGGCATCCTGAAGGCCAACTTCCTGAGCGGTAAGTGCAGCGTAAAGAATCTGAACTGCCGA	CTGAACTGCCGAGACTACATTCCTCAGTTCAGAATCCCCCACCAAGGACATCAAGGAACTGTTC
32	CG7077	BcDNA:GH05294_AY119471	3	3	2816	5634	8449	AAGGTTCGCGGTCACATTGTGGTCATGAACAGGTGAGTGTCCACCATGGCCAAAAGTATATACC	TGGACATGTGTATGGACAACATTTGACAACAGCGTGCTTGGCCATCGGATTCCGGAAGTGCCGG
32	CG7077	BcDNA:GH05294_AY119471	3	4	121	8586	8706	TACATTTTCTCAAATTAAATATTAAATTAACGGTAAGTTAAATGCAGTGCATACATGGCGCGCC	TTACCCTCTCCATTTTTATCCCTCCATTGCAGAGCATTTGCCCGGGCATGGTAGACACGGATTT
33	CG32940	BcDNA:GH05455_AY119473	3	1	57	13101	13157	AGGGACTGGGCGTGGCCCTACTCGATCTCGAGGTAGGTCTGGTAGTATTTAGAATTTTACTGAA	TACTGAAACCTTACAGCACCTTATCATTACAGGGTCGTGATTTTGGTCTACCACTGCACAAGGA
34	CG9356	BcDNA:GH05665_AY118742	3	1	69	6428	6496	CACTTTGTGAGGCGGAGAAGTACGCGGTTAGGGTAAGTACAGCGATAGTTAAAGTGATTCAAAC	GTTAATGGTACACCTTATTACCGTCCCACCAGGCCTTGGAATTCATTAGTCAGCCCCTGATGGC
35	CG3613	BcDNA:GH05812_AY118745	3	1	65	5404	5468	GCACATCATCACCAAGCGCTTACTTGACGACGGTGAGTTAGGCGCTGCGACATGTAAGCTATAG	GGATCTAATTGCAATTTTTCATGGCCCCGCAGAGGTGGAGAAGATCTTGGTCAGCGGACGCATA
35	CG3613	BcDNA:GH05812_AY118745	3	2	60	5974	6033	TCCTATGGCGATCATGGCGCCTACAGTTCCCGGTAGGCTTGTCAATTTTCGTTGAATTTTAATT	AATTGGTTACTAAGGAATTCCTTTCGTCACAGCACCCCGCCCCCTGCTTCTTCAAAGCCCAAAG
35	CG3613	BcDNA:GH05812_AY118745	3	3	125	6136	6260	GATCCCAACTATGGGATCGTAAAGACGCACAGGTTAGCTAAGTTCAATCGCGTTAATGATGCCT	AACCCTCCTTTAATCCCTTACTTTTTCAACAGATCACGGGACCACGAGCTATATGACCACCATG
35	CG3613	BcDNA:GH05812_AY118745	3	4	760	6443	7202	GTCCTCCTCTTCCTACGCGGCGGCCTATCCAGGTAAGATACCTAGATTTCTAGACCAATAATCT	CTAAACAACAAATAAAATTCTTTTCAAAATAGCAAAACCAAGCAACGGTCGTTCATCATCGTCA
36	CG9313	BcDNA:GH05829_AY118746	3	1	1757	5216	6972	GAAAAGGTGACGGCAAGCAGGTGAAGGGAAAAGTAAGTAAAGTAGAAATAACACCGCACATAAA	TAGTCATACTGTTGTTCCAATTTCCCCAGCTGAGGACCTCCAAGAACAAGACAGATGGCCCCGG
36	CG9313	BcDNA:GH05829_AY118746	3	2	59	7404	7462	GGAGAGGGCGAGGAGGATGATGATGGGGCCACGTAAGTAGTGCCACCATGTCATAACAACCCAT	CCCATTCATTTGAATCCTTGGTACTAATAAAGCGCAAAGGACGCCGCCGTAGAAGACGAGGATG
36	CG9313	BcDNA:GH05829_AY118746	3	3	61	7698	7758	GTGGTGCCCTCACCTACACAAATCCCAAAAGGGTAAGTAATACAAGTTTTAGATATTCATTGAA	GAATTTCTCCTGGATACCATTCCTTCTCCTAGAATGTAGACACCCAGACCATACCCCCACCCCG
36	CG9313	BcDNA:GH05829_AY118746	3	4	62	8186	8247	CTATGATCTCTTCGCCGTCTGTTTCGGATCGCGTAAATATTGAAAATGTACCCTTTTGATGAAA	AAACTTTTTGAATGGTTTCTCCTCCTCCTCAGATGACTTCATGAAGCAGACCAATGAGGGTTAC
36	CG9313	BcDNA:GH05829_AY118746	3	5	65	8326	8390	CGTTAAGAATCCCTCATTCCCGGACTATATAAGTGAGTCCCAGTCCGGCCAATCCTTCCTCTCG	ACTCATGGATCATTGCATTTCATCTCTTTCAGTTCAAACCGACTGTGGTGTCATGTGCTGTGAC
36	CG9313	BcDNA:GH05829_AY118746	3	6	70	9205	9274	AAGCTCGCCTTCATTGTGGTGGGCGATGAGAAGTAAGCACCATACCAAGTATTCAATCTATATA	ATATATTTATATATTCCAATTTCTGTCTTTAGGGGCGTCACCACTTCGCTGAAGCTATCGCCCA
37	CG13124	BcDNA:GH06222_AY119478	3	1	641	5185	5825	GATCGACAGCAACGAACCCATGGAAACCTAAAGTAAAACCAAAATTCCAAGGTTCCATTGTCCC	CCGAACAATAACTATATTATATACATAAATAGCGAGCGATCTGCATTAAATGAGAGAAAAATCA
37	CG13124	BcDNA:GH06222_AY119478	3	2	60	6002	6061	AAGCGACAAACCAAAAATAGACGATACCAACGGTGCGTATACTTAACGAGCCACCCGCTCATAT	ATATCACTCATCTCGCCCTCTCGCTCGCACAGCAGCCACCAGTCATCCGAGCAAAAGCAACAAC
37	CG13124	BcDNA:GH06222_AY119478	3	3	607	6559	7165	ACAATTTGAAGGAAATATTTTTGCACTAAAAGGTGAGTATATCCGTCCATCCGACGCTGATTCA	GAAGTATATAATTAATTTTCATTGTATTCCAGACCCGGCAATCTGAATCTGCAAAAGGGGAAGA
37	CG13124	BcDNA:GH06222_AY119478	3	4	61	7577	7637	AACGCAGCTTTGTGCGCACCTCAAATCAACAGGTGGGTACACCATATCGATGTCGATTAGCAGC	AGCCATATTTATATAATTGTTTGTTCATTCAGAATATCAACAAACGGCGAAGTCTGGCTTTCAA
37	CG13124	BcDNA:GH06222_AY119478	3	5	791	7735	8525	CAAACCAGCCATGGATATCTACAGGCCTCCCAGTGAGTTGTTTTAGTCATTCGTTATAAATTCT	CATTGTTTACCCCTCTTCCCGTCTCCTTGCAGAGCTAAACTACAGTCTACAACATTCTTCCAGT
37	CG13124	BcDNA:GH06222_AY119478	3	6	68	8783	8850	TGAACTCGCCATCCAGTGGAAATATACTTCACGTGAGCTCTAATTTAAAAATATTGGTAAAAAA	AATATTTCAATAAATAAACACCTAAATTCCAGACAACAAATCGTGTAAAGTTTGCACCTGAGCC
37	CG13124	BcDNA:GH06222_AY119478	3	7	65	9328	9392	CATGCCGTCAGTGGTACCAGGAGCGTGAGAAGGTAGGCAATTCAGCATAAATTTCCATGATCAT	TCATATTTAAAAATCTTTTACCCCGCATGCAGCTGTTGTTTGCCATCCAGGGCATGAAGTCGCC
37	CG13124	BcDNA:GH06222_AY119478	3	8	62	9606	9667	GCGTGCGTCCACCCATTAGATCACTTTCAGAGGTACGTTTTTGATTGATCAAGTGGTTGGAATA	TAATACATGTGATTACTATTCATAACTTTCAGATTGAGTGCTTGTTTTATGTTTTGACCTGTAT
38	CG6409	BcDNA:GH07049_AY118749	3	1	144	5046	5189	CACATCTCCAAGCGGTCAGCATGAAGTCGGTTGTAAGTCAAGATCTCAGTTCTCTTGAAGATTA	TTTTAATCTATTTGTGTTGCACATTTTCTTAGATTATTCTCTTAGCCCTGGTGGCTTTCTGCCA
39	CG1582	BcDNA:GH07148_AY119481	3	1	60	5180	5239	TTCCTACGCAGTCCCAGCGACATCCGTACCACGTGAGTACGCCGCTAAACTTACATTCAGCTTT	CTTTTCTTACATTCCCAATCCCTGACCAAAAGCAACGTGCCCGCGGCGCCTAAATCGCAGGCGG
39	CG1582	BcDNA:GH07148_AY119481	3	2	60	6022	6081	ACAACCCACTGAATCGGACACGACCAAAAAGGGTAAGTGCTGTGGAAAGGCTTATTATTAACTT	ACTTTACTTCACTGAATAGCATACTCCTTCAGATAGCGTTGACGAGAACGATAACGAGCTGTGG
39	CG1582	BcDNA:GH07148_AY119481	3	3	65	7369	7433	AACTCTGGCGGAGACTTATCAGCGATACGCGGGTAAGTGACTGCATACGACCACATAAATTCAA	CGCCTATAATTTCTCTGTGATATTCCCCTTAGAATATAGCAAGCCCACGTGCAAGAGTATTTAC
39	CG1582	BcDNA:GH07148_AY119481	3	4	60	8396	8455	GCGATCATTTGACCGTCCTGAATGCGTATAGGGTAAGTTAACCTCTCACAATAATAAAAGGACA	GACATGCAATTATGTATACTTATATCAAACAGAAATGGCTGGATGTTGCGCGAAGGGGAAACTA
39	CG1582	BcDNA:GH07148_AY119481	3	5	68	8658	8725	AAATGCCTGCGACAATATACTGACACTAACAGGTATGCATGTGGTGGCAAATAAAACGAAACAG	GTTTAAAAACAATGCATTTGAATCCTTTGCAGGTGTGGAGCAGAACCACAACGGTGATAACAAC
40	CG5554	BcDNA:GH07506_AY118750	3	1	203	5441	5643	CTGATGCTCCAGGGCGAATGGATGATCGAGTTGTGAGTGCGAAAGGGTGGCTCTGAGTAGTCCC	TGTTAAACATATGTTTCTCCCTCCATTCACAGCTTTGCTCCATGGTGCCCGGCCTGCAAGAACC
40	CG5554	BcDNA:GH07506_AY118750	3	2	69	5806	5874	TTCTTTGTCACCGCCCTCCCCACCATCTACCAGTGAGCACCACATAGACCTTTTCAACCCATGA	ACATCGTCGTAATCCACGTCAATCATTTCCAGCGTAAAAGATGGCGAGTTCCGGCAGTATCGTG
40	CG5554	BcDNA:GH07506_AY118750	3	3	187	6050	6236	CCTACTTCTTCAAGCTTTCGCACACTCTGAAGGTACGTTCACCTAGCCCATTATCGCATCGGTT	TGTACTAATAGCATACGCAAAAACTCTTTAAGGACTTCAACGGGCGCCTGCAGGAGGAATACGG
41	CG5514	BcDNA:GH07623_AY119485	3	1	59	6404	6462	CGACATCAAACAGGATGCCATTACCTTCGAAGGTGGGTTTGCCGGGCGCCACGATGGGTTATTT	TATTTAACTTCTACGATTTCTTTTTCGTGCAGGTACTGAGCGAAAGAACTCGGTGTCGGAGACG
41	CG5514	BcDNA:GH07623_AY119485	3	2	301	8890	9190	GGAGAACGAGGCACTGGAGAAGCAGGAGCATGGTGCGTACTGTATCATTGCTAAGTTTCATTTG	CCGCATTGTTAACTAATATACATAATATGTAGCTGTATGAAGCCACCACTAGTAGTCCTAACCA
41	CG5514	BcDNA:GH07623_AY119485	3	3	104	9240	9343	TAGTAGTCCTAACCAAACCGCAATGGAGCTGGGTAAGCGGTTCCCGCGCGATTCTCTGTCCTTT	CGTGTGACTAAAGTGCTTGTTTTTATCAGCAGACGCCCTGTCCGCCAGGCGACTCAGCAAGAAG
43	CG3399	BcDNA:GH07742_AY119486	3	1	78	17999	18076	ATTCATTTGAAGAGAGTTTAGCAGCCACATATGTATGTCAACGAAACATACTTAAACATATTCA	AAGTATGCAAACTGACATTGTTTTTTGTAAAGCGCCTGCGAAACCACCGAGGCTAAGAAGGCAG
43	CG3399	BcDNA:GH07742_AY119486	3	2	4912	18431	23342	TGAGGCAAAACCATCGGCTACAGTGGTTGCGGGTAAGCTCAGTGCCGGAAAAAAACACACGATT	TTCATTCATTCATTCTTTCGTTCGTTTTGCAGGAGTCACAGGACCTGCAGGACCTTTGGGGGCT
43	CG3399	BcDNA:GH07742_AY119486	3	3	4968	23826	28793	GTTAAGCTTCGCTGCATATGAAAAGTTCGAAGGTAAGTTTGCCAAAATATTCGTGCTTAAATAC	AGTTACAACTGTTCTTTTTCTCTACTTTTCAGGTCAAATGCTAATAAAATGGCTAATCTCAACG
43	CG3399	BcDNA:GH07742_AY119486	3	4	3592	28967	32558	TCTCCAATGAGCACTTGGATTGCGGATTTAGCGTGAGTTCAATGCACTTTTATTCCCCGGAAAT	ATTAATAAAGTGTTTTCTTCTTCAATATTCAGCCCTATGAAATGTACCAATGGACGCACACGGA
43	CG3399	BcDNA:GH07742_AY119486	3	5	54	33412	33465	CGCCGAGGGCAATTGGTTCCATCGCACAAATAGTGAGTGAGCCGAAAAATATAACTACAGTCGT	CTACAGTCGTATAATAACTAATATTTTTCTAGCCATGCGCAAGAGTGCAGTTAACCCGCCGAAG
43	CG3399	BcDNA:GH07742_AY119486	3	6	62	34477	34538	GCAGATCTTCGATCTCAACAAGAAGTTCTTGGGTCAGTTTAGAGCGATCATTTCCATTGCCATC	TCACTTAGCTAATCCATGATATTGCTCTTCAGGTTGCAAGAGAACGACGGCCAAAGTTTTGGCC
43	CG3399	BcDNA:GH07742_AY119486	3	7	71	34843	34913	AAGAAGGAGATCACCAGTCTCCTGAATGAATTGTAAGCAATAGCAGCAGTCAACTTACCACTTA	GGATTACCCAGTTTTTTTTTACACATTTTCAGAATGAAGAAATCGAAGCAGGCCCAAATCGAAT
44	CG17302	BcDNA:GH07971_AY119488	3	1	62	5164	5225	GCAGGCCAAATCGCTGGTCTTCATGAAAGATGGTAATCACGCCCTTTTTGTTTATCTGATATTG	TGGGAACTTATATAATGCCAATAAATTTTTAGACCAATCAAAAATCCACCGACTATCAGACTTC
44	CG17302	BcDNA:GH07971_AY119488	3	2	4072	5939	10010	TGGATTTGAGTGGTCAGTCGGAAGAGGAGGAGGTGGGTGAGTGGGTATGCTACATGCCATGGTC	GATTTCTTGGCACGCATGAACACCTCCAGCAGAAACGACAGCCAGCCAAGTTGCCAAGTTTGCT
45	CG3223	BcDNA:GH08043_AY118753	3	1	73	5260	5332	GATGCACTTGCAATTCGACGCCAGCGAGTTGGGTGAGTGACCCTCGGGATTCAAATCGCTGTCC	ATTGTGTCAAGTCATTTGCTGCGCACTTGCAGAGATCATCCACCACGGACGCGTGCTGGAGGAC
45	CG3223	BcDNA:GH08043_AY118753	3	2	58	5750	5807	GGAGCTAGCCAGAAATAGCTCGGCCACGCAGTGTAACTAATGCCGTATCTATTCTTGATTTGTA	TTTGTATATTTTACCCGTTTCTTCCTTTTTAGTGCAGGAGCAAGCTGCTTCGGAGTCTACTACT
46	CG9377	BcDNA:GH08193_AY119491	3	1	474	5261	5734	ATATGGAAAAGTGCTGTAATATCCCCGATAAAGTGAGTATTGAAAAAGTTACGATTTTCATAAA	AGTTTTTAAAAGTCGAACTTTTATACCAACAGCTCCCGACTCCGAAAATTCCAGAGGAGATGAT
47	CG9144	BcDNA:GH09073_AY118759	3	1	53	5647	5699	TTGCCACCTGCTCCAAGGACGGATATGTGATAGTGAGTGCACCCTGGTGCCTTAACGGAACGAT	AACGGAACGATACTAATAACTTCTCTTTGCAGATCTGGAACGCCCAGCATCCGTGTTCGGAGAA
47	CG9144	BcDNA:GH09073_AY118759	3	2	54	7125	7178	TGGTCACCACCAGCGACGACTACACAATTAAGGTATGATGTAAGACTTCTCCAATCTTGCAGTT	TCTTGCAGTTTTAAGCATCCATGTTTCCTTAGGTCTGGCGATCACGAGCAAAGGCAAAGGAGTT
48	CG7069	BcDNA:GH09258_NULL	3	1	52	5180	5231	GCTGCTATGCCAGCAAATGCAAGAAAGAGAAGGTAGGACGTTGTTACGTTGGGAGTCAATCATC	GAGTCAATCATCCGCTTATGAATTCTTTCCAGAAACCACCGAAGTTCCGACTGGACCGCGGACC
49	CG5594	BcDNA:GH09271_AY118761	3	1	567	7697	8263	AATTCTAACAATAATCAAATACATGAATACAAGTGCGTTCAACCAGAAAGTGTGTCCAAATTCC	AGTTCTTAGTTCTTGACCACGTTCTCCTCTAGTGTTACCTAATTTTAAGTGAACATAGTGCAAT
49	CG5594	BcDNA:GH09271_AY118761	3	2	125	8425	8549	CAATGGTACAGTTCACGAAACCAAAAATGAAGGTATGCAGGGGATAATATCAATTATATAGTAT	TCCGAACTCTATTCAATCCTGTGCATCCACAGACTCAGGTGATATCCACAGGGCGGAGGAGAAC
49	CG5594	BcDNA:GH09271_AY118761	3	3	319	8742	9060	TGCAAAGCCGGCAGCTCCATCGGCTCGAATGGGTATGTTCGCCGCGCATTAATTAACTTGCTTG	AATCTCTAACGCTCGTTTCAATGTCTCATAAGGTACCCTAATTGGAGTGTTCTTGCCATGCATT
49	CG5594	BcDNA:GH09271_AY118761	3	4	62	9195	9256	GATTCCTGATTGTTCTGACCTGCTGCTGTGTGGTAAGAGCGTCCTGCTGCTGAGCCCTCCCCCA	CATTTGGCCTCACTCCAAACTCCTCTTTGCAGACCATGCTAACCGCGATCTCGATGTCGGCCAT
49	CG5594	BcDNA:GH09271_AY118761	3	5	65	9340	9404	CCGGCGGGCGGGAGTTACTTCATGATATCACGGTAATTACAATGGCATTGGTAGGAGGTAGTAG	AACTCTAATGGTGCCACGATTAACATCAACAGATCCCTGGGCCCTGAATTCGGCGGAGCGGTGG
49	CG5594	BcDNA:GH09271_AY118761	3	6	94	9508	9601	TGTACATCGTTGGTGCCGTGGAAATCGTATTGGTGAGTTAAGAGCGCCCACTCCCAGGCACCAA	TTACTTAAGCACTCATTAATTATTCATTGCAGACATACATGGCGCCGTGGGCATCGATATTTGG
49	CG5594	BcDNA:GH09271_AY118761	3	7	62	9708	9769	GGTCTACGGCACTTTGCTGCTCATCTTTATGGGTGAGTTAAGCCTGTGGCCCACTAGTGAGGAG	AGCAAACATTAATGTCCCGCCACTAAATCAAGGTCTCATTGTGTTCCTGGGCGTGAAATTCGTC
49	CG5594	BcDNA:GH09271_AY118761	3	8	59	9900	9958	TTTGACAATATCCATGGCAACGAAAAGCTATAGTAAGTATGCGCCAAGTACGTGCCCCCTGAGC	TGAGCGGCCATCTAATCTCCGCCCGATTGCAGCATGTGTGTTCTGGGAAAACGACTCTTGAAGG
49	CG5594	BcDNA:GH09271_AY118761	3	9	63	10078	10140	CCCAGATGGTAAATGCGAGGAATACTACCTGGGTAAGATCCCTTCATACATGCAGAGTGTTCCA	ATACCGAAACTACAATGCCTTATCCTCCATAGCCAATAACGTGACCAAAGTCAAGGGCATCAAG
49	CG5594	BcDNA:GH09271_AY118761	3	10	55	10360	10414	TCTTATCGGCATCTTCTTCCCATCGGTCACAGGTTAGTAGCATCTCGCAGACAGAACTATTCAG	ACTATTCAGATATTCAAGCCAATCTACATTAGGCATCATGGCTGGATCCAATCGATCGGGCGAC
49	CG5594	BcDNA:GH09271_AY118761	3	11	59	10572	10630	GGCACAGTGGACAATCTCCTGTTGAGGGACAAGTGAGTAGCATAGTGATTCTCTGACTCTGCCA	TGCCATGGCTTATCATCATCCAACTATTCCAGATTCGGTCAGTCTATTGGTGGCAAGCTGGTGG
49	CG5594	BcDNA:GH09271_AY118761	3	12	61	10891	10951	CATTGTCATTTGCCAGTGCGGCATCCTGTTGGGTAAGCATCGGATCGTATCATATTGTATGTGC	TGCTGTGAATATAATATCTATACCAAATACAGGCAACGTGGACTTGCTGGCTCCTCTGCTGTCC
49	CG5594	BcDNA:GH09271_AY118761	3	13	7633	11205	18837	ATCATTATCTACAAATACATAGAGTACCGCGGGTGAGTTAATCACAGATCATATTGTAATGATG	AGCACCCAACTAATCCATCCAACCAATTACAGTGCTGAGAAGGAGTGGGGTGATGGCATTCGTG
49	CG5594	BcDNA:GH09271_AY118761	3	14	64	19201	19264	GCCCAGCAGATTGGCGAGGGCCTCAGCTCAGTGTAAGTTGGCTAAGTCATTGAGGAGGGATATT	AGAGGCCACTAATAACTGAATTCTCAACACAGCATCCAAACCATCGGACTGGGGGGCATGAAGC
49	CG5594	BcDNA:GH09271_AY118761	3	15	62	19452	19513	GCATCAACTTCTATCCAGAATCAAACCACAAAGTAGTATTTACCGCTCCGAATGCCAAGTTTTC	TCTTTGAGTAACAAATCCTTCTCCCTCTTCAGATCGGTGGTAACATTGATATCTGGTGGATTGT
49	CG5594	BcDNA:GH09271_AY118761	3	16	65	19730	19794	GAATCGAGGCCGATGTTGAAGTTGTTGAGATGGTATGATATAGCTGCCAGGACCTAAACCTTAA	CCTATTGACCATTTTATATTTGCGAACTGCAGAACAACAGCGATATTTCCGCTTATACCTACGA
49	CG5594	BcDNA:GH09271_AY118761	3	17	1386	19903	21288	TAGGCTTAAATAAGAAAGAAAACTCCAAAGTGGTAAGTGGTCCATATCCGAAGCGACTCTCACC	ATCTGATAATGTGACTAATTGTAATTCTGCAGGATTCTCAAAACGACGAGAAACGTAACTCAAT
49	CG5594	BcDNA:GH09271_AY118761	3	18	66	21423	21488	GCCGACGGAGACTTCAAGTCCAGTGTGAAACCGTATGGAACAGCTCTCTTATGGCCCACTTTAC	TGTCCTAATTGTCCTTATATTTCTTTCCACAGGGATGAGTTCAACGTTCGTCGCATGCACACAG
49	CG5594	BcDNA:GH09271_AY118761	3	19	62	21629	21690	TAGGGAAGTGAGAGCGGAGCGTGAAAGAAATTGTAAGATCTGAAAGGGGAATGTATCTGAGGCA	CACAAACTAACCCGTTTATATCCAATCCGTAGATATGGAATTTCTGGAGGTATTAACAGAGGGC
50	CG7448	BcDNA:GH09791_AY121621	3	1	55	5577	5631	TACGTCTTCACCGCCAGCGATGTGCCCCACAGGTGGGTCAGTGAAATGGTTATGGTGCTGTACT	TGCTGTACTTTTACGCCGGAAATTCTTCATAGGTGCAACATCACAATGTGCGATGGGTTAGACT
50	CG7448	BcDNA:GH09791_AY121621	3	2	52	5861	5912	TGACGGACGGCGAAAAGACAATAGCAGCTGAGGTATGATACAAGGTGTCTTCCAGCAACGCCGA	CAGCAACGCCGATCTAATTTATATTACCACAGTTTAACATTTTCTGCTTTGACCAGTGGAAGCT
51	CG3466	BcDNA:GH09810_AY118763	3	1	87	5174	5260	CCTGCTCATGTATCGCGGTCTAGATCCTGAACGTGAGTTTGAGTTCCAGCCCATCGATACAGTT	AATCCATAATCATTCCCAATAATAATCTGCAGAAATAATGGACTTTGTCAAGAAGAACCAGCGC
51	CG3466	BcDNA:GH09810_AY118763	3	2	56	5648	5703	GATTTGTCTCACTGCCCTGGATATAATCGCAGGTGAGTTTGCCATTAGTCTTATAAATATTTAT	ATATTTATAACAGCTTAATACTCGCCGTTTAGAAACTGCAATGGGCACAAAAATCAATGCCCAA
51	CG3466	BcDNA:GH09810_AY118763	3	3	57	5774	5830	CCCAATCTGCCCTATGTCCAGGCTGTCAATGAGTGAGTGTAATGATAGGTCGAATCCCCACAGT	CCACAGTTCTGATGAATTCTTCCTTGTGACAGTGTCACCAACATCTTGATTAAACGTTTTATCC
51	CG3466	BcDNA:GH09810_AY118763	3	4	56	6391	6446	CGGTCGCTGGTTCGCCGAGGATGTGGAAATACGTAAGAAGTTCCATATGAGATTCTTCAATCTC	TCAATCTCAGGTAAACATATTGCTCTTGTCAGGTGGCAAGCATATTCCAGCAGGCACCAACTTT
52	CG10650	BcDNA:GH09876_AY118764	3	1	66	5153	5218	TGCCAGCCAGCTGGACAGCACCTCAGCCCTCCGTAGGTTACCACATTTTGGATGAGTTTTTTCA	TGACTTACTTCAAATTATTATTGCCATTGCAGAGTGCTATTCGTGCACATCGACGACGAATGAC
52	CG10650	BcDNA:GH09876_AY118764	3	2	580	5330	5909	TGATAATGAATGCTATACTCTTATTAACGCAGGTGGGTTTGTATGACTCATGACCGACTATTTC	CATCTAGTTATTGATTTTCTGTATCCCAATAGGAACTCTAACTCGTGGCTGCTTGATTAATGGC
52	CG10650	BcDNA:GH09876_AY118764	3	3	145	6795	6939	CCCCAATGGAACGTGCTACAGCGGAGTCTGGAGTAAGTTGGTACCAAGTCTAAGCACAGCGAAT	CCTAACAATTGCCTTTCAACATTTTCCCCCAGATGAACTTGGAGTGCGAGGATGTTTTACCGCT
53	CG8285	BcDNA:GH10049_AY118765	3	1	1398	5051	6448	AAACGTGGACGTGGTCCGTCGGTAAGATATTGGTGCGTCTATTCAAAGTAAAATGAGTATTTAA	ATCCAACTTACCATTTTCTTTCTTCCTTCTAGCTATCAAAATAAAAATAAAATGATATCAATTA
53	CG8285	BcDNA:GH10049_AY118765	3	2	303	6623	6925	GCAATCTGGACGGAGAAAGCCATTACCAGTGGGTGAGTGCTGAGTAAATGTCGTAAGGCAGAAG	AATAAGATTTAATTCATTGTTGTCCTCTGCAGCTCTTCTATGCATCCTAGTCACTGTGTTCTGC
53	CG8285	BcDNA:GH10049_AY118765	3	3	59	7397	7455	GGCGAATCTTATAATGGCAGACTTTGAAATTGGTTTGTAAAATTCCGCTATTTATATGCACCTA	ACCTAAATCAAATCCTTCTTATTGAATTCCAGGAATTCGCGCCATCAGCATCGACAACGCCAGC
53	CG8285	BcDNA:GH10049_AY118765	3	4	121	7906	8026	CACCGATAGAACGGACGATGAATTTCTGGCAGGTGGGTAATAACTACAACGAACAGGATTACTA	ACTTACGCATTAATTTCTTCTTTTCTTTTTAGACTTACCAAACAGAGCTTTTGTCCTAATGGAA
53	CG8285	BcDNA:GH10049_AY118765	3	5	61	9487	9547	TTGCCCAGAACAATCAATACTCCTCGGAACAGGTGGGTTCCTAGAAAATTAGCAAGAAACTTTT	TTTCTGATTAACTTTAAAATCTATTCTTACAGAGTGTTTACGAGTGCGTGAATCCCGCCATGCG
54	CG11191	BcDNA:GH10486_AY118767	3	1	172	5199	5370	TGCTGAGGCGCACCAAGAAGTCCTGTCTGAAGGTTAGTCCTCGCGTGGCGCCCAAATGGGTGGC	ATGTTTATCCGTATCGATTTCTGTCCTTGCAGTTCCTGCGCAAGATATCGACTTCAAAGCAGCT
55	CG13848	BcDNA:GH10582_BT005203	3	1	216	5429	5644	CCAAGCTCCACAGCCAGAACAATGTTTTTAAAGTGAGTCATGGAAATATGTACACAGGAAAAAA	ATATACTTATATCTCCAACCTTTGTTTCCCAGACCAGCAAAATGATATTGGACCTGCTGCTAAA
55	CG13848	BcDNA:GH10582_BT005203	3	2	57	5875	5931	CGCCATGTGAACTTCTTTTTGAACACCTTTAGGTGGGTTGTATGTTCTAAGTCAAATTAGAATT	TAGAATTTACTATATATTATCATTTTTTTTAGAATATTCATGACGCCCAAGATAAGATCGCGAC
56	CG16979	BcDNA:GH10640_BT001409	3	1	59	5138	5196	CCAAACTAAAAATATCCGCATTCCTGTTGAAGGTGAGACTATAAATCGTTTATTTAACCATATA	ATATATCGTTTACGCGGTTTCACCAATTTTAGCGCCTGGAGCGAACAAAGCAGCAGTGCAGTGG
57	CG6272	BcDNA:GH10915_AY118768	3	1	127	5188	5314	CGTACAAAGAAAAAAGAAAGAAAAACAATGAGGTAAGTTTAAGAGTTTTGGATGTAAACAGAGA	CCACTATTGATTTATTACTATTCTCGGAACAGGCTGTTCAGCGCACACGCGAAAAGACCAAGAA
58	CG10560	BcDNA:GH11066_AY118769	3	1	59	5232	5290	GCTGAGACTGGAACTAGATGTGGAAACGAAGGGTACATTAAATTTTGCTTAAAAAGAATCAAAA	CAAAAAATTAAGCCAAAGGATCTATATTTTAGACAAATCGGAAGTAACCAAAGCATTCATGCTA
58	CG10560	BcDNA:GH11066_AY118769	3	2	63	5776	5838	ACGATGGACATGCAGCTTACATAAAGGATTTGGTAAGTTAACTTGTGTTTGTATATATAGGTGC	CATTTCTAATCCAAACATTTCTCTGACTACAGCAAAGTGTTTCAGAAAAGTTATTCGATATATA
58	CG10560	BcDNA:GH11066_AY118769	3	3	63	6206	6268	TCGCAATGCTCTTAACAAGTACAGTGGATGGGGTAAGTTAGTTATAATAGTTAAGACCATTATA	AATATCTTCTTATACGTATTATCTTATTGTAGCCTTCATTTGCTCTATATCCGTCATGGGAGTC
60	CG11170	BcDNA:GH11358_AY119501	3	1	4266	5071	9336	CGATTTTTTTTTTTTAGTGGCCGCAACAACAGGTGAGATAAGTTTCCGTATTCGCAGCCAGGAC	CCTTCATTCGTTTCTCTTCCGTCTCTTTGCAGCTCCCTGTGATGCACCTGTCACACGGCCAACT
61	CG4478	BcDNA:GH11850_AY118776	3	1	893	5115	6007	AAAATTTGGTTTTTATAAAAAACTTCATAAGGGTAAGTGAAATAAAACGAATTACGATTTATTT	CATATAAAACTTCCCTTTCCTTTTCTTTTCAGAGTTTGTAAAAATTTTCTACGATGAGTTCAAA
61	CG4478	BcDNA:GH11850_AY118776	3	2	49	6410	6458	CGGAGCATAGAAAGGATAGATACCGCCGGATGGTACGTATTTTTTTTTTATATTATGAAGACTA	ATATTATGAAGACTATTAATTTGTCCTTTCAGGCATGCAAGGTCACCACCAGTGAACGCCACAA
62	CG1845	BcDNA:GH12223_AY118778	3	1	66	6338	6403	GTTCGCCAACACCGTCTTTCTGGAGCCAATAGGTGCGTAGCTCGATCTCCCAGTTTCTTTGATC	AGTTCCAAATAACATCTGAGTTCTTTTTATAGATTCAATTGAGACCATTCCCCCCGCTCGTTGG
62	CG1845	BcDNA:GH12223_AY118778	3	2	56	7663	7718	GCAAAAGCCTCCAGAAGGCGAGATTCGCAGCAGTGAGTATTGATTTTTACCCTATATGGTTCCA	TGGTTCCAAAACTAATTCATATTTTTCCACAGCGTCACTCCTCGCACGCTAACCAATCCCAAAG
62	CG1845	BcDNA:GH12223_AY118778	3	3	196	7991	8186	AACAGCAGCTCTCCCGTAGGCATCAATAGAAGGTAAGTAACTTGATGAAGTCCCTCGACCATTA	CCAATACTTAAAATCTGTAAAATCCGTTTCAGAACCGCCATATTGTTAACGCGCAAGGCACAGG
63	CG3214	BcDNA:GH12382_AY118779	3	1	63	5100	5162	GGACTGAAGCAAGCGTACCTGAAGCTCTATAGGTGAGTCTCGATCTTATATAAGATTGCTCCAA	ATCCTGAAAACCGCATATGCGCTATTTTCCAGGAACGATGATCTGAAGATCGGAACCCTGGTGG
63	CG3214	BcDNA:GH12382_AY118779	3	2	51	5341	5391	CCGCCGAGTGGTACGGCTGGATGCACTACAAGGTGGGTTTAGACTACATCTTGTCGCACATGTT	TGTCGCACATGTTATTACCTTTTTCCTTATAGACCGATCTGCCTCCCATTCGCGATGGATGCCG
63	CG3214	BcDNA:GH12382_AY118779	3	3	56	5477	5532	GGACCACAGCGAGAATCTTTCCGGAACTAAGGGTAACTATGCACTATTCCCATTAAGTAAGCCC	GTAAGCCCCCTAATTCAATCCTGCTCTTGCAGAGGCCTACTACCCCTACTCCACAACACCCAAC
64	CG12814	BcDNA:GH12418_AY119505	3	1	61	6785	6845	GGTGCTCTCCTCGATGTTCAAGTTCCCCGAGGGTAGGACCTGGAATTTTCACCCGATTAGGCCA	CCAGATACTAACTTTCTCTGTAATAATTCTAGGATCTGAGGTGCATCTGCAGTGCGATGTGATC
64	CG12814	BcDNA:GH12418_AY119505	3	2	61	7038	7098	TGTCTTTGTGCTCGATCCCGCCGAGGCTAGATGTGAGTTTAGCCGCTGAAAGTCTGGGTTATTT	TTTATGATATTTATTTTATTATATCTGGGCAGTGATCTCGGGCAATTGCGAGGATGGCATACGG
65	CG14186	BcDNA:GH12423_AY119506	3	1	749	6394	7142	GTCGCAAAGGGACAAGCGGGGCCAGCTAATCTGTGAGTATATTTTGACTTTTCGCACTTCAGCC	ATAGCCGAATGGAATCCCTCTTTCTCCCACAGCCAAGTTGTACTCAGCAGGCGGTATATCCTCG
65	CG14186	BcDNA:GH12423_AY119506	3	2	228	7585	7812	ACCCGCTGTTTGCTGGATGCCGACTTTAATCGGTGAGTTGCGGAAAATAGAAATGATACCTCAG	CTCTAATCCAGCAATTTATTTAATTTTACTAGCAATGGTATCACCAGCAACATACAACTAGCCT
65	CG14186	BcDNA:GH12423_AY119506	3	3	1182	8206	9387	GCCATAATCTGTCTGGTTTCCGTTTTCGATCGGTGAGTTTGGGTGTAATGGATTGGATCTTGGT	GACTAAAAATCTTTCAAATTTCAAATTTGTAGGATGGACATCTGTCGCTGGAGCTTCTCGAATG
65	CG14186	BcDNA:GH12423_AY119506	3	4	63	9566	9628	ATGCCAACATAACGCTGACGCAACAGGAGATGGTAAGTGCAAGGATCGTGGTGATAAGTCTGAG	GTTCCATATTCAATTTACTCCATTTCGAGCAGCTGAGCAACAGTGTGCAGAGCGTGTGGAGCAG
66	CG4744	BcDNA:GH12467_AY119507	3	1	73	8782	8854	ACAAATGAAGTACAAAAATCGTCGGGAAAGTGGTAAGTAATAAAATGGTTAATAAATTATTCTA	TTTTTAATTTATTTTAATTTTGCTTATTTTAGCCACCGACCTCGGATTGAAATACCGGATTCCC
67	CG6438	BcDNA:GH12584_AY119509	3	1	9688	5650	15337	CCGACAAGTACGGCTTCGACAACCTAGGCCCGGTAAGTGGAATGTGCGAAAAATCAATTATTAT	ATGTTGCCTTGCACTCCTTGGACTCCTTACAGCTGGTCGGCGCCGATGGACACGAGTATCATTT
67	CG6438	BcDNA:GH12584_AY119509	3	2	842	15446	16287	CGCACACACGGGCCCTCAAGAGCCATCCGGCGGTGAGTAAAAAAGATGGTGGCAGGTGGGGGAA	CCTTAACGCTAATGGCCTCTCCCATTCCGCAGGTGCATACGGCCGTGCAACAGCCGGGATTCAA
67	CG6438	BcDNA:GH12584_AY119509	3	3	90	16559	16648	GAAGAATGTTACGACGGCCATCATGGATGATGGTGAGTATTTTCGGAAATGAATGAATGAATAA	TTTTACTTTATTGTGGCGTTTTCTCTGCCCAGGCGTGGACTACATGCATCCGGATCTGAAATTC
67	CG6438	BcDNA:GH12584_AY119509	3	4	449	16687	17135	ACTACATGCATCCGGATCTGAAATTCAATTATGTGAGTACAACCCACACGCACATGAATGCCTG	TATTTTATCTGGTTTAATCTGCTCATTTCCAGAACGCCGAGGCCAGTTATGACTTCAGCAGTAA
67	CG6438	BcDNA:GH12584_AY119509	3	5	343	17213	17555	TATCCCCGATACACCGACGACTGGTTCAACAGGTAAGTGATGGCCAAAGGGGGAAAAGCTATCG	CAACTCATCCTGGTCCGCTGTTCATTTTTCAGCCATGGAACTCGTTGTGCCGGCGAAGTGGCTG
67	CG6438	BcDNA:GH12584_AY119509	3	6	528	17645	18172	CGTTGGCGTTGCTTATGACAGCAAAATCGCAGGTAAGTGGCTTTGGCAGTATTCGCTGAATAAA	GATTTAATGCATACTTATCGCTCGCTCAACAGGCATTCGCATGCTGGATCAGCCGTACATGACG
67	CG6438	BcDNA:GH12584_AY119509	3	7	71	18349	18419	CCATGCGAGCGATAGTCCAGGGCGTCAATGAGGTACGGTTGAGCTGGGAGACCACGAGGTCCAG	AATTTATGGCTAATCTTTCACACCACCCGCAGGGTCGAAATGGCCTGGGCAACATCTATGTTTG
67	CG6438	BcDNA:GH12584_AY119509	3	8	245	18734	18978	GCGGGCGTCTTTGCCCTGGCCTTGGAGGCCAAGTGAGTAATCCTCGCCTTTTCCCCCTCTGATT	TAATCCCACTTAAACCCACCCTTCTTTGGCAGTCCTCAGCTGACTTGGCGGGACATACAGCATC
67	CG6438	BcDNA:GH12584_AY119509	3	9	68	19213	19280	CATTGCGAGGCGGGCGAGCTTACCCAGCCACAGTGAGTCTATAACGGTCTTCTTCTTGGCTTAA	GCTTATCCTTTTTTGCTAACTAACTAACGCAGGGCCATTGTTATGGGTCGTTCGCTCTTCTGGG
67	CG6438	BcDNA:GH12584_AY119509	3	10	94	19446	19539	GAACTTTTCCTTACATCGCCAATGGGCACAAAGTAAGTGAAATAATATTACTTTGAAAAATTCC	ATAATATCAATAATATTAATATTACTCCATAGATCCATGATCCTGTCGAGGCGCGCCAACGATG
67	CG6438	BcDNA:GH12584_AY119509	3	11	54	19658	19711	GCGAGTATCCGCAGGGGACCTGGAAATTGGAGGTAGTATATAAATTACCTATGTAGTCCGGCCT	AGTCCGGCCTTTCTGAACGAATTCGCCCACAGGCTCGCTTCAACTCGCCCCAAACACGACACGG
69	CG32498	BcDNA:GH12916_AY119511	3	1	223	162891	163113	ATCGCAGCGTCTCCGACATGGCGTCGCTTAAGGTAGGATTCCAACATTCCAAAAATTCACACTT	AATTAACTCAAATTTCCCCCCTCCCCTTTCAGTTCAAACGCATGCTCAACAAGGAGCTGTCGCA
69	CG32498	BcDNA:GH12916_AY119511	3	2	2593	163208	165800	GATTTCCGAATATATATGTTCCACATTTTTGGGTAAGTTAGATATGTTAGATATTAGATATCTT	TATAATATAACATTCGTTCCAACTCCTTGCAGACAAGCAACAGGAGTTCGACTTGCCATCGCTG
69	CG32498	BcDNA:GH12916_AY119511	3	3	106	166142	166247	CGCTCACCTGTGTGGCATACACCATATTTCAGGTGCGAAAAATAAAATGAAAATGAAAATCATA	CCTCTTTTTCGTTTTTTCGTTCCGCCCCACAGAGTAGAGAATTACTGACCAGTCTTATGATACC
69	CG32498	BcDNA:GH12916_AY119511	3	4	72	166513	166584	CGGCTTAACCAATCAGTTCTTGGTTAACTCAAGTGCGTATTACCTACACTTTAGTTCGTTTCAC	TTATAATTATCTAAACATATCGAACCCCGCAGGTTCCGAACTAGCATTAATGTACAATGACGAA
69	CG32498	BcDNA:GH12916_AY119511	3	5	74	166700	166773	CAAGGATGTGATATATTCTGTAATATGCAAAAGTGAGTTCATTCATTAAACAAATGTATTGCAA	TACCTAACCGCGTTTAATCTTTAATCTTTAAGGAAACAACGCCAAACATTGAGGAAAATGGTTA
69	CG32498	BcDNA:GH12916_AY119511	3	6	70	166937	167006	TGCTGCTGGACAACTACACCGATCGCATACAGGTGAGTGTCGAATGAATGTCGATGGATCGCTT	AACACTAACACCAATACTTTTTTTCGAATTAGGTGCTTGAGAATCTGGTGCACTGCGCCGATCT
69	CG32498	BcDNA:GH12916_AY119511	3	7	153	167376	167528	AGAATCCGCAGGAGGACAGGATACGCTTTCAAGTGAGCACATACCTCGTACAGAAATCAGTTAC	AATTTTGATTGCATTTATGCCGTAACGAATAGGTAACCCTTGAGGAATCCGATCAGGAGAACCT
70	CG10776	BcDNA:GH13548_AY119514	3	1	3094	5306	8399	GTGCAGTGGTTGAATAGCGCCCTGAATTAAGTGTAAGTGCTGCTCGCAAATTGAAATTAAAATT	AACAATATTTATAAGCTGATGCGTTCTTTCAGCTCCTTTTGGTTGTTCAAAATGCCGTAACATT
70	CG10776	BcDNA:GH13548_AY119514	3	2	70	8556	8625	TTTGTTGGCCCTGATCTCGCTGGGCAGAGCAAGTGAGTACCTCAAAGTCTTCTTATCTATGAAA	TGAATGGAATTTTTCTTTTTTTTCTTGATTAGCACCTGTTCCCAATCGCCAGTATAGCTGTATG
70	CG10776	BcDNA:GH13548_AY119514	3	3	60	8851	8910	GACGGCCAATGGAGCGCGGGTTGTTAAACAGGGTGAGTTCATGAACAGGATTTTTTGTTTAATT	AATTGTGAATTTATGAACTCAAATTTACCTAGGTTGCTGGAAGGACAACACGGATCGCACTTCC
70	CG10776	BcDNA:GH13548_AY119514	3	4	63	9481	9543	GATGGAGTGTCCTGCGCTGTTGAGCTATTTCGGTAAGTGTTCCTGGGTAATTTCCTAAGTTATA	ATGCTCAACACAGACTTTATTCCATTTTAAAGGCTACGATGAACGCTGTACCATGGACGGGCGA
70	CG10776	BcDNA:GH13548_AY119514	3	5	62	10368	10429	ACAATCTGGTGGCCAGTCCAACTGCGGAACAGGTGAGACCATTACTCGCTAGTATTTCAATAGT	GTTACTGTATGTATGAATATGAAATTTTGCAGGGAATAAATATCATAGCCACAACGACAACGGC
71	CG4810	BcDNA:GH14470_AY119516	3	1	77	6053	6129	CCACTCTAATTAATCACAACTTTAGCCAGCAGGTAGGTTTACAGTAGGTTTCAATTTATGTTAT	TTTTTAAATCTTATGTTATTTATTTTTAAAAGGTTCTTCGCATTGGCGACCAAGAGCCACGTTT
72	CG3565	BcDNA:GH14476_AY119517	3	1	57	5441	5497	ATCTTCAGCTGAAAATGGAATTCGCATTCTCGGTGGGCAATTCATAGTATTCATATGAAATTAG	AAATTAGCCTAGACCATTTGCTTACATTGCAGGTCTACGATAAAAGCGATTCCAAGCAGTTGAA
72	CG3565	BcDNA:GH14476_AY119517	3	2	61	5606	5666	AGGATGAAGACGAATCCATTGAGCTGCGCTTGGTGAGGCACCATCCCCTACACTTGTTCCATTG	TTGAAACACTGACACATTTCGCATTCCTTCAGGACATGAAGGAGATGCTGTTCCTCAAATTCGA
74	CG7020	BcDNA:GH14596_AY119520	3	1	351	5399	5749	GCTCGCCGAACTGGACTTAGAGCTGTCGGAAGGTATACCTATTTGAATAATACACACAAAAATA	CGTTAAGAAAACAATTCCATCTGCTTTTCTAGGTGACATTACGCAGAAAGGCTACGAAAAGAAA
74	CG7020	BcDNA:GH14596_AY119520	3	2	73	5822	5894	GCTGTTGCAGCCGTTCCTAAAGAAGCCAGAAGGTATGTTCGAAAACATTGATATTTGGTCGTTT	CAGAAAGTTCTTGATCCTTTTGTTGTGAACAGGCGATAAAGTGAAAAGTACGCCGCCACCGCCA
74	CG7020	BcDNA:GH14596_AY119520	3	3	55	6303	6357	AGTAACGCACAATGAGAAACGTTATCATTCTGGTTAGTAGAACAAGTTACAGCAACAACATTTT	CAACATTTTATCTCTGATCATCTGACCCCTAGAAGTACGACAAGAGGCTGTGCAACAGGCCCTT
74	CG7020	BcDNA:GH14596_AY119520	3	4	309	6738	7046	AAAGGCGACCACCGCAAAACTTACCCCCACTTGTGAGTAATATAATAATAATACATTTAAAGAG	GTTTTTTAATTAATTAAATAATCATTACACAGCCAACTTCAGAACCTTTAAGTTCGGACTACCC
74	CG7020	BcDNA:GH14596_AY119520	3	5	98	7138	7235	CTTTTCGGACAAAGCGTTTAAACAAAAACAGTGTAAGTAATTTAATACACCGCGGAATAAAGTA	ATGATTTTGTTTTAATCATCGTTTGTTTGTAGACAATGCTCCCGACATCACACAGTTTAATAAT
74	CG7020	BcDNA:GH14596_AY119520	3	6	60	8255	8314	ATACACGACAGATAAGGAAGGCAGTGTTATGGGTAAGTGCAACATATATCAGCATCCAAATATT	TATTTATAAATAATTATAAATCTGCTTTGCAGGTGTCACTGTTACTCGCGCAGCGATGATTAAT
74	CG7020	BcDNA:GH14596_AY119520	3	7	59	10117	10175	ATGTTGGCCTAGCAGAAGATTGCGAAAGAAAGGTCGGTTAACATATCTAATGTCGAAAATTGCG	TTGCGACTAAAAAACTGTCCAAACTTCAACAGCCTCAATTGATAACAGGTGTGTTGCGTTGGCG
74	CG7020	BcDNA:GH14596_AY119520	3	8	50	10258	10307	TCATATAATATTTACACTGCTGAACTCCAAGGGTAAGTTTTGTTCCTTTTTGAAAGAAACGAAT	TGAAAGAAACGAATTCTAGACTTGCGCTTCAGGTGCCATCGCGAAAACACTGACATGCTCTGAG
74	CG7020	BcDNA:GH14596_AY119520	3	9	57	10413	10469	ACGAGGAAGAATTGAGCCAGGAGACCACGTTGGTAAGTTTTTCTGTGTACACACTATAGGAATG	AGGAATGTTAATGAAGTCCGATTTTCCCGCAGCGCTTATATTTCCCCCAGGTCTCGATTTGCTG
74	CG7020	BcDNA:GH14596_AY119520	3	10	61	10840	10900	GGACGTCTTAGCGGTGTTAACATTACGCATCGGTACATAGATCGAATTGAGTCTTAACGAAATG	ATGTGTGTATTCAATTTTTGTCTATCCAACAGATCTCTCTCTAGTCTGTGCGCCAGTTTAAAAT
74	CG7020	BcDNA:GH14596_AY119520	3	11	64	11562	11625	ACTGTGGCGACTCGCATTTGGGAGAAATCTGGGTAACAATTTACAAACTGCATAATCATCTTAA	CAAAACTAATTTATTATTTATTTATTCCTAAGGTTCAAGCTCCTCACAACGCAAATGGTTACTT
74	CG7020	BcDNA:GH14596_AY119520	3	12	57	12075	12131	GTAATGCGCTGTCACAAAAAAATTGCTGAGTGGTAAGACCTTAAAGACGTACTTGTTGAAAAGA	GAAAAGATCACGCATTATTTTTTTTTATTCAGCGCCGTTTTCACCTGGACTAACTTATTAGTCG
74	CG7020	BcDNA:GH14596_AY119520	3	13	57	12281	12337	TATAGTCGGCGTTGTAGTGGTCGTTGATCCAGGTTTGTGATACATTTTTTCTAATGAAAATTAT	AAATTATTCATTTTGGAAACTTTTGTTTCTAGGTGTGGTGCCTATTAATAGTCGGGGCGAAAAG
75	CG5983	BcDNA:GH14744_AY119521	3	1	48	5171	5218	ACGAACGCCTATGGGAACACAGTTACTTGAGGGTAAGCTATAGTCCACTCTTATTCAGCAAATA	TCTTATTCAGCAAATAAGGTTTTCGTCTATAGGAAAAATGCAAGGAGCTAAATTTGGAGGAGGA
75	CG5983	BcDNA:GH14744_AY119521	3	2	56	5360	5415	GCTTTTTGACAATCGAGTTGCTTTACGTACAGGTGATATTTTACGCTTGACCCACAAATCGATT	AATCGATTTTAGCTAAATAAACTATTATGCAGCACTATAACGCCGTATTCTTTAACTTCGTTAT
75	CG5983	BcDNA:GH14744_AY119521	3	3	62	5576	5637	AGTGCTATCGGTATATCTAGTGGTACTCACAGGTGAGTTTATCAAGTTATGCATTCAAAAATAT	ATGTATTCACCTCACAGACTGTTCATTTTCAGATATTGTTATGATCTCGTATCACTTTTACAAG
75	CG5983	BcDNA:GH14744_AY119521	3	4	62	6422	6483	ATATCCATGATTTCCAACATCCAGGAAGTTCGGTACGTTGGCCATTGAGAATGGAGAATAGGCT	CTTTCTTTACAATGTTTTCCATCATTTGACAGGGCTGAACGTGGATTGGATATCGACATGCGCA
75	CG5983	BcDNA:GH14744_AY119521	3	5	110	6984	7093	GAGTTCCGGAATATGCCAGTTGGTGGCATTAAGTAAGTGTAAATTATACAATAATTTCTTGTCA	ATTGTTACTGAAACGTTTACTTTCTATCGTAGCTTAAACTCACCCTGCTGCCGACGAACTAGAT
75	CG5983	BcDNA:GH14744_AY119521	3	6	50	7545	7594	TTTCCTACTATGCTGTGATTTCCCTGATAATGGTGAGTTTTAAGGAGAATTTTATCAGTTGTAA	TTTATCAGTTGTAATGAATTTAAAATTTGTAGTTAAACTGTGACCGCGACATGTATGAGTTGAG
75	CG5983	BcDNA:GH14744_AY119521	3	7	57	7957	8013	CAGTCAGAATTTAATACTAAAATGAACTATAAGTAAGTAGTATCCATAGATCGTGCCCCCAATC	CCCAATCGACTAAATGATTGTGCTGTTAACAGGCTTAATGTGGACTTGCAAAACAAGCAAAAAG
75	CG5983	BcDNA:GH14744_AY119521	3	8	65	8109	8173	CCTGCTCAATAACATACTCCCTTCTCATGTTGGTCTGTTTTACGGAATTATTCCCAAAATGATC	TCTGAACTTGATTTGCTTGCTATCTTTTACAGTTGACCTCTATCTCAATTCATTGGCCAAACAC
75	CG5983	BcDNA:GH14744_AY119521	3	9	58	8326	8383	TTAACGATATCATAACACAGTTCGATAGACTGGTGAGCTTCCTTTACCAAATTCTAATATGGGT	ATGGGTATTCTAATATTTCCAAACGATCGCAGTTGACTGCTTACAGGGAATATTACGTAGTCGA
75	CG5983	BcDNA:GH14744_AY119521	3	10	113	8529	8641	CCACTTTCGCAATAGTTCCCTACATGTTGAGGGTAAGTGATTAATCATGAATTAAGTTTTGCAA	CTTATAACTATCATCCTATCCTCTCATTCCAGTGGAACACGCACGTAATCATCGTATGACCGAC
76	CG4842	BcDNA:GH15220_AY118787	3	1	58	5144	5201	GTGTGCAAGAACTGCTCCAGCGACCAATAAAGGTGTGTTGTTGACCAACACCCAAAACTAAAAA	TAAAAACTAACTGCAAATGATTACTTCATTAGGCTCTAGCCATTTTCGATCTAAATGCTAATGA
76	CG4842	BcDNA:GH15220_AY118787	3	2	69	5430	5498	GCCTGGTCGAACTCACTATTCAAATTAATCTGGTGAGTGCAAAAAAGTTAGGAAGTTCTCCTAA	TTAAAAACCTTATTTACTTGCATTTTCAAAAGCTGGGAGTTATCAACAGCACTTTGACCGCCTT
76	CG4842	BcDNA:GH15220_AY118787	3	3	69	5673	5741	CGGGAGTTACCACATTCACCAGAGCCATGGCTGTAAGTAGAATGGAAATGAGTTAAATGGTTTG	ATCATATGTCAATCATATGTCATCCCCCTTAGAACCCCTACTTTTACGCCCACTCTGGTGTAGG
77	CG13917	BcDNA:GH15728_AY119525	3	1	72	9285	9356	GCCGATGTCGCCAGCAGATCGTCGCTTACATGGTGGGTATTATTGTGATAGACTCTTCTCTAAA	ATATCTAACCTTTCTCTAATTCTCACCCTCAGACATCGGATACGGTGCTGGACACGGTGCTCGA
77	CG13917	BcDNA:GH15728_AY119525	3	2	60	10144	10203	GCAGGCGAATCATGAGTCTCGAGAAGGAGGCAGTAAGTTTAATATTTGGTATAGCATTTATGAG	TGAGTAAGTTCACCATATTTTTTATTACCCAGGCAAACTGCTCAAGTCCAACTCCCGTGCGTAT
78	CG3365	BcDNA:GH16240_AY119526	3	1	5235	13449	18683	AAGAGCGCTTCTCCATTCGAGATTCAAACGCAGTAAGTTGGCCTAAGACCAAATCGAAGGCAAA	TTACAATATCTTTCTGTTTGCCTCTTTTCCAGGCGCGGTCTGACGCCGCCACATCGAGTGAAAT
78	CG3365	BcDNA:GH16240_AY119526	3	2	998	19517	20514	CTTCGATCACGCTCCCATCTACAATGCAGTGGGTAAGTTTCCATCTCTCAGCCCGGCTTTCTTT	AGAGTGTATTAACTAGTCTTCCCATGTTGCAGGTGCTCCCTTGCAGAACGGCCATACGACCAGT
78	CG3365	BcDNA:GH16240_AY119526	3	3	62	20710	20771	CAATGTTCAGGCCACAGATGCCTTTGGTGGAGGTGAGTCCTTTTAACCGAGCTTTTTTTCGTGC	GCGGCCCCCACTAATTGGACTCTTGTTTTCAGCCCTCAACAACAATCCAAATCCCTTCAAGGGC
78	CG3365	BcDNA:GH16240_AY119526	3	4	390	21089	21478	CCGCTCCTGTGATGGCCAACAATCCCTTTGCAGTGAGTATGAGAACCGACCCTCTGGATTAAAT	TAAAGACACAATTCCTCCTTTATACCCCACAGGCCAGCGGCGCCATGAACACCAACAATCCATT
79	CG17349	BcDNA:GH16267_AY118792	3	1	65	5254	5318	GCAGGGAGTTGTTGTACCTCAGGTCGAAGGTGGTAAGTATTAGAAGCAAAGTTATTATCATTTC	CAATGTTAATTTATTGAATTTGCCGTTTTTAGCCAGTACGTGAAGTTCCCGCCTTCACTTTTCA
79	CG17349	BcDNA:GH16267_AY118792	3	2	59	5390	5448	CAGCCTAATACTGTGGTGAAACCTCCTCCAAAGTGAGTTCCTCGAAGATCGCCGAGTTATCTTA	TCTTAATGAAATTTGAGCCTAACTCTCCCCAGGATCGACATTTTCAAGCGGAAGCCAGTGAAGG
79	CG17349	BcDNA:GH16267_AY118792	3	3	996	5829	6824	CCTCCAAGTCATACAACTGATGGTCCGACTGGGTGAGTTTATTTAAGAATTAAACTTTCAGAAC	AGTTACTCACTCAATTCTGATGCAATCCACAGGTCCCTGTGTGGGTCAGGCCCTGGTGCCCTTC
80	CG2062	BcDNA:GH16481_AY118793	3	1	270	5195	5464	CAATGCTCATCAGATGGGAAACACTCCCACAGGTAGGTGCTCCATCTAGACAATCTCAATGTGT	AAGTAATGATATGTTTTAACTTTGCTCTCCAGAGATTTTGAACCGGTTTTTTGGCTGGTGGCAT
80	CG2062	BcDNA:GH16481_AY118793	3	2	60	5575	5634	ATATTATGGTCACTAATCCCAAATACATGGAGGTGAGTGTGACATGTTAATAACGCTAAGGCGA	GCGAGGATGGTAACAATGCAGCTTTTGCGCAGTTTATACTTAGCAGTCAAACTCTGATATCCAA
80	CG2062	BcDNA:GH16481_AY118793	3	3	74	5985	6058	CGAAGTTCCTCCGTTGTGCAAGCCTTTAAAGAGTATGTATTATGGGATATTCCATAATATATAC	AAAGATTTACATAAATTTTTTTTCACTTGTAGTATTACCTACACCATTAAGATGAGAGCTTTCA
80	CG2062	BcDNA:GH16481_AY118793	3	4	65	6429	6493	TCTACTTACTTTCTCGACATCCAGATGAACAGGTAACCGATTTGAAGAACTAGTTTTGACGAAG	GAATTTAATAATATATTACTTTCTGTTTGCAGGAAAAATTATTTAACGAGCAGTGCGATGTGAT
80	CG2062	BcDNA:GH16481_AY118793	3	5	54	6669	6722	TGGTCGCTTTACTGAGAAGGACTACGTAATTGGTGAATCTTCGAAACAAATTTAGGCGTTATCA	GGCGTTATCAGTAATCAGGATTATGTTTTTAGATGGTGACATTGTGCCGAAGGGGACTACCTTG
81	CG7135	BcDNA:GH16717_AY118794	3	1	64	5366	5429	GATAGTTTCAGCGCTTGGACTTTGGCTCCCAAGTGAGTTCTAAGCGGCAGTGTGTCTAGGATCC	ATGAGGAGTAACTTTCGTTTTTCTATTTGCAGGCACTACTATTCCACGACCCAGCCGGAGCAGA
81	CG7135	BcDNA:GH16717_AY118794	3	2	159	5905	6063	ATGCGGAGTACACGGTGCAGCAGGTGAAGATTGTAAGTACCAAAAGGTTGGCCACAAAAATTGA	ATCCTTTAATGCCCTTTTTACTGCCCCTTCAGATTGACTTCCAGCTGTGCTTCTACGGCAGCCT
82	CG6115	BcDNA:GH16758_AY118795	3	1	115	5150	5264	TGCGCTCGAAAGTCATTAGCCTCTACAAGCACGTAAGTTGCGCACAGTTTCCCGGCGGCACGTG	ATCCCCAATTGACATTGCGTAAACACTTGCAGTTGCAGTATTTGGGCCGCGAATATCCCGGCCT
83	CG4291	BcDNA:GH17344_AY119531	3	1	56	5212	5267	TCTGCAAATGCTGGCTGAGCGACAACAAGGCGGTGAGTCCATAGAATAAACTCGCTTTTCGGCA	TTTCGGCACTCTAATGACCCCTAATCCCGCAGAGCGTCGCCTTCCACGAGAGTGGCAAGCGGCA
83	CG4291	BcDNA:GH17344_AY119531	3	2	58	5993	6050	GAGATTGGACAGTGGCAAACTGTGGAAGTGAAGTAGGGCCTTCCTACTAGGTTCAAATGCATTT	GCATTTACTGATAAATTTATGGATTTTTGTAGAGCACCTGAGCAGCCCATCGACTGGCAGCTAC
84	CG7778	BcDNA:GH17475_AY119532	3	1	2209	5246	7454	CAGCTCTTTGCTGTTGTTAATCGCCCTGCCAGGTAAAAACAAAAAAAAACAAGCATTTTGGGTA	TATTAAGGTTTAATGGTTTCTTTAAATTGCAGTAATTCGCGCCGATCTCATGTGCTATGTGTGC
84	CG7778	BcDNA:GH17475_AY119532	3	2	132	7992	8123	CACCTACCACTGCTATTCCGTTCAGGTTTCAGGTGAGTCTGCATAAATGATATCCTTCAGAATA	TTAATCTTTTTATCTTTCATCTGAAATTCTAGTGAATGGCACAATGTCGACGGATCGCGGCTGC
85	CG1213	BcDNA:GH17672_AY118796	3	1	3160	5186	8345	CCCACTAATTGATAATTTCGGCTACGAAATGGGTAAGTCTGGCGACCTAGTTAATAAGAGTGTT	ACTTTCGCTTTTCCACTCTTGCGCTCTTGCAGCTGCTTCTGTACAACCCAAGTCGGCCAGATGC
85	CG1213	BcDNA:GH17672_AY118796	3	2	305	8519	8823	GTCCGGTCGCATTTTTATGGCTGCCGTGGCAGGTGAGTCAATAGTCAATATTCTTATCATTTAT	TCTCCTTAACTAATCGATTACATGCTTTGTAGCCAACTTGTCCGCCTTTGTGGTGGGAACCACC
85	CG1213	BcDNA:GH17672_AY118796	3	3	72	9238	9309	CACCGGATCCTTGATGCAGCTCTTCATTGTGGGTAAGTAGATTGGATAGGTACCCTCTAAGGGA	CAAACGACTAATCTTTTATGCTTAATCTACAGGTGGCATTCTGTACGTCTATGCCATTGGACCG
86	CG3397	BcDNA:GH17980_AY118797	3	1	55	5463	5517	TGCTCCAGTTGGACAGGGTGGACGTACTACAGGTGTGTTTGGTATACCAATATATAGATTTGTC	AGATTTGTCTATAAACTAACACCTTGTGACAGGTTCATGACGTGGATGCGGCACCTAGTCTGGA
86	CG3397	BcDNA:GH17980_AY118797	3	2	202	6057	6258	GAACAGGAAGTGCTGCAGTATCTGCGCGAAAAGTAAGTTGGCCAACAACTGGTTACGCCGAACT	TACATTGGTTTCCTTTTCTGTCTTCGTTTCAGCGTTTTTACCAAGTCCTACAGTTGGGGCTCCA
87	CG4717	BcDNA:GH19318_AY118798	3	1	734	5290	6023	CTAGTGCCCATCCAACAAAAAAAAGCAAAAAGGTAAGTTCTGAGCGAGGGAGACAACATGAGAT	TACTAACGCGGGATTTCTTTACAATCTTCCAGATGAACCAGACATGCAAAGTGTGCGGTGAGCC
87	CG4717	BcDNA:GH19318_AY118798	3	2	215	6102	6316	ATTTTGGCGCCTTCACCTGCGAGGGCTGCAAGGTAAGTTGTGTCTCAAGAAATCCATTGACAAA	AGCCACATTCGTCCTTCCCTTCGCCATTGCAGTCCTTCTTTGGCCGCTCTTACAACAACATCAG
88	CG1824	BcDNA:GH19726_AY118801	3	1	165	5144	5308	TCCAATTGCGGCAGGAGCAGCGACATATTTAGGTAGAGTAGGGGTCACCATCGCGGGCGAGGTT	CTATTATTAACCGCCTATTTCGCTTTGTTTAGTCGCCACCTGCTGCAGCCCACGCAGCAGCCAC
88	CG1824	BcDNA:GH19726_AY118801	3	2	75	5673	5747	CACATCTCTGGGAGCTGATCGGGGCCGTATGCGTGAGTTCTTGGATCACAAAAAGCCCACGAAC	TTGTCAAAATATTTAGCTAATTTCATTTGCAGGCCGCCCTGATAGTGGCTTATATCAACATACG
88	CG1824	BcDNA:GH19726_AY118801	3	3	263	6765	7027	TCTCATTCGCATATCCCATGCAACCCGATCATGTGAGTTGTATTAAAGTATATCTTCATTTCAT	ACTTCCTATGTCAATTTTTGCTTCATTCACAGCTGGTGCTCAAGGACTTTAGCCTGACGCTCCG
88	CG1824	BcDNA:GH19726_AY118801	3	4	58	7634	7691	TTGTCGTCCTTGATCAGGGACGCGTCGTGGAGGTGAGTTGTCCTAGACCATTGGTATCTTCAGA	TTCAGAAATATTTATATTTTCCCTTGTTTTAGACCGGCAAACATGACGAACTGATGGGCAAGCG
89	CG5353	BcDNA:GH20022_AY119534	3	1	435	5324	5758	AAGAACAACAACAACACAGCTACGCAACTTTGGTTGGTGTTTTAAGCTAAAAAGAATTGACCTA	TGATTTTTAACCTATTTCCGATGGATTTGCAGGCTGCCAAGATGAAGAAGGAGAAAAAGGAGAA
89	CG5353	BcDNA:GH20022_AY119534	3	2	135	5820	5954	GAAGCCATCCGGCGGTGGAGATACTCGCAAGGGTAAGTAATTCTAACTAAGAATTAAAAACACA	AATTCCACTGATCTCTGCTATATTGATTTCAGAACTCAGTCCCTTGCCCAAGTACATCGAGGAG
89	CG5353	BcDNA:GH20022_AY119534	3	3	54	6389	6442	TCTACTACGACATGCATCTGGAGGGCGAGGGTGTAAGTAATTTGTGATGTTCAGTAAGAATTAA	TAAGAATTAAATTAAATTGAACGCCCAATTAGATCTCCACCAACGACTACGGCGCCATGGAGGG
90	CG9889	BcDNA:GH20107_AY118803	3	1	54	5751	5804	GCGATCGCATAACATCCGCATTCAGAGTGGCTGTAAGTGTAAAATGTTCGGACAGCTAAGTTTT	GCTAAGTTTTTTCTACATTGAATCTCTTCCAGATCACCGAGTGCAACCAGATGTGGGTGATCGA
90	CG9889	BcDNA:GH20107_AY118803	3	2	61	6555	6615	AGGAACTCTGGATGCTCTCCAATCGCTACCAGGTTTGATGTTCAGCAGGCTTTTGTGTGCCCCG	CCGTAAACTGATTGTTACGATTGTTCCCTTAGAAAATCGCCGCAGGTACGCTGAACTCGAAGGA
91	CG17472	BcDNA:GH20534_AY118805	3	1	71	5052	5122	AGCACTCTTAGTATTGGCGAATCTGGGCTTTGGTGAGTTCATTGCAGATCCAGATTGAGATATC	AATATGACAGGAAATTACAATACATTCCACAGCCCTTAGTAGTAAGGAATATGATGAACACGAA
92	CG11999	BcDNA:GH21273_AY118807	3	1	127	5188	5314	GGCGCTGGTAGGCAGCATTTCCAGGGGAGCCGGTAAGTGGCGACCTGAAACAAAGTCGCGTCTA	CTTATATTCTATCTTGACCCTGCTGAACACAGCCACCGAATCCAACGTGGTCACCTGCGGCTCC
93	CG5179	BcDNA:GH21935_AY118809	3	1	62	5319	5380	AAGGTGGCGAAAATTGGCCAAGGCACCTTCGGGTAAGTCTCCAAATTGGTGAAAACTAACTTTA	TAAACTAAAACATACGACCCCTTTGATTACAGAGAGGTTTTTAAGGCTCGCGAGAAAAAGGGCA
93	CG5179	BcDNA:GH21935_AY118809	3	2	59	5466	5524	AGAAGGTGCTGATGGACAACGAAAAGGAGGGCGTGCGTGAAAAGCAACATCTTAAGAGACGAAT	CGAATTCCTTATTTATATATGTGCTCCCCTAGTTTCCCATCACGGCTCTGCGAGAGATCCGCAT
93	CG5179	BcDNA:GH21935_AY118809	3	3	68	5783	5850	TAAACGGTTTGTATTACATCCACAGCAACAAGGTGAGTCATGTCATTAAGCAAAGTTTTGGTTT	TTGTATGTATCTGTTTTCATTTGCATTACTAGATCCTGCACCGAGACATGAAAGCTGCCAACGT
95	CG4336	BcDNA:GH22074_AY119537	3	1	90	5109	5198	CTTGAAGGAAATGAGCGCTCCAGAAGAACATAGTAAGTGGCAAACCAACGGATAACAGCTGTAT	CATCGCATCTCATCCGCTTGCTTTATTTTCAGAGGAGACGCCTTTGGAGGTGATCCATGAGTTC
96	CG5644	BcDNA:GH22833_AY118811	3	1	708	5534	6241	TCAGGATCCGGAGCTGGCTGGCAGTGAAATCGGTAAAGTGGTTCAAAAACATTTAAGTCCATTG	TAAATTGATAATTAAACTTTTTTTCTGTTTAGTCACGGTCATTGTGAAGCGACAAATTGCGAGC
96	CG5644	BcDNA:GH22833_AY118811	3	2	66	6532	6597	TGGAACTGAGCGACTGCCTTCTAGTGATGAAGGTAAGTGAGTGAAAGAATTTACTTGTAGTCAT	AGCCATAGTTATTGAGTGTCATCTATTTGTAGAAACTTGCACAACTCCATGCTGCCTCGCTGGC
97	CG10993	BcDNA:GH23064_AY118812	3	1	59	5339	5397	CAGAGCTTTCCTGCGGTCGCAGAAGCTGTCAAGTGAGTGGACCAAGTGGCATACACATGTATAA	TATAAGACCCACTAATTACCCAATTACTTTAGGAAAGCCTCATAATTTCCTCTTCGCCGAGGGT
98	CG9875	BcDNA:GH23338_AY118813	3	1	58	5157	5214	CAGCGTAGACTGAGCATGGGTCTCAATCCAAAGTGAGTAGCGCTTGCACATAACTCCTTCCCTT	TCCCTTAAACACCCCATCCGAAATCCCTGAAGACTCGGCCTGGCGCCCAGGAAGCTCTACTCCG
98	CG9875	BcDNA:GH23338_AY118813	3	2	61	5501	5561	ACGTACTCGAGGAGGCCTTTTTCCTGAACAAGGTTGCTATAAGTCTCCAGCTCATTTTTCTTCT	TCTAATTTCCATTGCAATATCTTTGCTTTCAGACTGCAGACGACATCAAATTATTGCACGATCG
99	CG3348	BcDNA:GH23384_NULL	3	1	132	5065	5196	AAAAATAACTAACGACCAAGAAATAGCACAAGGTAAGCGAAAAGGGAGAGTTTAATTCAGTAAA	GGACTAATGCCCAGTTCCGGTTTTGATTTCAGAATTCCCCAAAAAACCGAACCCAATCACTTGA
100	CG9943	BcDNA:GH23574_AY118815	3	1	62	5482	5543	CTGAGCACGGCGCCTGTGGCTCTACCAGACGAGTAGGTTTGCCCACATATTCTCCACTATATAC	ACCCACCCACTATAGTGTATTCCCTCCTGTAGTCTCACTGACTTGGCCCAAATGGAGTACCGCC
100	CG9943	BcDNA:GH23574_AY118815	3	2	56	5739	5794	ATAGTAACCCCTTTTCAGCTGGCAGATAGAGAGTAAGTTGTGCTCAAGGAAATCCCATAGAATC	ATAGAATCATCTTAATATCGTTTCGCCCCCAGCGACATAGTGCTCGTCAATCGGGGCTGGGTGT
102	CG9663	BcDNA:GH24286_AY119540	3	1	3558	7008	10565	CTACACTACCAAATTCGGAGTCTTCCAGAGGGGTAAGTGCTTCCAATCGGTCCTTATTCGGAGG	TTTTCATTTCTTTAATTTTCCGATTCTTACAGAAACCAAGGATGTGCTAATGGGTTTAACGGGC
102	CG9663	BcDNA:GH24286_AY119540	3	2	58	10684	10741	AGTACTCTGCTCAACATTCTGTCAGGATACACGTAATATAACCTGCATCCTGATATACTTATAT	TTATATCAAACTGAGCTAATATTTTATTGCAGAACATATGGCTTTACGGGGGATTTCCGGGTCA
102	CG9663	BcDNA:GH24286_AY119540	3	3	58	11078	11135	CCACCGGTGCTGATCCTGGACGAACCTACAACGTATGTTATTGTTCATCAACACGTAGATAAAA	ATAAAAACTAATGAAATGTATATACCTTTCAGTGGCTTGGATAGTTTCACCTCCAATCAGCTGA
102	CG9663	BcDNA:GH24286_AY119540	3	4	65	11375	11439	CTGCCCGGAGTCCTACAATCCAGCGGATTACTGTGAGTTTACGGGTTGGTAAACTCCGTAGGAG	TGGAAAATTATCAATATTCATCTAATTAACAGTAATGGAAATAGCAACTCATGACTATGACACG
102	CG9663	BcDNA:GH24286_AY119540	3	5	58	11587	11644	AGTGGCCCAACTGGCGGCCATGAAGAAAGTTGGTAAGTCAATGGGTAAATTGTAAGTATGCTTC	TGCTTCAGTGGCTAACCAAAAATTCTTTGTAGACCAACTTATGGCAGCGGGACTGATCACACCG
102	CG9663	BcDNA:GH24286_AY119540	3	6	54	12137	12190	GTACTGTGCGTTCTCGGGCATACTGGTGAAGTGTAAGTATGGAAAGTGAGTGAATGGAAAAGTA	TGGAAAAGTAGTTATCATTCTATCGCCCGCAGTTCCGCTGGAGTTCCCCATTGTGTCGCGGGAG
104	CG6728	BcDNA:GH24640_AY118818	3	1	52	5053	5104	CGCAGGGAACAGCATGGGCATGAAATTCCAAAGTAAGCTTCCTGGTGCTGTAAACAACTGCATC	AACAACTGCATCTTGAGGGTTTTTCCTTGCAGAGATCCTGGTTTTGGCTGGTATTGTAATAGGA
104	CG6728	BcDNA:GH24640_AY118818	3	2	79	5240	5318	GGAGCGGCACTTTGCATTTGACTACGTGATTGGTGAGTGGTTGATGTGCATAAGGAAGTAACAT	TATACTATACTATATGAACTGATACCATCCAGTGGGTGGTGGAACTGGAGGCAGCACACTTACC
104	CG6728	BcDNA:GH24640_AY118818	3	3	48	5996	6043	AGGAGAACAGGGAGAAAGAATTTAGCATCGAGGTAAGAAGAGAGCTAATCCTCTGCGCTGGCGC	TCCTCTGCGCTGGCGCTTACCAAACTCCTCAGCTCCTGATGGCATCTGGAATTGGAGACGTGTC
104	CG6728	BcDNA:GH24640_AY118818	3	4	52	6596	6647	GCACCATTTCCGCCATTCGAAGTGCAGTCGAGGTAAGCTATTAAATATGTCCATAAGGCCGTTT	ATAAGGCCGTTTTTAGTTCAGTTCCTTTGTAGCTGGTCAACTCTACTGCCTTTGCTGCACTGCA
104	CG6728	BcDNA:GH24640_AY118818	3	5	55	6860	6914	GCCCTCGGCAGCGTTGTGGACTCGCAATTAAGGTAAAAGCGATCCCGATTTCAAATGTAGGTTG	TGTAGGTTGATTGGCATACACTTTGTTTGCAGATTAAAAGGGGTATCCAATGTGCGGGTGGTAG
104	CG6728	BcDNA:GH24640_AY118818	3	6	143	6956	7098	GGTATCCAATGTGCGGGTGGTAGATGCTAGTGGTAAGTTCTCATTATTTTAAATTCTTTTGAAC	TACTAATTATATTTGTGGACTATTTTTCAAAGTACTACCCCGTCCGATCTCGGGAAATCCCAAC
105	CG6852	BcDNA:GH24739_AY118819	3	1	60	5192	5251	CCTACTGTCCCTACTGCACGATGGCCAAAGAGGTGAGAAAGTTGCGAGACCTTGAAAAGTCCCA	CCCAAACAGTGATAAACATCTTTGCGTTCCAGCCCTTCAAAAAGCTCAATGTGGACGCCACCAT
105	CG6852	BcDNA:GH24739_AY118819	3	2	65	5357	5421	CAGTTCTGGGCGAGATTACCGGTGCCAGAACGGTGGGTGCACTAAATATTTTACATTATAAAGA	TAATTATCATTTGTAACCTGTGTACTGTGTAGGTTCCCCGCGTCTTTATCGATGGCAAATTCAT
108	CG4546	BcDNA:GH24918_AY118820	3	1	66	5282	5347	TTCTCGGTCGGACAAACTGCAAAATGACTTCGGTAAGTGATATATAAGAAGCATAATAGATATG	TTCTTATGTAGCCACTTTACCTGCTTCTCCAGATCGAGTCAAAACGCGTCCAATATCGAAAGTA
108	CG4546	BcDNA:GH24918_AY118820	3	2	64	5599	5662	GAGCAGGAGCTTGAACGGCTACGCGGACAAATGTGAGTTTCTAAGATCGCGTCTTGTCTGTCCA	GTCTTGATTTAGATTCTATTTACACTCAATAGCAAAAAGTCACCGGAGGAGTACCAGGAGCTCA
110	CG7813	BcDNA:GH25986_AY118822	3	1	166	5245	5410	ATGTTTGCCAAGAAGCACGAGGAGTACAAGGAGTAAGATGGGGTCACCAAAAACAGGGAATTGG	ATTGTAGAGAATAATATAAATATATTTTATAGCCGCGTTCGTAAGTATCCGGAATCGATGCCGA
113	CG17137	BcDNA:GH26960_AY118823	3	1	66	5473	5538	GCCGTCGAGGCCAAGTTTCAGCCGGGATCAAAGTGCGTATTCCTTTGGGGATCGTTTAGGTAGC	CCTTTAATTATATAAACATCTCGGGTCAACAGTGAGGCGGATGGCAAGTTCAAGATGGGCTATG
113	CG17137	BcDNA:GH26960_AY118823	3	2	63	5764	5826	ACAAATGAAACTGCCACCCTCCATGGCGAGCTGTAAGTTCCCCGTGTGACGAGATGTGGGAAGA	ACTTTATCTTATGTCTTTTAATCAATTTGCAGGAAGAACGGCGACACCTGGTTGGCCTCGCTGT
114	CG13623	BcDNA:GH27470_AY118824	3	1	61	5302	5362	CTGCGACAAGTGGCCAGGAGCGGATTGCAAAGGTGAAATAAGCTAGGAAAAATTGCGTGACAAA	AAATCCCACAATAAATGCTTGATCTTCCATAGAAATCTAATCCTAATGCGGCATGCAACCGCTT
115	CG5758	BcDNA:GH27705_AY118825	3	1	3276	5047	8322	AGAGCAACGCGCGAGCTGCGTAGAGCGGAAAAGTAAAGTTTAGTGAAACTACCACTAGTGCTAA	AAACTAATCAAAATCACCGCCTCTTCTTCCAGCACTTGACAATTATGTAAAGCTTCTCTCGCCG
115	CG5758	BcDNA:GH27705_AY118825	3	2	2588	8883	11470	CCTCGAGTTGTACGGCTACAAGCCGCTACCAGGTGAGTTTCCATCATGGGAAACTTAAGAGGCA	ATGTGCGATTCCGGTGGACATGATCCGGACAGACCTGCCGTACACGTTGATTGTGCCCAAAATC
115	CG5758	BcDNA:GH27705_AY118825	3	3	626	11814	12439	TACTCCAAGCGCAATATCCAGGAAACGAACAAGTGAGTAAGGCCACCGCCACCCTTTCCAGTAC	TGATGCCCATTTTTTCCCTGTGCATCCTGCAGCCGCTACAACGACCCTCAGCCGCTGGAGCAGC
115	CG5758	BcDNA:GH27705_AY118825	3	4	75	12844	12918	GGGTGGCGAGGATGTCGTCTTCCACGGCCAACGTAAGTGGCTCCCATAAATAATATTCCCAAAT	CAACGGCATGTGGCCCTTGCATCGTTCGATAGCCACCCCCACGGTGAATAATGTGAGCATTATG
115	CG5758	BcDNA:GH27705_AY118825	3	5	64	13041	13104	TCACGGAAGCTGTCGTCTCCAAATTGCACCAGGTAAGCTGATTATGCATAATCCGCACTGGCTA	AATTTCAATTTCAATTATTCCGATTCTTTTAGATGCACAAGGATAAGGAGACACCTCCGTTGCT
115	CG5758	BcDNA:GH27705_AY118825	3	6	55	13221	13275	GAGAGAGATCCACGATTTACCCAGATTACCAGGTAAAAATTCGATTTCTAAATAAATAAAATTA	ATAAAATTAATAAAAAAAAACTTTCCAAAAAGATATTTGAACAGTGCCGAGATCGCCCCCCACA
115	CG5758	BcDNA:GH27705_AY118825	3	7	54	13394	13447	AAGGATTCGACAAGCTATCAGATGAGGTCATGGTGAGTGCGGAATACATTGTCAACAGTTGAGT	ACAGTTGAGTAGGAATAACAAGATACTTCTAGGCCTCACAACGCGGCGTAAAAATGCTGCTGAA
116	CG12159	BcDNA:GH27834_AY118826	3	1	379	5564	5942	GCAATACTGCTGCTTATTATGAGGGTTTATAGGTGAGTTAATGAAGGACATATCCTAGAGCTCT	GATAAGACTAATCGAATCGCAAATCATTGCAGGCTCCGACTTTCCCGGGCGGAGCGCAAGTACG
116	CG12159	BcDNA:GH27834_AY118826	3	2	212	6070	6281	ATAGTGACGAAGAGGACCACACCCTGTTCGAGGTCAATCGCCAGAACATACGCATATTATGAAA	AACTAAGTTCTCTGCATTTCTCCTACTCGCAGTTGGTTCAGGTTTAACGAATCAAAAAGGAAAA
117	CG14938	BcDNA:GH27971_AY119553	3	1	2884	12148	15031	ACACTATGTTAACCACTACATGTGGCACACTGGTGAGTGTGATTGATTGGTGGGGGCGGACAAT	GCGCGACACCCACACATTTGCCACGCAAGCAGGCGAGACGCCGCACCGGTGCGACTTTTGCTCC
117	CG14938	BcDNA:GH27971_AY119553	3	2	84	15200	15283	GCACCTGGTCAACCACATACGCCAGCACACGGGTGAGACACCGTTCAAGTGCACGTACTGCACG	TCACATGGTTAATCATGTACGGCAACATACAGGCGAGTCGCCGCACAAGTGCACGTACTGCACC
117	CG14938	BcDNA:GH27971_AY119553	3	3	623	15770	16392	CGAGAAGTGCCCCAAGAACTTCATCTGCAAAGGTGAGTGAGCTCTATGATTGTTGGCTGTGCGT	TCTTCATGTCGCTTCCATTGTCCGTTTCGCAGGTCACTTGGTCTCGCACATGCGCTCCCATTCG
117	CG14938	BcDNA:GH27971_AY119553	3	4	87	16606	16692	GCAAGTCAAGCAGGAAGTGAAACCGATCATAAGTGAGTCGGCAAACACGACTGCGCTAGCGCAA	GCCCAACTTAACCGGTCCTCCTACCGTTTCAGTTCCCCATCACTCGGCGACCACCACAATGCAC
118	CG13244	BcDNA:GH27987_AY118827	3	1	109	5124	5232	AATTAAACAAGCACTTCGAAAGTTTGCACGAGGTGAGTAATGATACAATTAAGGCGCGGTCGAT	TATGCTTTTAATGAAATATTTTTCTCCAACAGTTCTTGGCAAGGCCTTCTTATACCTCGGCACC
119	CG3290	BcDNA:GH28372_AY118828	3	1	152	5427	5578	TCGAGAAATTCCCCTATTCGGGATTGAGCAGAGTGAGTGTTTGCATAGTACCATAGACCAGTAG	GCTTTATTCAAACAAAAATATTATCTTTACAGACCTACTGCGCCAACGCCCAGGTTCCCGACTC
119	CG3290	BcDNA:GH28372_AY118828	3	2	69	6270	6338	CAATGAAAATGGATACTTTGTGTTCATAGAGGGTAGGTTCTTCTTTGAAAGTATATACCTCTTA	ATACACTAACAACAAGTTTGAATGCATTTTAGGTGGCCTCATTGACTACGGCAACCACTACACG
120	CG11347	BcDNA:GH28550_AY118829	3	1	10435	5241	15675	ACACCGATCGATCAATAAACTCCGCGCAGCAAGTAAGTGCAGTTTTAACCCCCCCAAAGAAAAA	CTCACCACTCTCTCTTTCCTTTCCACTTGCAGCTTCTACGCTACGAAGAAAGAGAAACAGAACA
120	CG11347	BcDNA:GH28550_AY118829	3	2	287	16351	16637	CGAGGACGAATGGTACATTGTGGAGAAGGAAGGTGAGTTGTCAATTCTGCCAAATTTTAAGATT	TGCTAAACTAATACGGTTTATTCCTCTTGCAGACGAGGAGGACGACTCCCTGCCACGCAGCGAC
120	CG11347	BcDNA:GH28550_AY118829	3	3	256	17029	17284	CAGGGTGCTAACGTGCTGATGGAGGAGTCCTGGTACGTAACACCGCCACCATGCTTCACCTCGA	CTAACTTGCGACTTTTCTATTCTATTTTGCAGCATGTCCGTTTATCATAGTATTAGGTCCACCC
120	CG11347	BcDNA:GH28550_AY118829	3	4	76	17520	17595	AGCAGCAGACGCTGGCTCGTCAGAGTCAGAAGGTAAGGATTACACATATTACACAATGGTAAAA	TAATAGATCTATCCTCTCCACCCAATCCATAGAGCAAGAACAAGAAGGAGCACCAGCAGCTCTG
121	CG7770	BcDNA:GH28557_AY118830	3	1	87	5203	5289	CGAGATTGAGTCGTACCAGAACCTGCAAAAATGTGAGTAAATGCCAGCCATCTGGTGGATAAGT	TGGAATGTATGTACTTTTAACTTCATGCACAGCCTGCTTGAAGATGGTGAAGCAGCGAGCAGTG
121	CG7770	BcDNA:GH28557_AY118830	3	2	84	5516	5599	CTGAAGAGCTCCACCGACGCACTGGAGAACATGTGGGTTGCCATCGCCTAGTTGTCTATAGTCT	TTCCTCTTTCAATTTCGTTTCATTTAATCCAGGGAGAAGGACATGCTGAAGCATCGGGAATCCG
122	CG8177	BcDNA:GH28665_AY119555	3	1	484	22668	23151	AGAGGAAGTACAACAGCTACACCAGCCTGCAGGTGAGATCAACCCCTATGCCGATATTCAATCA	AAACCTCCTGCACTCCAAAAAAAAAACGATAGTTTCTTTGGATGGGTGCGGACTCCGCCCACCA
122	CG8177	BcDNA:GH28665_AY119555	3	2	705	23353	24057	ACCGACGCCACTCGACGATGTCCTACCTGGGTGTAATGAACTAGAACCCCATAAGACTCCCCGC	CCCTACTTAAATTGAATTGAAATGCTCCACAGAATTTGTCTGGCACGGATGACAAGAAGATCAA
122	CG8177	BcDNA:GH28665_AY119555	3	3	70	24253	24322	TTCCAGCGGGTGCTGAAGCCACCACAGTGCTGGTAAGTCATATATCTTGTTTTAAAAACAGTTT	TACTAATCATACAATTACTTTAATACACAAAGGTTGGTGCCGTAGAGTTCCTTGAGCAGCCTAC
122	CG8177	BcDNA:GH28665_AY119555	3	4	69	26077	26145	ACTCATGTGTCATCCGTCACCATTATGTCACGGTGAGTTCAAAAGGTCGTCTATTATTAAAAGA	TTAAAACTAATATAATATATTTTGTTGAACAGCACCCACGCTCCTGGTGAATCGCCCAGGATCG
122	CG8177	BcDNA:GH28665_AY119555	3	5	60	26341	26400	GCCTCCATGAGCGGAGTGCAGTTGTTCGAAAGGTAAGTGAATAGAATACAATATGAATATACAA	ACAATATATATTAACCATTTTGTATGCCACAGAATAAGACTGTATTTCATGCCGGTCAAACATT
122	CG8177	BcDNA:GH28665_AY119555	3	6	61	26630	26690	CAAAATTGTATAAGCCAGAGGAAATGCAAGCGGTAATATATTTGGAATCAAATTTTAAGAACAT	CATTTTAATTAGTGGTTTTGCACTTTTTTCAGTTGGATGGCAGCGAGATGAAGAAGAACGACGA
123	CG9451	BcDNA:GH28721_AY118831	3	1	816	5276	6091	TTAGCAACTCAACCCTGAAGTTGGTTCACGTGGTGAGTGAGTGGCGAACGTAAAGAAAGCGAAA	ACAAATATGTATCTCATTTTTATTTTCCACAGCTTTTTCGTCATGGTCCTCGAACTCCAGTGAG
123	CG9451	BcDNA:GH28721_AY118831	3	2	64	6191	6254	ACGAGCCCTTCGGTTGGGGAGCACTCACCAATGTTAGTACTTATCAAACATAAACAAGACTATT	ATCGAAGCTAAAATGAGATTTTAATTTTACAGGGTGCTAAAGTGGAGCTGTATAAAATAGGCAA
123	CG9451	BcDNA:GH28721_AY118831	3	3	60	6339	6398	AAGATTTCCTCCCGGCGTATTATCAGCCTGACGTACGATAAGATGAGCCATCCCACTGAGCTGT	CTGTAAAATTTATCGTAGTGTTTCTATTTCAGGCGATCCGTGCCCAATCTTCGGAGTCACCGCG
123	CG9451	BcDNA:GH28721_AY118831	3	4	70	6558	6627	CCATTGTGATGGAACCAGAGGAAACTGATGTGGTAAGAGCAGCAGAGCTCCACTTTAATTAGAG	TATTTATGGATTTTCTTTTTTTTTATTCGCAGCACATTAGAATGAAGGCACCCTGCCCCCGATA
125	CG3931	BcDNA:GM02257_AY118465	3	1	63	5511	5573	ACGAGGGCGATCTCATCTCTGCCGAGGTCCAGGTGGGTACTTCCTAACTTGCTGGTACTGGAGT	TAACTATATAATCTTTCTTCTCTGGCCACCAGAACATCTTTGAGGAGGGCTCCCTTTCGCTGTA
126	CG11886	BcDNA:GM06606_AY118836	3	1	61	5265	5325	AGGTCCGCGCGGAGTTTGGCCACAGTGACGAGGTAAGTGAAGGTTGGCTGCTACGATCGGGAAC	AACACAATTAATTCTCTTGTTTGCACGTGCAGGCCTCCAGTTCCTTGAATAGCAGCGCTGCCAG
127	CG5919	BcDNA:GM08271_AY118469	3	1	56	5395	5450	AGATGCTAGTGCAGAAGCGATCGTCTCACAAGGTGAAATTAAAGGGTAATCCCCTTATTACAAG	ATTACAAGGTCCATAATCCTCTGTATCCTTAGATAACCTTCCCAAACACCTACACCAACGCGTG
128	CG3350	BcDNA:GM14426_AY118474	3	1	142	5169	5310	GCACACTCCGAACTCCTCGGCGCACAATTCAGGTGGGCGAACGCTGGTCAAGATCGGTCACGCT	CATTGTACTCATGTTTCGGTTCTGTATCGCAGACGACGACGACGATAGCGGCGATGCGCGCCAT
128	CG3350	BcDNA:GM14426_AY118474	3	2	65	5712	5776	CACGACTCACCGATGAGGCCAAGTTTCAAGTGGTAAGTATGGAGCGCTTACCTCTATTATAACC	CTAGAATCGCCACCCACCACCCTCCTCCGTAGTTCCAGGCCATTATGGAGGAAATGTTCGAGAC
129	CG2200	BcDNA:GM21150_AY118855	3	1	99	5161	5259	GCGCGCGGCCAGCTGGAGGATCTCTTCAAGAGGTAGGTGACTTACCATTTGAGATATGTACATT	GTAAATTGAACAAACCCTCCGATTCCTTGCAGTGCCAATGTGAAGACCGTGCTCTTTGTGCCCT
129	CG2200	BcDNA:GM21150_AY118855	3	2	111	5821	5931	CTGGGCGATCGCAATGCCAAGCTGTTCAAGGCGTAAGTACACACTTCCAATCGGACAAATTGGG	TTAAATGTAATTTATTTTCGTTTATTTTTCAGTGACGGTGGCACCGAGGAGCTAGCACCCCTAG
130	CG9615	BcDNA:GM21396_AY118857	3	1	55	5138	5192	AAATCCGCGAGCAGCGGTCGCACATGTCTAAGGTGAGCACGATGGCCACATTTATTGGGCAACC	TGGGCAACCAATGAATTCCCGCCTGCCCACAGGTTCACTCGGTCTGCTGGAATGCCGATGGTCG
130	CG9615	BcDNA:GM21396_AY118857	3	2	55	5728	5782	CAACTGCATTTGCATTGAGTTCGGACCCACGGGTAGGCAGCCATTGCAATCTCATATCATATCT	ATCATATCTAAATATGCCTCTTTCGTTTCCAGGTAAATACTTTGCCACTGGCTCGGCGGACGCA
132	CG4464	BcDNA:GM26647_AY118868	3	1	305	5050	5354	GTTCTTTTTTCCGGTTGACTTTAACGAGAAAGGTTGTGCACGAATTCTTTTCAAGTGAATTATC	TTCCCCATTTGTTTTTCCCGTTCTGCCCGCAGATGCCAGGCGTCACAGTGAAGGATATTGACCA
132	CG4464	BcDNA:GM26647_AY118868	3	2	102	5426	5527	GTTACCAAGGCGGTCGCCGTCTTCTTGAAGAAGTGAGTACTGAACATCAAGTATATTTCCACCA	AAAAAAAAAAAAACACGAAAAAAACCAAATAGGACTGGCAAGTTGAAGGTGCCCGACCAGATGG
133	CG8145	BcDNA:GM26972_AY118869	3	1	183	5728	5910	GAACATAATGGAATAAGACCATATCCCTGCAAGTAAGTAAGAATCGCGACGAAAATATACATTT	TTTGTACAGTATCTGCAATATGTATTTTTCAGGGAGTGCCCAAAGACCTTTCTGGTAGCGAGTG
133	CG8145	BcDNA:GM26972_AY118869	3	2	68	6160	6227	ATGGCGGTCCACCAAGTTGTAAGGAAGTATAGGTACTTGATGAAATTAAAAAAAAACATGTCGA	CATTCTGTTATAATCTTTCATTCCCGTTTTAGTTGCGATGTCTGCGATCGTTCGTTCAGCCTGA
134	CG10055	BcDNA:GM30768_AY118875	3	1	95	5349	5443	CTTTATTTCTACGCAGATGTTAAGCTGTACAAGTGAGTCACATCCGGCAATCTGTCGTGCCCAT	TCATTGCGTACTTGTACTCCCTTTTCGGACAGATTCCACAGCCGTCGCACCTTCGACTTGCGAG
134	CG10055	BcDNA:GM30768_AY118875	3	2	56	5841	5896	GCGAATACAGCGGACCGCTAGACCTGAGTGAGGTGAGTTCAATTGGTTAACCTGCTCTTCCGCG	CTTCCGCGCACTAAACACAGATGTTTTCACAGTTGGACAGAGCCACGTGCCGCGTGTCGGAGCC
136	CG6410	BcDNA:HL01025_AY118879	3	1	60	6103	6162	CTTCGTACTCTGAATCCATGGAGGAGTGTCGTGTAGGATGATTTCTTTTTCATGTATTTATCAA	TCAAATCTATATAAGATTTCATTTACTTCTAGGCAATTTTCGAAGCTCAGGAGGAGACAATTGA
136	CG6410	BcDNA:HL01025_AY118879	3	2	59	6300	6358	AACGAGAAGGAGCAGCTGAGAGAAGCTATGAAGTAGGATAACAATTTCTTTTACAAATGCAAAA	CAAAAATCTCATTAGCCAATCTCTCTCTACAGAAATATGGAGCTTAATTGCTCGCACTGCTCCT
138	CG10960	BcDNA:HL01062_AY119564	3	1	4300	16224	20523	GCGATAATGGACGCACCAGCTCCACACCACATGTACGCAAAGATTCGCATGTTTTCATAGATAA	AATTTACTTATCAAATCCTTCAACCATTGCAGGATCAGGAGAATCTACTGGGCAACATGGTGCA
138	CG10960	BcDNA:HL01062_AY119564	3	2	334	21145	21478	TCTTTTTCATGCCGGAATCGCCCACCTACTTGGTAAGTTTTATAGATCTTCAGTTCCACAACAA	AACATGTCCAATTTCCAAATCCCCATCGACAGGTTTCCAAAGATCGGTCGGAGAACGCCATCAA
138	CG10960	BcDNA:HL01062_AY119564	3	3	70	21731	21800	CTGTTATTTTCTACGCTTCGAGGATCTTTTTGGTGAGTGTGAATTTGATTGTTTTAGAATCTCA	AATCAATAATTATTACATTCCCTCCAATTCAGGAAGCCAACACTGGCATCGAGGCTGAGTGGGC
139	CG3132	BcDNA:HL01076_AY119565	3	1	1769	5134	6902	TTCTTTCACTGCGTGTAGCTGCAATCGGCGAGGTAAGTGTCATATGAATAATTGGAGATCGTTT	GATATATTATCTTTCCTACTGCAATCCTTTAGAATGAAGTTCAGTGTGGTGGTCCTGGTGGCCC
139	CG3132	BcDNA:HL01076_AY119565	3	2	56	7125	7180	ATGAGAGCTGCGGGTCTGAATGCGGTGACAACGTGAGTCACTACTATGATTTTAATGGTTCGAT	GGTTCGATTGTCATGTTTCCATTAACTACAAGCTATGTGGAGTGGTCATTGCACAATCCGCGGG
139	CG3132	BcDNA:HL01076_AY119565	3	3	74	7396	7469	TCCGGGCATTCAGCTCCGGACAGCAGATGTCAGTAAGTATTGATACTCCTTTTGTTAACTTTTA	TGTTTTACTGCTTAATTCCAAAAATGTGGCAGATTATCTTAGCGAAATTCGCATTTGGTATACC
139	CG3132	BcDNA:HL01076_AY119565	3	4	104	7888	7991	GTTAGCACCCAATCGATTACTTCCACTTTTATGTAAGTTTCCAATTTGGTTTGGGCATTGATTA	TATCGTATATATAACCTTGCCTTGGCTTCCAGAAACATGCTGGATCATGGTGCCAGTGTGAACT
140	CG2788	BcDNA:HL01463_AY118882	3	1	118	6100	6217	CGTCAAATGGGCTCCCCAATTGGCGCTTCTATGTAAGTTTAAATTCCCTAAGCAGGTTTCTAAT	CATTTTCTTACTTAAGATCGCTTCTACTTTAGGTCACCCAAAAGTAAAGTTGTTTTGGTCCCAT
140	CG2788	BcDNA:HL01463_AY118882	3	2	56	6435	6490	AAGAAAGCTCTTGCAGAGCTCAGCAAAAACAGGTGATTTTCTAATGCTTTTCAAATAAGCAAAG	AAGCAAAGTTGTTTTAACCAATTTCTTTGCAGCTATGCCCAACGATCTCTTGAGGTCTCCAAGG
141	CG7245	BcDNA:HL01481_AY119566	3	1	79	8850	8928	TCGCATTGTGCTCAACGAAACCAACATTGTGGGTGCGTACTGTTGATGATGAGCAACAGCCTTT	GATTAACTAAATGATTCGTCTAACCCCATTAGAATCGCGCAACATTCGAGACTGTGATGGCACC
141	CG7245	BcDNA:HL01481_AY119566	3	2	1608	9172	10779	AAATGGATGGGGTGGCTTCTACTGCGAGATTGGTGAGTGGCCAAAAGTTCAATAACCACAAGCA	GTATGTCTTATGACTCTTTCGGATTTTTCTAGCCATGAGCAAGCCGACGACGCCGAGCTTCCGT
141	CG7245	BcDNA:HL01481_AY119566	3	3	758	11281	12038	AACAATTAGCTACGAGGATGTCTTCTACTTGGGTGAGTCTATTTATTTATGACCTTTATAATAT	GACAAATGCTCTATTCTTTGCATCCCAAACAGGCGGCTTTCCCAACTCGGACTCGGTGAGCAGG
143	CG7313	BcDNA:HL02449_AY118483	3	1	60	5043	5102	TAGTACTCCTCCAACTGCTGGAAAAAATAAAGGTAAAATTCGAATATTAATTATGTTTTTATTT	ATTTCAAATACCCATTAAAATAAATTCAACAGTGCGAGCAGTCCTATGAGGTTACCAATGAAAG
145	CG8770	BcDNA:HL07966_AY118886	3	1	421	5170	5590	ACGAAATCAATGGCATGATACAGAAGTTTAAGGTGAATTAAATAAACTCAACGTACAGCGAAGT	ATTGTCATTCATTACTATGATTTTGCTTTCAGGATGACCAAAAAAGCAAGGCTGATTGCACGTT
145	CG8770	BcDNA:HL07966_AY118886	3	2	54	6037	6090	CATCTGATCACCGGCTCGGGAGATATGAAAATGTAGGGCTTTGCTTAACTTTTTGGAGTAAAAT	GGAGTAAAATCTAAGTTTCCTATGACCAACAGATGCCATTGGGATCTGGAGAAGGGTGTCAAGA
145	CG8770	BcDNA:HL07966_AY118886	3	3	139	6293	6431	TCGGTCACGACATGGACGTGTCATCCGTCTGCGTGAGTACACATATATGTTTTAATAATAATAG	TACACCCACCCAATTATCATTATCGGTTGCAGTACCATCCCAGTGGCTTCGGGTTCGCCTCCTG
145	CG8770	BcDNA:HL07966_AY118886	3	4	83	6562	6644	GCCCCAGAAGAACACTGGCTTCACGTCGTGCGGTGGGTTCTCGTTCTCCGTCTTGGTGGAACAC	GGGTTTTTAATCTGATTTTGTGTCCCCACCAGCTCTATCGACCAGCGGGCGCTACCTCATGTGC
145	CG8770	BcDNA:HL07966_AY118886	3	5	193	6732	6924	CTCGTGGGACACGATGAAGCAGCGGCACACGGGTGGGTATTGGGAATTGGGTAGTTCGTATTGG	CTTACCATTTGTCACTTTCCATTCCTCCACAGGCACACTGTCTGGTCACGAGAACCGCATCACT
146	CG6022	BcDNA:HL08191_AY118889	3	1	93	5318	5410	CAAATATCGAGAGTTGTGACCATTAGGATCGAGTAAGTCCTGGCGTTGGGGCCCAGCACTGGGA	TGAGAACTAATGCGATTTTCCTCGTGACACAGATTTTGTTATTAACCAATCCCCAGCAGAAATG
146	CG6022	BcDNA:HL08191_AY118889	3	2	57	6030	6086	AGTCCGCGCGCTCGATTCCGCAGCTGGCTGGGGTGAGTATACTCCAGACGGAAGATCTCACCTG	TCACCTGAATTAATGTTCGAATTGTCTTACAGATACGAGCTGCCATTCGATAGGCATGACTGGA
147	CG9967	BcDNA:LD01251_AY118892	3	1	26267	5256	31522	GATCGGTGGTAAACTATAAAACTATAAAACCGGTAAGTCGATCATCATTATAAGTTTATGTCAT	ATATGTACCTTACTGTTGTTGTTTAATTTCAGCAGCTTACATAATTAGCCTGATTAAACCAGGC
147	CG9967	BcDNA:LD01251_AY118892	3	2	7206	31678	38883	CCTAAAATCATAGAAGTCGGCACGTTGAGTTGGTAAGTAGAATGGGCGATGGGATCCTTTATAT	ATTTCCTCTTTTTTTCTGCTGCTTATTTTCAGAGCTCTTCAGCGGTGTATTGTTGCTCTTCTGG
147	CG9967	BcDNA:LD01251_AY118892	3	3	12480	38983	51462	CTGTGGAAAAGTGCAGAGCGCAAGGAAATAGTGTAAGTATTCTGGGATAATATTTGCGGCCCTC	TTACAACAATTTTTCGTTACGTTTCGTTTCAGGCCTGGCCAAAAGCCACAAGCACCAAAGGCAG
147	CG9967	BcDNA:LD01251_AY118892	3	4	212	51672	51883	TGCAGCTAACACAAAGAGAAAAGGAACTAAAGGTATTACCTTTCTTTGTTTTTATATAAAATGG	CTCTATTTTGATATCCTTTTTTGCGACTGTAGAGGCAACCACACTTGCAGAGCCATGTTGGCTA
147	CG9967	BcDNA:LD01251_AY118892	3	5	423	52208	52630	GTCCTGCGTCCCTCCGCCGGCGATTTCCTCAAGTAAGTATGGTGCAACCCTTCTAAAAACCCAT	GAATATATTTTTGATGCGCTGTATTTCCGCAGCGATTACAGCAACGCCACCGATTTGCATATCG
147	CG9967	BcDNA:LD01251_AY118892	3	6	225	52818	53042	GGCACGACTTTTGGGACGAGGTCCTGCAGCAGGTGAGTGCAGAATCCGAAACTAAAGGGTGCCT	TCATCTATCCTTTGGTCCATTTGCATTCACAGATCTGCGCCCAATCGGTGCGCTGGTCCATCGC
148	CG10703	BcDNA:LD02947_AY118893	3	1	53	5202	5254	GCAACTGGGGCGCTATGAAAAGCGTCTAAAAGGTGAGACATAGATGAATTCGCAATGCAAATGG	AATGCAAATGGATTAATGAGCCCAATTTGTAGACGTGGTCACTGCCTACAAGGGTCTGCTTAAG
148	CG10703	BcDNA:LD02947_AY118893	3	2	68	7080	7147	AAGATCGAGTGCCTCAAGGAGCAGGTGGACAGGTGCGTCGTTGTCGTTGTTATCGTTGTTGTCT	AAGTCATGCCACGATCTCTACTCCCATTCTAGACTCGAACGTTGCAAGACGCGCGAGGGTGCCA
149	CG11474	BcDNA:LD03212_AY119572	3	1	144	5233	5376	CCCCACACCGAGCTGGCGGCCCTCTATAAGCAGTGAGTAGGGCTAAATATAGCGCCTACTATAG	TATGATTATTACTTAAAAGTCATTTATTGCAGGAGCTTTGCCTACTACACCTTCCGTGTGCGTC
149	CG11474	BcDNA:LD03212_AY119572	3	2	67	5483	5549	ACAAGGACGTCCTCCTGGCCACATATGGCGCGGTGGGTAGTTGTGTGCACTTCTACCTTGACCT	GCTTAAACCTTTGATATCAAATTGCATTCCAGGCAGCGGAAGCCGATATTGAACAAACTACAAA
149	CG11474	BcDNA:LD03212_AY119572	3	3	165	5647	5811	CAACGGTCCTTTACTGCCCTTTGGTGAAAATGGTAGGTATTTGGGTGCTCATTGGGTTGGCAAT	TTTGATAAGAATAACGAATCTGTGCCTTTCAGATTCCGACTCTGAAGTGTGGAATGCATTCCTG
149	CG11474	BcDNA:LD03212_AY119572	3	4	58	6679	6736	CAGCACGGAGTCCTTCGAAACTTGCTTGAGGGGTGAGTCTATCTTGACAGTAATTCTTCCAGTA	CCAGTACTTACACGTTTTATATCCCTGTTAAGGCTTTCGTCCTTCCAATCTCTGCACTCTGCGC
150	CG7221	BcDNA:LD03827_AY119574	3	1	62	5172	5233	GCCACCGATGACGGCACCGTTTGCTATGTGAAGTAAGTCAAAAGTCCAGTGGAGTCGTAAACAT	ATTGTCTGATATTTTTTAATTGCACCATTTAGCCAGCAGGGAAAAACATCACAGTGGACACATC
150	CG7221	BcDNA:LD03827_AY119574	3	2	61	5744	5804	CGATTTGTGGAAGAAATTAAGCAGAGTGTTAGGTCAGTAGCATAGCTTTCAAAATCTAATATTA	TTATTTAATTGATAATTATATTTATATTGCAGCCACATTGATTATCTCATCCTTAATGCCGGAG
150	CG7221	BcDNA:LD03827_AY119574	3	3	2850	5985	8834	CGGATCATTGTGCTGTCATCCGAGTCGCACAGGTAAGTGTGAATTTGAGCACTTTAGCACGTAA	GCAAATAATCTTAGTTACTAACTAACATGCAGATTTGCCAACCTGCCCGTGGAGAATCTGGCAG
150	CG7221	BcDNA:LD03827_AY119574	3	4	67	8965	9031	GCAATGTCTTGTTCGCCCAGGAGCTCGCCCAGGTGAGTCCTTAAATTGGGTCAATTGAATTCCA	GCCAACCCTTTTTTTTTGTTTTTTTGTTGCAGCGTTGGAAGCAGCGAGGCATTTCTGTTTTTAG
150	CG7221	BcDNA:LD03827_AY119574	3	5	75	9161	9235	TTGCCATTGTGCGTCCCTTCACCAAGTCGCTGGTGAGTTTGGCAATGAGAAGAACTCTCTGTTT	TCACTAATTGCTTTCTGTGCCCCATATGGCAGCAACAAGCGGCTGCCACGAGTATCTACTGTGC
151	CG6843	BcDNA:LD04179_AY118894	3	1	78	5108	5185	TCCACCCCGCCTCCAGGGACAACTTGAAAAGGGTAAGTGGCTCCGGGCTCCTGATGAAATATGT	ACGCCTAAAACTATAGGGATTACCTTCTGCAGGTCTGGATGGCGGAGCAGCAGGCGGAGGCGTA
152	CG12073	BcDNA:LD04507_AY118491	3	1	44228	5673	49900	AAAGTGAGAGTGTCGCCAGTCGTTGACCCAGTGTAAGTCTCTGGTCAATATTGTTCTGGATTTG	AGTAATGAATTTCCTCCCCTTCTATTTTGCAGTCCCGACGACAATCACATAGTCTGCGAAACCG
153	CG1572	BcDNA:LD04844_AY119575	3	1	2186	5104	7289	GAGTCCTACGCCGAATTTTGAGAAAAGTAAGAGTAAGATCCATACCGAAAACTTTAGATATACA	GTGTTTATTCATTTATTTATTTGTCTTTGCAGACCCCACCTTTAACCCCCCGAAAAGAACCACC
153	CG1572	BcDNA:LD04844_AY119575	3	2	72	7453	7524	CTTTCCCCGGCATCCTCAAGCTCTTCGAGCTGGTGCGTTAATGCTCCCAGAATTCGATAGCAAC	TAATGTAACAACCATCACGATTTTTTGCGCAGATCATTGGTGCTTCCATTGTGGGAATTCTGGC
153	CG1572	BcDNA:LD04844_AY119575	3	3	130	7711	7840	GCACGGGCGGCATTATTGCCAAGACGATCTATGTGAGTATAATCATCATTGCTATATCTTTTGT	GTGCATTTCAACGACCATTAACCTTTTTGCAGGAGCTGATTTACCACAGTGTGGCCGCCATCCT
154	CG5118	BcDNA:LD04951_AY119576	3	1	109	5724	5832	TGATCACTAAACGGAAGAAAAGGGATGTCACCGTAAGTACAAGTATTATTATGATGTAGTAGTT	ATACGATTTTATTATAAATATCTTTCTTACAGCAAGCGCAAAACTTCGAATCATATCAGATCAC
154	CG5118	BcDNA:LD04951_AY119576	3	2	70	6033	6102	AAGTCGCACATAATGTCCGAAGAAGGATTGCTGTAAGTATTCATTTAGCCGAATAAGACCATCA	TAATGATATCATCTTTTCACATGGCACTTCAGACCCATTCACGAGGAAATACTGCACGGCGATG
154	CG5118	BcDNA:LD04951_AY119576	3	3	73	6717	6789	ACCGCTTTTCTACGCCGTGGAAGGGGAGCAGGGTAGGTTGCTGTCTATTAGTATATTAGTAGTT	CGATTAAGCTTTAAAGTTTCCTATTTGTACAGAACACTTGTGCTACTTCCTGCTTGCGCACTTG
155	CG5473	BcDNA:LD05256_AY118895	3	1	15317	5122	20438	CGAATCGCTGAACTATTTGGTGCTATGTAAATGTTAGTGAGTACGCAAGTCTAGAATCATATGT	AAGTCATTTTGTGTTACCTCTACCGCTTCTAGTTTGCCTGCTACTCATCTTGCTCGAGAGCCAA
155	CG5473	BcDNA:LD05256_AY118895	3	2	90	20797	20886	CACCTGTATTATCGTTGTGGTCCGGCACTCCGGTAAGCATACCCAATATCCTTTGCCCCATAAA	TACTAATAATGTTTACCAACAATTCACGACAGGATCTGGTGCTGTGGCCCTGGCGCACTTCGAT
155	CG5473	BcDNA:LD05256_AY118895	3	3	64	21070	21133	ATACGGCGAGGACGTATTCTTCAGCATTATGCGTGAGTTCATTTCTAAGCTGCGTGTTTTAGTT	CTTATATGAATTTCATTTATCATTTTTCTCAGAATCATTCCACAATCACCTACTTGAAATCGAT
155	CG5473	BcDNA:LD05256_AY118895	3	4	62	21343	21404	GCGATGCTCGCATCTTCATGGGCGCGCAGTCGGTAAGTAAAGGCCAAAATTTCCCAATGAGTTA	TAACCTGCTAATCACTTGGCTGTGCTTCATAGGTTCTGGATATATACGACTCCTCGCTGGGCAT
155	CG5473	BcDNA:LD05256_AY118895	3	5	62	21567	21628	CAGACGTGGAGCCGCCTCACTTTGCGCCTCAGGTATGCATATACTATATACTATATGTTTCTGT	GTGCAGACACATAAGTTTTTTTTTAATTGCAGACGCGTGCCACCATTAGGTTTATACAGGAGAA
155	CG5473	BcDNA:LD05256_AY118895	3	6	265	21743	22007	GGCGGGATGACGCCACGGGCTTCTGGGTGCTGGTTAGATATTAAAGCTTATTTTAGTGTTTAGT	GAATGCGACATACATAATCTCTCTTCAATTAGATACAAGATTGAGTTCCGACGCTGGAGACGGT
157	CG15087	BcDNA:LD05535_AY118494	3	1	76	5167	5242	ATGCGGAAAAGTATCTGGAAAGGTTGCTCAAGGTAAGAACAACAAAATAGTGAAGTAATAATCA	CTTTTTGTTCTGGCTGTTACTCACAAATAAAGGATTGCTCCTTAAAGCAAATAATGGATACGGA
157	CG15087	BcDNA:LD05535_AY118494	3	2	60	5995	6054	ATGTTTGTGGCCAAGCACTACGAGCATGAGCGGTAAATTGAACAATATTTTGTATAATCTTAAT	TAATTGAGTTTTATTATCCATTCCATTTTCAGCGATGACTTTCAGGAGAACGCCCTGCAGGAGC
157	CG15087	BcDNA:LD05535_AY118494	3	3	52	6692	6743	TGGAACTCGAGCAACAGGGCGTTCACATACTGGTGAGCTTTCTATTGCAACTATTTTTGATTCC	ATTTTTGATTCCCTAACAAACTAAATCCTCAGATTGCTCTGGTTGATGACCTGTACGAAATCGA
157	CG15087	BcDNA:LD05535_AY118494	3	4	52	7275	7326	TTATAATGGGAATTATTAAAATTGGTCTAAAAGTAAGTGAGTTTATGAAATGAAGGTGGCTATT	AAGGTGGCTATTTACGTGATTTATGTTTCTAGACCCTTTTGGAATGCGTGAGGCTGAGAACTTT
157	CG15087	BcDNA:LD05535_AY118494	3	5	56	7440	7495	ATGAACCTATGGCGATTTGTAAGCGATGAAAAGTGAGTTAGTTTCGAAAACTGAAAGATATGAT	GATATGATAAACTAAACACACTTGTTTGGCAGTCTGGTGAACTTCCTGCTGGACGAGATTCTTG
158	CG1621	BcDNA:LD05592_AY119577	3	1	64	5635	5698	GTTCGAGGTGGGTCAGGATGTGAATTTGCCAGGTGAGTGTATGGCTGACTATTTCTCCTCTGCG	CTTTCCGCTAAAATGACTCCCCCCTTTCACAGCCGACATCTGCCGAATTAAGTGGGGCCACCTG
159	CG5020	BcDNA:LD05834_AY118896	3	1	604	5101	5704	CGTATATTTCTAAATCGTATTCGCACAGCACAGTATGTAAAGCACTCCAGTTTATTTAAGTACT	TAAAAATAAAAAAAATCCATTTATTTTTGTAGCAAAAATATAAAATAAAAGCAAATTAAGCGAA
159	CG5020	BcDNA:LD05834_AY118896	3	2	65	5757	5821	AAATTAAGCGAATTATACATATATTTGTTAAGGTAAGTGATCAGCATTCCATTTATTTTACCAA	AATTATTCTTTTGCACTTGTTTTTCCCCCAAGTTTTTTAAATCGTTTACTTTTAATACGCGTGT
159	CG5020	BcDNA:LD05834_AY118896	3	3	8534	6157	14690	CACAACTCCCAAATCCGGTCCACCACCAAGAGGTAAGTCTAATCGCATTGTGCAACAACGCAAA	TTCTTTTTTTATGTTTTTCATTTTATTTTTAGAAGCCACCAGCATGAGTCGTGAAAGCGATGAC
159	CG5020	BcDNA:LD05834_AY118896	3	4	5903	14754	20656	CAATTTAAGTTCGATCAATTCGGCTTATACAGGTAAATATGTTTTTACGTTTCACTTATATTTT	CAACTTGATATTATTGCTTTCCCATCGAACAGATAACAGCAGCGCCGTGCTGACAGCAAACACA
159	CG5020	BcDNA:LD05834_AY118896	3	5	60	20813	20872	ATGGGCGGGTGTTGTCCTTGACGAGCCTAATGGTAAGAATGGTCCTTACTCTCTCTCTTAAAGG	AAGGCCCTATTAAAAGTCTATGCTTTTGCTAGGTAAAAACGATGGCTGTGTGTCGGGCAAAAGG
159	CG5020	BcDNA:LD05834_AY118896	3	6	65	21089	21153	CTCTATGCTTCGCAGTCCCGGCATTGGAGGCAGTAAGTTATTGGATCTACGAAATGGATGAAGT	CACAATCTCTACAAAAACTTGTCTATTTTTAGAGAATGGAATGGCTGTGGGCGATCGTGTGATT
159	CG5020	BcDNA:LD05834_AY118896	3	7	54	21320	21373	GGCAAAAACGATGGAACTGTCGATGATATCAGGTATACCCATGAAAATTTATGAGATCCAAGTG	GATCCAAGTGCGCTGATCCATCCCCATTGCAGATACTTTGAGTGCAAGCCCAAGTACGGGGTGT
159	CG5020	BcDNA:LD05834_AY118896	3	8	228	21552	21779	CGGCCACGTCGCGCATGCGCATGAATGCTCAGGTATAAGCGGTGACCTCGAAAGGATCACCCTC	ATCTAATCGCAAATCCCTTCCGTTCCTAGCAGCGCAAGTCGAGCACGCCCGTTAAGCCAATTTT
159	CG5020	BcDNA:LD05834_AY118896	3	9	793	21843	22635	TAGCGACGCCGAAAAGCCAATTTTCCATGCAGGTATGCTAACTCATCTACAAGATCCACAAATA	TTTATTTTTTGGTCGATCGATCGACATTGTAGGATCTGCTGCGCGAGAAGCAACAACATGTGGA
159	CG5020	BcDNA:LD05834_AY118896	3	10	2244	22747	24990	AGGCGCTGCAGCTGCAGAAGAACATCAACGAGGTAATTATCTTCACCGACACCATGTACGCACC	CTTTCCTATTTCTTTGACCCCTCGATCCTCAGCTAAAAGCAAGAATCGTTGAATTGGAGTCGGC
159	CG5020	BcDNA:LD05834_AY118896	3	11	515	25102	25616	ACGAAGCCCAGTTTTGTGGCGATGAATTGAATGTAAGGACAAACAGAAGTCGTGTCTGGAAATG	CCTATACTAATAATATAATTCCTATATAATAGGCTCAGTCACAGGTTTACAAGGAAAAAATCCA
159	CG5020	BcDNA:LD05834_AY118896	3	12	62	25684	25745	TCTGGAGTCAAAAATCACAAAACTGGTGTCCGGTAAGGAATAACAATTAAAATTCCAAGTGAAA	AAATGCTTAATACCTTGATGCATCCTCCTTAGCCACGCCAAGCCTACAAAGTATACTACCGCCC
159	CG5020	BcDNA:LD05834_AY118896	3	13	54	27203	27256	CCGCAAATGCAGCTCTGGAGAAGGTCAACAAGGTAAGTCTGTGAAATAAACGACGATATAGTTA	GATATAGTTATTGTCATTCTTTAATTAAACAGGAATACGCGGAATCCCGAGCGGAGGCTTCTGA
159	CG5020	BcDNA:LD05834_AY118896	3	14	67	29087	29153	GCAGTAGGTCCGGAAAGGGTGATGAAGTGGAGGTGGGTTTCTTTTTTTTAAGCTAATATTTTAT	TTTTGCAAACAATGGGCCTTGTCAATTTCCAGTCACTGGACATCGAAACCAGTCTTGCCAAGAT
159	CG5020	BcDNA:LD05834_AY118896	3	15	67	29285	29351	ACCCTTGAAACCTTGCCAATGGATTTCACCAAGTGAGTTAAATTCTTTTTCATCTCGGTCGAAG	TTTCGTTCATAAATGTATATAATATATTTAAGACCTCATGCCTTCGATGCCCTGACAAAGCGGA
159	CG5020	BcDNA:LD05834_AY118896	3	16	59	29561	29619	GGCACCCAGGAAATACTGTGATTCCTGCGAGGGTGAGTAAAATAAAATATCAAATTTTACTGAC	CTGACATTTAACAATGTTTTTCCCAATTACAGTTTTTGGCCACGATACGAGCGAATGTGCCGAT
160	CG18740	BcDNA:LD06146_AY118495	3	1	50	6537	6586	TCGTGGCGACAACGACATGATGCCCATTAAAGGTAAGTTTTGTTATCTTATATCTGCATTGACT	TATCTGCATTGACTAAACAAACTGATATCTAGGTGGCACTATGACCGATCTGGATGACGAAATG
160	CG18740	BcDNA:LD06146_AY118495	3	2	63	6918	6980	GCCTACAGGAATTTTATGATTGATACGTACAGGTAAGTTGAAGCTCCATTTTTTTTGCAGCAAA	ATAGTTTTGAATATGTTACTCATCTATTTCAGGCTCAATCCGACGGAGTATTTGACCAGCACAG
160	CG18740	BcDNA:LD06146_AY118495	3	3	62	7756	7817	AGGCTGCCATGGAGGAATTTGCAGCCATTAAGGTAGTTACATTTTAGTCACGTTTAAACCATGA	GATTTTAACATCCAATGTAAAACTTATGCTAGGATGAGGTGCCCGCTACAATAATGGACAACCA
160	CG18740	BcDNA:LD06146_AY118495	3	4	287	8029	8315	TGAGGAAATGAAGGACCTAAGCAAAAAAGACGGTAAGCCAAAGCCATTAGAGATCGGTAAAGGG	CACAACCATCAAATAACAAACAACAACCACAGACGATGCCAAGTCCAAAGACAATACAAAATCG
160	CG18740	BcDNA:LD06146_AY118495	3	5	64	9336	9399	AGCAGCGCAATCTCAAGCACCTACACCCATGGGTAAGAACTTTAACGGATAACAATTCATAAAC	TATAATACTTAGACATCCAACTCCCGCCATAGATACTACACCACCAAGCAGCGGTCCAGTGTCA
161	CG4170	BcDNA:LD07162_AY119578	3	1	226	7402	7627	AGAGCAGCAGCCACCAAACAGCCAGCAGAAAAGTAAGAAAAATCCACCCAAAGGGCCTAAATAA	CTAAAACTGTGTGTATTTATTTCTTTTTACAGAGCAAAAAGGCAATTAAAGCGGCAGCCAGCTA
161	CG4170	BcDNA:LD07162_AY119578	3	2	1480	8381	9860	GTTCGACCGCCAGTCGGGTTCCGATAGAACTGGTGAGTGTGTGGTCATTTCATTAAGGCATTAA	TTATTAATATTTGATACTTTCTTTATGCACAGGTGTGAAGTCAATTGACAAACGCGATGGAGCT
161	CG4170	BcDNA:LD07162_AY119578	3	3	241	10128	10368	GCCAACCTTTAATATCCGCAAGGCTGGAGAAGGTGCGTGAACAATGCATAATTTTTTTATGGTT	AGAAATTAATCTACAATCAATATTTCCCGCAGGTGAGGACACCACACAATGGAAGAAAATGGTC
162	CG1696	BcDNA:LD08201_AY118321	3	1	85	7130	7214	AGCGACCGCATGTGGACTACTTCCTGGACGTGGTAAGTTCCCGAATTGATTGGCCAAGCAAATA	CAACACATTAACTTACGCCCTACTGCCCGCAGGTCTCGCAGTGGTACGATCTGGTGGTCTTCAC
162	CG1696	BcDNA:LD08201_AY118321	3	2	123	7398	7520	ACCTGTCGGCCATCTGCAGTGACCTAAATAGGGTAAGCGGGAACAAGTGACTCCATGCGAGCCA	TTTTGTTCTAAATTGAGCATCGTTCCTTGCAGATATTTATCATCGACAATTCGCCCGGCGCCTA
163	CG3412	BcDNA:LD08669_AY118898	3	1	1553	5544	7096	TAATGGACGAAACCAACTCCAATGCACAGGCCGTGAGTTTTCGCTAAGTTACCTGCTTTAAGCG	TTGCTTCTTTATGCCACTTTTCACCCATACAGTTCACAACCACTATGCTGTACGACCCGGTGCG
163	CG3412	BcDNA:LD08669_AY118898	3	2	2568	7320	9887	GCTCCAGCGGGACTTTATCACATTGCTGCCAAGTGAGTGCCTGCCGATACACTGGCTATTGCCA	TATTATAACATTTTATGATTAATTATTTGCAGTCAAGGGTCTGGATCACATCGCAGAAAACATT
163	CG3412	BcDNA:LD08669_AY118898	3	3	70	10160	10229	TCCATCGCGAGTTGTTCCCCAAGATAATGAATGTGAGTTGTCCTCGAAGTGTGCCGAATTATGC	TTTATTAAACCCACATATTCTATGCGTTTTAGGACATTGACAGCATAGAGAACAACTGGCGGAC
163	CG3412	BcDNA:LD08669_AY118898	3	4	64	10410	10473	TCTGGGATCGCACGGATTTGCAGTGCGTTAAGGTAGCATTCGACATAATCAATCCATAAGATTC	TGATTACTAACACACTGCCCGCCGAATTGCAGACCCTAATGGGCCACACTGGATCGGTGCTGTG
163	CG3412	BcDNA:LD08669_AY118898	3	5	333	10929	11261	GTGGTCAGCGGCAGCTCAGACAATTCCATAAGGTGAGGCGTGTGAACTTAACCAACCGACTTTC	AACAAATTTGAATTTTATTTTCTTTTTTTCAGACTGTGGGACATTGAGTGCGGTGCCTGTTTAC
163	CG3412	BcDNA:LD08669_AY118898	3	6	60	11452	11511	CCTCCAATACTCTCTGTCTGAATACCCTTGTGGTGAGTCATTCGGCCAGTCCGTAGTAGCATTT	ATTTGTCTAATCTCGATGGTGAACCCTTTTAGGAACATACTGGTCGCGTATTTCGTTTGCAATT
163	CG3412	BcDNA:LD08669_AY118898	3	7	94	11648	11741	CAATGAGAACAAGACCGGACGCACACCGTCACGTAAGAGAAGCCAACTTTCACCCCATTGATCT	TTTCTCAATTTCCATTGTGCTTGTTGCTATAGCGGCCTTGATGGAACATTAACATTTTGTGCAA
164	CG10583	BcDNA:LD08709_AY119579	3	1	84	5161	5244	CACCAGTTCAGATGTTGGCCCCGAGGCGAAGGGTAACTATATAAGCAGACCCAGAAACTTCGAA	ATAATATGTTAATGTTCATGTTTCTTCTGCAGAATATAATTTACTGCGCGCCGATGAGGAATAC
164	CG10583	BcDNA:LD08709_AY119579	3	2	63	5441	5503	GCCACTAAACTGGAGAAAAAGGACTACAAAAGGTGATATATAAACTAACTAAACTCTTTTAAAA	ACTCAAACAAACATTACCAACATTATTCTTAGCAAAAAATTTCTGCAGAACATCATCAAGTACC
164	CG10583	BcDNA:LD08709_AY119579	3	3	57	5976	6032	AGGAGCTGAATGGTTTTGACACTTTTCAGCAAGTAAGTACTACACATTAATATCAATGTATCTT	GTATCTTATTAGCATTACTTTACCTCTTCTAGAAACTACTTGCCGACTTTCGGGACATAATATC
164	CG10583	BcDNA:LD08709_AY119579	3	4	54	6393	6446	GAAGATTTCCCATCATCCTGGTAGTCGATGAGGTAGTTCATCTGAATTTCTATACTATAATACA	CTATAATACATACTACTATATTATTTATGTAGCGTCTAGACCACCTCCATTGGGAACAACTAGT
164	CG10583	BcDNA:LD08709_AY119579	3	5	57	6746	6802	GTGAAACAGGCGCTACAGGCGGATTGCTTTGTGTAAGATATGATTGCAAGCGAACAATGGCATT	TGGCATTCTAATACTTTTGCCTTAAATTTTAGATACGCAGGTCACGGTTCTGGGCTGCAGTACG
164	CG10583	BcDNA:LD08709_AY119579	3	6	56	7129	7184	GGTGCCTTGGCTCAAAAATGGCATTATAAAAGGTAATGTCTTATTTATATTATTAAGTTACATA	GTTACATATTTAAGGAATTCTTTTAAATTTAGGAAAAGATGAAACCACGCCCACCATGAACGAT
165	CG12935	BcDNA:LD08826_AY118499	3	1	59	5800	5858	AAATGGCATTACAGCCTGTAGCTTTCTGATAGGTAAGAGTGGTTTACTACGTTCTCGGCAAGCC	AAGCCGAAAATAAAACTCAACCAACATTTTAGGATATGGCATACTGTTTGCTGTCTGGATGTTT
168	CG2004	BcDNA:LD10016_AY118900	3	1	340	5158	5497	TCACGCACGTGTGTAAAGTGTGAAAAACGCCGGTAAGTGAGAGCAGCGACGTCGACTGCGACGG	GATTACGCCGTGTTATCGCCGCGCTGAAATAGTTTAACTCGTTACAAATAGCAGATCGCGATCT
168	CG2004	BcDNA:LD10016_AY118900	3	2	193	6035	6227	GTGGGTCCCAGGGGCTACAGGGCACCTGTACGGTTAGTTTATTCCTCCTCCTCCTCCTCCACCC	ATTTACTTCAATTACCTTACCTTACCTTGCAGTCAAGACTACATTTCGCTGGAAGATGCCCTGC
169	CG12238	BcDNA:LD10526_AY118323	3	1	62	9220	9281	ACAGCGAGGGAAACGAATCTCCCAGCAGTAGAGTACGTTGTCGCTTATTTATTTATAACCAATT	TTGTACCGTGACAGTAGTTTTTCTTTTCGCAGCTCCCTCCCAGCAAACAGCGACGTCTGGACAA
169	CG12238	BcDNA:LD10526_AY118323	3	2	64	10384	10447	CAACTACACCAGCGCGCTGGACAATTCCGGAGGTAAGAAAGTTTTGTTAAATCCTTTAAAACTT	CAAGTAACCAAAAGTAAACTCTTCCTCTTCAGACGAAACTGCGTTGCCTATGCCCCCCACGCGG
169	CG12238	BcDNA:LD10526_AY118323	3	3	1570	10717	12286	ATCCCGAGAGACTTAAAGGCTTGTTCAGTCCGGTAAGTGGTCTTCGTTTATGCTTGGTAAAGGT	CCTAATTACCTACCGCCCTAATTCTTCTTTAGTCGCCGCAAGTGTTTGAGGAGGACACGCGTAT
169	CG12238	BcDNA:LD10526_AY118323	3	4	65	12388	12452	AGCCTGATGGAACCCCCGCTAACGCCACAGAAGTGAGTCTTCCATGTGTTCATTTCCACTGTAA	TTGTAATTAATAAATTCTTTTCTCGTCTGCAGGCAACCCGACTTCCTCAACAACGAGGAGTCAC
169	CG12238	BcDNA:LD10526_AY118323	3	5	58	12609	12666	AAGAAGAAGATGGAAACTTGCGTGGCCGAAGAGTAAGTGCATTCTAACGAACTCATAACGTAGC	CGTAGCAGGTCTAAGACTTTATTGAATTGCAGCACCGACTACAGCGCCTCCAGCATCGCCGAGT
169	CG12238	BcDNA:LD10526_AY118323	3	6	87	13117	13203	GCCACCAAGTGGAACGCTTACTTCAACAAGTCGTGAGTTACTTTCTATACTTTCTAGCAGTTGC	AATGCTAATGCCTTCTAATCTCTTGTATGCAGCCGTAAGGATGAGCGCCAGTCCTGCATGGACC
169	CG12238	BcDNA:LD10526_AY118323	3	7	60	13480	13539	GCCTACCGCCAGTTTGAGCCCGCCGAGCTCAGGTAAGACGCAGTCGTGGTGTCTCTATTATTTT	TTTTCACTGTCACTAACAATTCACTTTTACAGAGCCTACCCACTGGACACGGCGCTGGACAAGC
169	CG12238	BcDNA:LD10526_AY118323	3	8	155	13838	13992	CGTCCAGCGGCAACGGGAGCAGCAGTGATACGGTAATTTGAGCGATTTGGATAGAGATACATTC	AAATAATCGCCAACAATTCTTATGCATTTTAGGAAAGCGGCGATGAAAGCGACTTTAGCAGCAC
169	CG12238	BcDNA:LD10526_AY118323	3	9	58	14204	14261	TTTCATCCGCTGTTACACATGCCGAAAGCGCGGTAAGTAGTCCCCCATACTTTGCTCCGCTTCC	GCTTCCGTCCTAAAATCAGTGCCATCCCACAGTCCATCCCAGCTGCGTTGATATGCCACCGCGC
169	CG12238	BcDNA:LD10526_AY118323	3	10	139	14451	14589	CTACTGCTTGGGCCTCAGGACAGTCCCAGATGGTAAGTACTTCGTGGCTTGTCTATAAAGCCAT	CTTAACAAACATCCCTCTTACAAAACTTACAGGGCGCTGGAGCTGTGAGCGCTGCTGTTTCTGC
170	CG8448	BcDNA:LD10702_AY119581	3	1	4110	16608	20717	ACAACAACAACAACATCGAAAAAGCAACCGATGTAAATATACACATGCCTTTATAAAAAGTGCG	TCTGTTCCCGTTTTTTTGTTCATATTTTGCAGAAGCAAAAGCCGGAAAAGGATTGGACCAAAAA
170	CG8448	BcDNA:LD10702_AY119581	3	2	81	20897	20977	CGATCCGCTACCGATAGTGAAGTGAAGAAGGCGTAAGTAAACAAATGACTTTCGAAGTAACACA	ATTCGTTTCATCACAACATTCACCACTTGCAGATATCGAAAACTGGCACTAAAATGGCACCCAG
170	CG8448	BcDNA:LD10702_AY119581	3	3	678	21088	21765	GCTGTCCGAAGCCTACGAAGTTCTTTCCGATGGTAAGTGCCTTGCTCAAGCGCAGATTTCTTCG	CCAACTTACCATGTACTCCCATTTCTTAACAGAGAAAAAGCGTCGCATATACGATGAGTATGGC
170	CG8448	BcDNA:LD10702_AY119581	3	4	70	21973	22042	CATCCACTCGCCCTTCGCCGACTTATTCCGAGGTGAGTGTTTTGATGGGATGGGTAAACGTGTG	GTGTTCTAACTTTTATGATTATCGTTTTGCAGATGCCAATGGACATTCGAATGGCAGCACAAGC
170	CG8448	BcDNA:LD10702_AY119581	3	5	60	22356	22415	TTTGTGAATGGCAAGAAACTGATGACCAAACGGTATGATAAACTCTATCTGGCCATCATAGAAT	GAATCGTTTCATATCTGCATTTGCATTTTCAGGGTCGTCGAAAACGGCAAGGAAACTGTCTTTT
171	CG11069	BcDNA:LD11139_AY119582	3	1	228	5044	5271	AGCGCTCAGTTGGTGAGGACGTGTTCGCGGAGGTAAGTGACTACCGAAGAATATTTTAATAAAG	TTCTCTCTTCCCTCCCTGGAACTGAAAATCAGCTCCTAACAAACCACTCTTGAGTTACGAACAG
171	CG11069	BcDNA:LD11139_AY119582	3	2	74	5429	5502	TGGAAGCCCACAACATTTTCCACACCACCGAGGTACGTTCTCTTTAGACTCGTGAAAACCCCCT	CTTTATTGTTTTCTTTTTGGCCTGAACAACAGGTGGATGGTGGTGGCTGTTTCAATGGAGCCGG
171	CG11069	BcDNA:LD11139_AY119582	3	3	61	5612	5672	CGGCGAGGTTATGGCCATTCTGGGCTCGAAGGGTATATTTTTAATTTACATTTTGTTAAAACAA	CAAAATAATAATAATCATTTTACCAACTTTAGGTAGCGGCAAGAGAGCTCTTTTAGATGTTATT
171	CG11069	BcDNA:LD11139_AY119582	3	4	79	5864	5942	TGGCCCAAACACTACACTATACCCCCACTATAGTGAGTATTTGTATAAAATAATGAATATGAAG	ACTGACTGTGTTAATACCCAAACCCTTCTTAGTTGAGTGGCTATCTGAAGAGTTCCAAAGTGCG
171	CG11069	BcDNA:LD11139_AY119582	3	5	55	6088	6142	GGCTATTGGAATACAGTTGGTCAGAGATCCTGGTAAAATGATGAATATATCACAAAGATTCCTT	AGATTCCTTAAATAACAAAAATGTTATTTTAGTCATGCTATTGCTGGATGAGCCGACCCATGGC
171	CG11069	BcDNA:LD11139_AY119582	3	6	59	6609	6667	GGAGAGCTCAAAGTTTGGGTTATGCTGTATCTGTAAGTTAAACTTACTTCTTTTTTTTCAAATA	AAATATGATAAAATTCTTGACTTCGTTTTTAGGAAACTATTAGCATCAACCTTCTCCTGTGGAC
171	CG11069	BcDNA:LD11139_AY119582	3	7	54	6786	6839	GCATCCTATGGGCATTTTACACAGATGTCGGGGTAAGAAACTTAATTTTTTATACATTTTAAGC	CATTTTAAGCATTTTTTAATATAATTTTCTAGGACGATTCACATGGATTCTTTACAAAAAACGG
171	CG11069	BcDNA:LD11139_AY119582	3	8	54	6934	6987	CGGTTGTGGAATTTTGACTACCATATCTTTATGTAAGTTTCGATTTTCCCTTCAATGTTAAGCT	ATGTTAAGCTGTCTAAGCATATTTTACCATAGTTCCGATTTGGCGCAAGAAGTTCTCGCAGGAT
171	CG11069	BcDNA:LD11139_AY119582	3	9	56	7127	7182	TCTGCCGTCATAGCCAGTTGTGTTGTATATCCGTAAGTTTCATCTCTCTGGGTATCGGGACTCG	GGGACTCGAAACTATATATCTATTTCTTTCAGTCTGCTATTGGATGTGAAGTACAACAATGGTA
171	CG11069	BcDNA:LD11139_AY119582	3	10	58	7375	7432	ATAAGTATTGCACTGGCTAGTGGAACTGTGCGGTGAGTAAGGCTGTGTTCATACTATAGTTTGA	GTTTGAGTTACTTGAGGTGTCTGTACCAATAGCTCCTTCAAGGGACTTCAACCTTGGCTGCAGG
171	CG11069	BcDNA:LD11139_AY119582	3	11	56	7620	7675	TGCACGAGCGACTGGGATTGCCGGATCCCGATGTAAGTGGGATGATAATATGGTAGCTTATCGG	CTTATCGGATTATTATATTATTTATTTTACAGGAAACCATCGATGTGGCCGCTTCCTGCGCTTT
172	CG9351	BcDNA:LD13350_AY118508	3	1	3419	5194	8612	AAACGCCAGAAACAGAAACAAGGAATTGCAGCGTGAGTGTATAACTTTTTGGTTTTTGCCCCCG	TTTTTTAATTGTTTTATTTTCCTAACTTGCAGTGCAGTCTCGTCGTGCGCCCATCCCAATCCCA
172	CG9351	BcDNA:LD13350_AY118508	3	2	70	9019	9088	CGTGTCATCCACCTATGTGGAAAGACTAAAAGGTGGGTTTACGAAATTAATGAAGCCTTGCGAA	TAAGTTTCCTATTGCTCACTAACAACTTACAGGCATCTCGCTTTTGGTGCGAGCCGAATCCGAT
172	CG9351	BcDNA:LD13350_AY118508	3	3	113	9277	9389	GCTGCGACGAAATATGGGAAAAGATATGTCAGGTAAGCGTCGTTGAATAAGCATATGCAGTTAT	TTCACATCAATTGCCAACTAAAACTTTTGCAGGTGCAAGGCAAGGATCCATCTGTAGAAATAAC
172	CG9351	BcDNA:LD13350_AY118508	3	4	75	10329	10403	ACACGCTCAACCAGGCCAATCGGCCAGAAGTGGTAAGTTAACCTGGAATATGAAGATAGTCTAG	ATTTACATGATTTCTTTTTTTTTTCACACCAGGAGCGTATGCTACTGAACATTGCCATCGAACA
172	CG9351	BcDNA:LD13350_AY118508	3	5	59	10582	10640	CTTTTACAAATACAGTGTGCAAACGTTAGTGGGTAAGTGCGAGTACTCTATACCAGCATATTCT	ATTCTAGAGACTAACTGCTTAATGGGTTATAGCCCCGGTGATACTTAACACGATAGGCGACCGT
172	CG9351	BcDNA:LD13350_AY118508	3	6	59	10897	10955	ATAATTGCACTTAAAGATGAGTTTTACAATAGGTAAGCGTCCCCAAAAACTCTTATGGTTAAAC	TAAACAATATAACCAACTTACCTTACTTACAGACACATTGTCAAGTGCAATCTGTTTGCGCCGG
172	CG9351	BcDNA:LD13350_AY118508	3	7	88	11229	11316	GACCGCGACAAGATGGAAAACCGAACTGACGGGTAAGTTTTGCTGCAGCGCCTTGTGCTACAAC	TTATCTTAAAGTGGCCTGCCCATCATCCGTAGCGGTGGCCGGTTTCGTCGGGATCAGCGGCAAA
172	CG9351	BcDNA:LD13350_AY118508	3	8	148	11430	11577	GGAAATCGACACATACAACAATGTCATGAAATGTTAGTACTAAATTAATATCGTTTTAGCATTA	AATTGTAAATATATTCCGATCTCGACTTGCAGCCGTCAGCGAAAAGAATGGCCCGCAAACGCAA
172	CG9351	BcDNA:LD13350_AY118508	3	9	336	12342	12677	GCAGTGAGGCCGACAAGACGACGGCCAAAAAGGTAAGTTGTGGAACCCATAAAATGGGAATGTC	ATTAATTATATTATTTTCGTTACCATAAACAGGGTCTGGTGGACTATGAGAGTGATTCTGGCGA
173	CG6383	BcDNA:LD13435_AY118509	3	1	68	22494	22561	TCGGAATGGATCAACCTGCCAGAATGGATTCAGTAAGTGAAGCCCCATCATTATGATACAATTA	TTTCAACGATTATTATTCTTCTCGCCTTGCAGATGCTTCTACTGGCAATAACTTTACATGTACA
173	CG6383	BcDNA:LD13435_AY118509	3	2	61	22687	22747	ATAACGGTGGCCTCTGCCTGACCACTGGAGCGGTAAGTGGCCTACAAATGGAATACTCAACTGA	TGATCAATTATTCATCGAAACATTCTCTTTAGGTACCGATGTGCAAATGTAGTCTGGGATACAC
173	CG6383	BcDNA:LD13435_AY118509	3	3	72	23162	23233	AAGGTTTCGCGGGAAAGAATTGCACAGCACCGGTAAGTTTTCAAATGATACACTACAAATTCAG	AAACAATATATTGATTTCTTCGCTTTTTTCAGATTACGGCCAAGGAGGACGGGCCTTCGACCAC
174	CG17759	BcDNA:LD13901_AY118511	3	1	682	5145	5826	TGAGTAGCGAGCGATGCCAAATCGAATATGTTGTGAGTTTCGAGCAAGATCCCCGTCAAACGGA	CTTATCTCTCTGTCTCTCTTCTTTACTTGCAGTTCCACTGCATACAGAAAAATAAACAAATACA
174	CG17759	BcDNA:LD13901_AY118511	3	2	1561	6606	8166	ATACCTTTAGTCCCGTGTCTCCGTAATGTTAAGTAAGTAATACTGAATGCTCATTGAATACAAG	AAGCACTAAATCAAAGCTTTGTCTCCTTGCAGATGTTCTTGGATCGTTCGATGTGGTCTTTGTT
174	CG17759	BcDNA:LD13901_AY118511	3	3	125	8675	8799	TGCGCGCCGCGAGCTTAAACTGCTACTACTGGGTAAGTGGAGCATGGCCCATTTCGATTGCACT	GCTATATATATTTTCCAATCCTATATCCCCAGGCACTGGCGAGTCCGGGAAGTCCACATTCATC
174	CG17759	BcDNA:LD13901_AY118511	3	4	62	8985	9046	TGAAGATTTCCTACGGCCAGGGAGAGCATAGTGTAAGTGAAACATTGATCTAATTGAAGTCACT	CTGAATCTTAAACAACATCTTACGATCCACAGGAACTGGCCGATCTGGTGATGAGCATCGATTA
174	CG17759	BcDNA:LD13901_AY118511	3	5	130	9202	9331	AGGGAATATCAGCTGACTGATTCAGCCAAATAGTAAGTTAACCGTTGGCATGCAAAGGGAACGG	CAAACTAAATCAATTATCTTGTCTATGTATAGTTATCTGAAGGATCTCGATCGTGTGGCTCAAC
174	CG17759	BcDNA:LD13901_AY118511	3	6	594	9461	10054	TATCCCTTTGATTTAGAAGAAATCAGATTTAGGTACATACCATCTTTCTACCCTTACTTCGTTG	TCTTACAATAATATATTTTTCTTAATAAACAGAATGGTAGACGTCGGTGGTCAGCGATCCGAGA
174	CG17759	BcDNA:LD13901_AY118511	3	7	62	10185	10246	ACGATCAAATCTTGTTTGAATCTGATAATGAGGTATGATTTCAAGTTATGAATATATTTTTTTT	TTAAACAAATAATCACCTGTACGCTTTCACAGAATCGAATGGAGGAATCTAAAGCTTTATTTCG
174	CG17759	BcDNA:LD13901_AY118511	3	8	302	10401	10702	GCATTTGGTAGACTATTTTCCTGAATACGATGGTAAGTGTTCCGCATGATAAAGGTGGCCATAA	GTAACTTCATATTCGCCTTCTTATCGAAACAGGTCCTCAGCGAGATGCAATAACGGCCCGAGAG
174	CG17759	BcDNA:LD13901_AY118511	3	9	513	10811	11323	AATTATCTATTCTCATTTCACGTGTGCTACAGGTAAGTTTGCTGCCAGTTCTGTGTTTGGTCAG	AAACTAACTACGCCTTCTTTTCTTTTGTCTAGATACGGAAAATATAAGGTTTGTGTTTGCAGCT
175	CG6364	BcDNA:LD13909_AY119583	3	1	114	5454	5567	ATACCCAGCTATGACTACCGCACCAACTCTCTGTGAGTTTCGAGATATGTAGATTCCTTTGTTG	TAAGCTCTAATAATAACTTGTTTTTCCCGCAGCGACTTTGAAAACGTTCTGGTTATCTACCCAG
175	CG6364	BcDNA:LD13909_AY119583	3	2	57	5714	5770	CACAGACTCCGATACCAGGTTGGCCAGGAGAGGTAAGTTGTGGCTTGTGGCATGATTTGAAATA	TGAAATAACCTATGTAATAAACCCTTTGTTAGTGCCACGTGATATCAATGAGCGTGGTCGGGAC
175	CG6364	BcDNA:LD13909_AY119583	3	3	61	5869	5929	TAAAGCCGGCTTTCGAGGAGTTCTGCTCGCCCGTAAGTTGAGACCGTGCCACATGTGCCATATA	ATAATGGAACTAATAGACCCTGCCCATTTCAGACGAAAAAGTTTGCTGACGTTATTATACCACG
175	CG6364	BcDNA:LD13909_AY119583	3	4	359	5979	6337	CGTTATTATACCACGAGGCGCCGACAACACAGGTGAGGCAGCTGCACCCACACTCCAATCCACT	TTGTTCCTGTTGTTTTATTGTATTTCTTGCAGTTGCCATTGATCTTATTGTACACCATATCGGG
176	CG7942	BcDNA:LD14064_AY119584	3	1	55	5616	5670	AAGAAGTACCTGGATATGTGCTCCTTTTACAAGTGAGTAGAGTTTCGACAGCTTGTGGATCAGG	TGGATCAGGAGGTAATCCATTTATTTTTAAAGATACTACAGTGGCGAGCTGGTAGCACCAGTGC
177	CG3479	BcDNA:LD14119_AY118512	3	1	129	91725	91853	AGCGGTACCAAACTGAGATCGAACAGCTGAGGGTGAGTTTAAACACTGCAACCCACTGTACGCT	TTAATAACGAACTTTCATACTGTACATTTCAGACACTCTGCGAGAAGGGATTGAGTGCCATGGA
177	CG3479	BcDNA:LD14119_AY118512	3	2	74	91989	92062	AGAAGGAAACTGCCCTGGCCGAGGAAACTCAGGTACAGCTCATAGCCCGCCAATCCACCTTTGT	AACTTCTTTGGATTTATTTACTACATTTACAGGCCACTTTGGCTGCTCTGGATGCGATGAGAAA
177	CG3479	BcDNA:LD14119_AY118512	3	3	112	92203	92314	CAAATGCGAGGGGATGGCGCCAAACTGAAAGAGTAAGTATAGAATGAATATTTTGTGGAAGATG	TAAAACTAAAACGAACCTTATCTTCTATTTAGGGAGGATCTCGGAGAGCTGCGAATGGAAATTC
177	CG3479	BcDNA:LD14119_AY118512	3	4	52	92465	92516	CATTTTCAGCAGATGCAGCAACTGGAGCTGAGGTACGGTAATTTATATTCAATTGGACACCCTT	TTGGACACCCTTACTTTAATGACATCTTGCAGAAACAAACAATTTCGTGCTCACTTGGCCTCCG
177	CG3479	BcDNA:LD14119_AY118512	3	5	811	92629	93439	CTCGAGAAGATGCTGATTGTGAAGATAGCGAGGTAAGAAACTGCAGTATTATATCACTTAGAAC	TACATTTCCTTCTTTTTTGGGACTCTTTGCAGGTCTGAAGGGCAGTTCCACGTTTGGCAAGAGT
178	CG2211	BcDNA:LD14533_AY118903	3	1	68	5264	5331	GCCCGGATGAACGATAAAAGATGAATGAAAACGTAAATGCACGCACTATTCAAGACACATTTTT	TATTGTCACGTTGGCTTTGTACTAATCAGCAGAAAATCCCAGCCCGAACGATCTTTCCAAATTT
178	CG2211	BcDNA:LD14533_AY118903	3	2	56	5792	5847	AGGGGAAGGACTATCAATTGGAAATGTTTCTGGTGAGGAATAATAAGTACTGAAGAAATGCAAA	AATGCAAAATAATAAAGGGCTGAACGGTCCAGTTCATCAGCCGTCCCACGCGGACGCTGGGCAA
178	CG2211	BcDNA:LD14533_AY118903	3	3	56	6616	6671	TAATGGGCTACGAGCAAGGGGCTGTGATGCATGTAAGTAAAAACCAAGAAATCAACGAATATTA	GAATATTATGACTAATCTTTCAATTATTATAGCTTGATTACATTCCCCGCCTGTTGTGGCAAGC
179	CG15828	BcDNA:LD15094_AY119586	3	1	61	17412	17472	GGATCCCAAGACCTGGCTGCCACCGTACTACTGTGAGTTTATTGAAGATATACTTATTTTTAAA	AAATTTACTTTAATTATTATTTTATTCTATAGCTCGCGCCTTGCTGATTGACTCGCGTCACTAC
179	CG15828	BcDNA:LD15094_AY119586	3	2	53	17643	17695	AACGAAACTTCACTTTGCTTTTGGAACCAGCGGTAGGTATATAGGGAATATACCTTGTTTACTT	CTTGTTTACTTAAGTAAATATATTTCTTTCAGAGCAAATCCCTGGCTGGCCAAGGACTAACACG
179	CG15828	BcDNA:LD15094_AY119586	3	3	62	17783	17844	GTCAACTGATTGAAATCGACCTCGAAACAGATGTGAGTTAACCATATAAACCGATCTTTTCCAG	AGTAGATATTTATCTCTTGAACTTATATTCAGCACATAAGCATTAATGGCAATCCTCAACCCAT
179	CG15828	BcDNA:LD15094_AY119586	3	4	57	18405	18461	GTTCCAATGCGGGTGCCTTCTCAGTGTGTATTGTAAGTTGATTAACCTTCTAATAAGCAAATTT	CAAATTTTGGGTATTAATCATTACTTGTTTAGCTGCCAGCTCTCGAATGGCTCATACGTGCCAG
179	CG15828	BcDNA:LD15094_AY119586	3	5	67	18663	18729	CAGCTGCAGGCCGCTAAGATAACGAACAATCGGTGAGTGTTTTCCAAAATGTTTTTGTTTCACC	ATGAACGTTTCCCAATCCTTAAAACCAACCAGGTACGCTGTGGTGGCCTTCGGAGGAGTTTCTC
179	CG15828	BcDNA:LD15094_AY119586	3	6	81	19421	19501	TGCCAGAGGAGAAGTACGATCTAGACGACTATGTAAGTGGCTATAGGAAAGGCTGATTAACTTC	TCTATATTTATTCTATTTATTCACATTTGCAGGACTCCTTCAATAACTGGGACTGGGGAGACGA
180	CG17100	BcDNA:LD15411_AY119588	3	1	542	13559	14100	ATGCCACCGGAAGACGTAATAAGACATCGAGGGTAAATATTACAGTTTTAGAGCGACCCAAAAC	AACCAGACCATCTCTACAACCTCTGCCCACAGCAAGATCCACTTTCCCATCGAATCATTGAGAA
180	CG17100	BcDNA:LD15411_AY119588	3	2	62	14423	14484	CCTGCAGGAGCACATCGATGAGATGTTCAAAAGTGAGTACATAGCCTTATACCGAAAGAATTAT	ATTGAAAGAAACTCATGGTTATCTCTCCACAGCGGACTGCTACAAGTCGACGCGCAGCTGCCAC
181	CG5824	BcDNA:LD15947_AY119589	3	1	55	5616	5670	CGACGAGGAGCTAGACGACGAGGCATTAGATGGTATACCCAAATGATTGTACTTTGAAGCGCAC	GAAGCGCACAACTAACTCTCATATTCTTTCAGCCGATTTTACTGCTGCTGCTCATTTTGGCGGA
181	CG5824	BcDNA:LD15947_AY119589	3	2	61	7622	7682	CAGATGCTTAGGCTCAAACAGACCCTGCAAAGGTTTGTGTTCCATTTACAATTTAACCGTTCCT	CCTTTCTAATCTATTGTATTTCATATCCACAGTGACAAGGAGCGCCACGAGAAGGTTAAGCGCA
183	CG4448	BcDNA:LD16387_AY118904	3	1	60	5218	5277	TGGGACTCCTGCTGAAGCAGAAAAACTACGTGGTAAGTGAATAATCTTCAAATATACAATTCCT	TCCTCAGAGTGTTCAAATATTCAAACCCGTAGAGCAACGAACGATTTCGGCGGTCGGATTTTTT
183	CG4448	BcDNA:LD16387_AY118904	3	2	77	6573	6649	GCGCGACATTGCAAATATGCTGATAACTCCTAGTAAGTTCATCTTCCAGGTTTAGTATTGGTTT	TTAATCAACTAAAGTTTTTTTTTTCTAATTAGCAACGAATACGGCGGATTTCAGCTGCGAGGTC
183	CG4448	BcDNA:LD16387_AY118904	3	3	60	6951	7010	TAATTTATGCCGGGCATACACAGGATGTTGAGGTTGGTTTAACCAAAAATGTCTTTGAACTTTT	TTTTAGTTATATATATTTTTTTTTTCTGACAGTGCGTTGCGTTCCATCCGAATGGCAACTACAT
183	CG4448	BcDNA:LD16387_AY118904	3	4	77	7358	7434	TTGTGGGACATCAAGAAACTATCGCCCATGAGGTTAGTTATATTTGTGGAATGGAAACGGAGCA	GGTAATGATGATTTATTTTGGTTGCTCCACAGTGACAACAGTAGTGCTGGAAGCTCATCATCAG
184	CG11760	BcDNA:LD16427_AY119591	3	1	1432	5151	6582	ATGGCTGGCAGTTGAGGAGGACTTTCAACAAGGTACGTGAACCTTTATAAACTTATATAATCCG	TTCTAATGAACTCTTCTGCTTTTCTATCACAGGCTGGTCGGCCATACTGTCGGTCTTCATGACC
185	CG7917	BcDNA:LD16456_AY119592	3	1	232	5272	5503	ATTACCTACCATGGCTGAGGAATCATTCTACGGTAATTACAATTTAGCAGTTGCACTCTATAGG	AAAGTATAATGGCGACTATATCCCCTCCGCAGGAGTCACTTTGACCGCCGAGAGCGACAGCGTC
185	CG7917	BcDNA:LD16456_AY119592	3	2	4256	5638	9893	AGGCCAAGGAGAACGAGTTCAACGTGGTCGAGGTGAGTACTCCATTCATTGTGTATGCGAAACG	CTAATTTGCGAATCTTCGCCTTGTTTACGCAGGTGAACACACCCAAGGACTCCGTGCAAATTCC
186	CG10847	BcDNA:LD16638_AY118518	3	1	56	23920	23975	AACAACCACAGGTCCACCAACGGTGGTTTCAGGTAAATATAATCAATCTCATCATAAATCGTAC	AATCGTACAATTGATAGAATTTCCCCTTTTAGTTTCAGGCCAACAACACCACCAGCCGCATCAG
186	CG10847	BcDNA:LD16638_AY118518	3	2	62	25676	25737	ACTTCAAGTATGGCCAGACGTACTTTGCCCATGTGAGTGTTCGCTGAAAAACATAAATGGTCAC	ACTTTTACTAATAAAGTTATATTATATTGTAGCCCTCGGTGGCCTTGCCCAACAGTCGACGATC
186	CG10847	BcDNA:LD16638_AY118518	3	3	109	25838	25946	GGCCGGCATGTATCCCACAATGATGATACAAGGTGAGGACATCTCCTAAGAAAACCCCTCTCTG	CAAAGCTAACGACTTGCATGCATCACTTCCAGCGCGTCATCCGAGTCGCCATCCGAACCCGAAC
187	CG6464	BcDNA:LD17463_AY118906	3	1	123	14189	14311	GCAGCATCTGTGATCGCGGCTTTACGACCAAGGTGAGCTATAGTTACTTCTATTCTGAATTTAT	GAAATTTCCTTTTTTTTTCGTTTATTTTCCAGGGCAACCTGAAGCAACACATGCTAACTCATAA
187	CG6464	BcDNA:LD17463_AY118906	3	2	287	14393	14679	AAGAAACCTTCAGAAATCGTGCCGTAAAGTATGTAAGTCTTCCAATATCACCCATCCCGTCCTA	AATCCACATCTTTTTGCTCTTTCCCATTGCAGATGAGTGAGTGGAACGAAGATCGCGAATAAGT
188	CG2972	BcDNA:LD17927_AY119594	3	1	59	5154	5212	CCACAGCCTTTATAAACGCCGTGCCCCTGAATGTAAGTCACGCACAATTTGCCCATTCGAGCCA	AGCCATCTAAAGCCGCCACTAATCCCCTACAGGAATACGCGGAGCAGGTGCTCACCGTGCCGGA
189	CG10414	BcDNA:LD17982_AY118521	3	1	60	5475	5534	AAGAACTGGAACTATATATTCGGTCCCAATGTGTAAGTATTCGTAAATGAATAATTTCCGGAGA	GAGAACACATTCAATTTATTCCCCTTGTTCAGGCGGCGTCGCAAGCAATGGACTGGTTCCGTAT
189	CG10414	BcDNA:LD17982_AY118521	3	2	55	5687	5741	CTTTCAAACCCCAAGAAGCGTTCTCAAAGAATGTAAGTGCCACTTAAGTTAATGATATGATAGA	TATGATAGATTTCACAAGTCGTCACATTTCAGATGAGAAAAAGCAACAGTTGCGGCTACAAATG
189	CG10414	BcDNA:LD17982_AY118521	3	3	66	5917	5982	CCCAGTTCAACAGAGGGCTGTGCGCGAACAATGTAAGATAATTAATTTTGAATACAACTATGCG	CCTTTCATTAAAATCTTTCACTTTTATTCCAGTCCCTACATGGGCCGTTTGCCAAAGATACAAA
189	CG10414	BcDNA:LD17982_AY118521	3	4	66	7215	7280	ACTCCAAAGTACTTTTTGGCCAAACATTGATGGTGGGTTTCATGATTTTCTTTTTAGCTTTTTT	TGTACAAATTTGTATGATTTTTTCCCTTTTAGTAAGCGAGTGTTTGAGCTACCCGGACTACAGT
191	CG12051	BcDNA:LD18090_AY118907	3	1	154	5110	5263	CTAGAAACTACTCCTACATATTTCCATAAAAGGTAAGACTCCTGCCCAACACTTTTTTTTGTCT	GTGTACACATCCAGATTTCTTTTCTCTTGCAGATCCAAATAAAATTTCTACAAAATGTGTGACG
192	CG5224	BcDNA:LD18692_AY118522	3	1	79	5053	5131	CTAAGCCGGTTGCATTTTAGTTCAACGAGAAAGTAAATGAAGTGGCAAAATATTTGCGTTTTGT	ACACAAATAAGTAATTAACCAATTTATTTTAGCTGCTTGTACTATGTCGGCCAAACCCATCCTC
192	CG5224	BcDNA:LD18692_AY118522	3	2	396	5241	5636	GCCGCCGCCCTCGGTTTGGAGTTGGACTTGCGGTAAGTTGTTCCCCCCATCCATAGCACTAGCT	TGCTCACTTTCTCTTTTGTCATCTCTTTCCAGACTGGTCAACGTAAAGGCCGGAGAGCACAAAT
194	CG5499	BcDNA:LD21568_AY118910	3	1	313	5166	5478	CAGGCAGCAGAAAAATCGATTGAACAGAAATGGTAATATTGCGGTGAATTTTTGAGCGGCAGCG	TAAGAAATGCATTGTGCTGTGTCTATTCGCAGGCTGGCGGTAAAGCAGGCAAGGATTCGGGCAA
194	CG5499	BcDNA:LD21568_AY118910	3	2	182	5557	5738	CGGTATCGCGTTCCGCGCGCGCGGGTCTTCAGGTGAGTTTTACAATCTGTACCTCGGTTTTTGG	AACCAGTTACCTGCCTCTTATGTCCCGGACAGTTCCCCGTGGGTCGCATCCATCGTCATCTCAA
194	CG5499	BcDNA:LD21568_AY118910	3	3	573	5853	6425	CCGCTGCCATATTGGAATACCTGACCGCCGAGGTAAGTGTGCTTCCGCCGAGTTTTCCCGCTTT	ATTAATTTCTTTGGTTTTCCCAATCATTTTAGGTCCTGGAGTTGGCAGGCAACGCATCGAAGGA
196	CG5171	BcDNA:LD21828_AY118914	3	1	243	5132	5374	TCGAGAAGTTCCAAGTACCCGGCTACCTTAAGGTGACTTGATCTTTTGAGCTGATTGTACTCGG	GCGGAACTAATCTCCTCACACAATTGTTTCAGTGAAATCTATCGTATTTTTATTGGCATTACTT
196	CG5171	BcDNA:LD21828_AY118914	3	2	180	5508	5687	AATCTCGAGGATTTTGCGAATAATTTACCTGGGTAAGTCGGAGTTATGTGATAATTAGCGACGG	TGACCTGCGATTAATCCTTCACAACCTTTCAGGTATCTAATTTCTGAAAGTCCAGTTGCCGTAC
196	CG5171	BcDNA:LD21828_AY118914	3	3	66	6310	6375	GCGATGACACCACCGATGAAGATGCCATGAGAGTGAGTTCAAATGTTACTTTTTTAAAAACCTA	TTTTTTTATATATTTAACATGAAACCTTTTAGGTGCTTCGAGGCTTGGGTCGCTCGTTTAGAAT
197	CG3509	BcDNA:LD21907_AY118915	3	1	94	5845	5938	CCAGTAAACCAACCGAGCGGAAAACAAAACAAGTACGTGGTTTATTCTAATCTAACAATTCAAT	ATTGATAATAATAAACCGCTATTTACACAAAGGCTGTAAAAAAGAAGAAGCCCGAGGATGGAAC
198	CG11784	BcDNA:LD22317_AY118917	3	1	70	5157	5226	GCCAAACTTATTGGACTGGACCTGGAGCTCAAGTAAAAGAACCAAAAGAATGGTGCACTTTTAA	ATTGCTAATGCAAGATCTTTTCGAATCCTTAGACCCGTTGACTTCGCCAAGAAGGAACACCTGA
198	CG11784	BcDNA:LD22317_AY118917	3	2	54	5276	5329	AGAAGGAACACCTGAGCGAGGAATTTGTCAAGGTTCGTTGGATTTGAAAACCGTTGATTTCGTT	TGATTTCGTTATGTAACGCTGGCTTCCTACAGCTAAACCCCCAGCACCAGATCCCGGTGTTTGT
199	CG11579	BcDNA:LD23131_AY118525	3	1	1004	5598	6601	GCTCTAAAGCAGACTTAAATTCCTTGGACGCGGTGAGTACTGTTAGTCGGTAGTGAATCCGTTT	TTACTCATATACTCTCCGTCTCTTTCTTGCAGGTGTGGTGTAAAGCGCCTCAATCACCAAGATG
199	CG11579	BcDNA:LD23131_AY118525	3	2	2226	6662	8887	GATGAGTTACATGCCAGCCCAGAATCGAACCAGTAAGTATTTCCAGCAGCGGTACTCTTCCCTT	CTCTAAAACGTTTTGCAATCAATCTTTTGCAGTGTCGCATAATAATCAATACAATCCACCTGAT
199	CG11579	BcDNA:LD23131_AY118525	3	3	72	10528	10599	TGCTTATGCGCGCCTTCCAAGACACAGAGAGGGTGAGTTAGTTATAGTGGAAGCATAAGTTGGA	TTATGACGTCAATTATACTTGCAACCTTGCAGCAACGTTCCTCGATAGCCACCACTGGTTCACA
199	CG11579	BcDNA:LD23131_AY118525	3	4	60	10801	10860	GATTGCTGTTCAACGAAATCGAGAACATACAGGTGAGATCGAAGTTTATCTTGTTGTGACTCAA	TCAAGTATACTATGAATATTTTCTTACTTTAGCGCGTGGCTGCTGGCGTTCTTTGTGAGCTCGC
199	CG11579	BcDNA:LD23131_AY118525	3	5	1008	11134	12141	ATGCCGACCTGGGCATGGGTCCCGATCTACAGGTGCGTGCTAAGTAGGCTAAGCAAATTCGACG	CGATAAACAAACACGAATTCGATCGATCACAGGATATGCTTGGACCAGAAGAAGCATATGAGGG
199	CG11579	BcDNA:LD23131_AY118525	3	6	1283	12239	13521	TTCACACGGAGGTCGCGCATTCCATCAGCAAGGTATGTATGTCATATGCGTAAGAAGAGACCCT	TATCATTCTTTGCCCATCTCGTTTGTTCACAGGATATGATACTCTACCAATAGATTCGATGCAG
200	CG2827	BcDNA:LD23608_AY118920	3	1	530	5115	5644	CACAATTGTGGCTGACACCGGCGACTTTGAAGGTAAGTACGCACGCAAGGTATTTTTCTTAACA	ACTTATGCAAATACTTTACACATTGCTTCCAGCCATCAACATCTATAAGCCCACGGATGCCACC
200	CG2827	BcDNA:LD23608_AY118920	3	2	59	5769	5827	AAGGCGGTGGAATACGCCAAGGGCAAGAAGGGGTAAGCAGTTCACTTGGGTGTTTGCCACACAA	CACAAAGCTACATAGAATACCATCGTTTGCAGCTCCGTGAGTGAGCAGGTGGCCGAGGCCATGG
201	CG7269	BcDNA:LD23644_AY118921	3	1	206	5129	5334	CTGTATTTTAAAGTGATAAACGTGCACAAAAGGTGAGTTTGACACTGAAAATCACACTGCACTA	ACTTATCTAGTCGCACCCATTTTATTTCCCAGCATTTAGTTGCGAATTTATAGCCGATAACTAG
201	CG7269	BcDNA:LD23644_AY118921	3	2	66	5589	5654	CGTGGACTGCGGCTTCGAGCATCCCTCGGAGGGTGAGTACTTGCACTCCACCTGGAGTGACGAA	GTACAGTCACTAACGATGCTCTCCGCTTGCAGTTCAGCACGAGTGCATTCCGCAGGCCGTACTG
201	CG7269	BcDNA:LD23644_AY118921	3	3	96	5879	5974	AGCGATTCTCCAAGTACATGCCCACAGTCAAGGTGAGTCTACGTTTTAATCCATTGTATATAAT	CTATATATTAATTCGATATGTTTTCTATTTAGGTGGCTGTCTTCTTTGGCGGAATGGCTATTCA
201	CG7269	BcDNA:LD23644_AY118921	3	4	62	6159	6220	CGACGAGTGCGACAAGATGCTGGAGCAGCTGGGTAAGTTGACTAATAATCACCAAATGACGGAC	ACGTTTTACTAATAACCAAACCATTCTTTTAGATATGCGTCGTGACGTTCAAGAGATTTTCCGT
201	CG7269	BcDNA:LD23644_AY118921	3	5	671	6340	7010	TTCGTCCCGTTTGCAAAAAGTTCATGCAAGATGTAAATATCAACGTGTTCATAACCAAAATGCT	AAAATGCGCCACATTCTATTTCCCAAATCCAGCCCATGGAGGTCTACGTCGACGATGAGGCCAA
201	CG7269	BcDNA:LD23644_AY118921	3	6	59	7143	7201	TCGAACTGCTCGACGTGCTCGAGTTCAATCAGGTAGGTCATTCGGTGGTCTTAACTTATATTTA	ATTTACCACTTACTTGATTATCCCTGTCATAGGTGGTCATCTTTGTGAAGTCTGTGCAACGTTG
201	CG7269	BcDNA:LD23644_AY118921	3	7	62	7605	7666	GCTGCCCGAGGAAATCGATCTCTCTACATACAGTAAGTTGCAATGATGAGTAATCCCCAGCCAC	ACCAGCAGTGCTAACTTGATTTTCTTTTCCAGTTGAGGGACGCTAGAGCTCGAAGGTGCATGTT
202	CG4299	BcDNA:LD23703_AY118922	3	1	408	5411	5818	TCAAGCGCATCCCCAACTTTTGGGTGACCTCGGTGAGTACTTCGATCCGCGGCCATGTTTGTCC	CCCCTAGCTAATCCCAACTGCCATATTTGCAGTTTATCAACCACCCGCAAGTATCCGGCATTCT
202	CG4299	BcDNA:LD23703_AY118922	3	2	62	6009	6070	GCTCACCAAAGAGTTCCACCTGAATTCAGCGGGTAAGTTCTCCCAACGATTGATTCAAATCCGC	GCTTAGCTAACCCATTACTATTTCAATTAAAGCTGCTTCCGAGAACGGAGACTGGCCCGCGTCT
202	CG4299	BcDNA:LD23703_AY118922	3	3	63	6422	6484	TGGAGAAGGCGAGGAAGAGGAAGAGGATGAGGGTAAGCTAATGGAGTGCCTTTTGAACAGAAGG	GAATTTACTAACCACCTAACCAACCATTTTAGATGACAAGTAAACTGATTAATGCAATTTCAAA
203	CG3283	BcDNA:LD23740_AY118923	3	1	272	5208	5479	GCCGCGTGGGATCCCTGGTGGCCAGGAACCAGGTGAGTGGAGTGCGCGGTGGCCCAGGGCTCTT	ATGGGTAATGGCGTGATTCTCCGAACTTGCAGATGCGCGCCATCAGCAATGGCACCGCCCAGCT
203	CG3283	BcDNA:LD23740_AY118923	3	2	56	5917	5972	TACCGCAACATCCAGCCCTGGCTGCAGCGCAAGTGAGTGGGAGCAATCCCTACGAGCTGGAACG	CTGGAACGTTACTAATACCACGCCCTTTGCAGGAACGAAGCGGGCGAGAAGAAGGGCAAGGCCC
204	CG8309	BcDNA:LD23767_AY118924	3	1	116	5384	5499	CGGTTTTCATAGACCTGTCCCTGGACGAGCAGGTAGAGTGAAAGTGCCCTGTTTTAGCCATGAA	CAAAACTAATATTATTCGCAATTTATTAAAAGGTGCAAGAGCTGCGCAAGTATTTCAAGAAGCT
204	CG8309	BcDNA:LD23767_AY118924	3	2	54	5680	5733	TTCTAAACAGCATTGTGTCCATCATGATCACGGTGAGTAATACAGAATACAATATTAGCAACAA	TTAGCAACAAAAAATAACCTTCAATATTTCAGATACCCCTGGATCGCGGTGAGAACATTGTCCT
205	CG6207	BcDNA:LD23788_AY118925	3	1	524	5105	5628	AAACAATATACGGAAATAAACAAGTTTGTTGGGTAAATGCAACTGAAATTGACGAATACTTTCG	ACACCTGATGTTTTTGTTGTTCCTGCTTTCAGCCGCTCCTGTTGGCCAAGTTTTTTTTTGTTGT
205	CG6207	BcDNA:LD23788_AY118925	3	2	12147	5938	18084	GCCAAATGGCGAGGTGGAGTTCCACGTTCCAGGTGAGTGCGATATAGTGCCACATGCCCACCCC	AACTTCCCTTTAATTTTCTACATTTTTTTCAGCTTTCCAATGCGACGAATAGTTCTATGAAATG
205	CG6207	BcDNA:LD23788_AY118925	3	3	180	18116	18295	GCTTTCCAATGCGACGAATAGTTCTATGAAATGTAAGTTTTAGCTTCGCCATTCAGCTAAGTTG	CCAGTATAAACATAATAACCATACAATTTCAGAATTCATTGCGTACCGACCAGCACGCCCCATA
205	CG6207	BcDNA:LD23788_AY118925	3	4	3917	18871	22787	GTGAACCCTTCGCCGCCAGCGAGGTTGTCAAGGTGAGTTCATATCTGCACTGCGAGAAAATTCA	GACACTCAACTCAAAATGAACTCGACCCACAGCCGCCCCTGTACATAATCACGCCCACCTACCG
205	CG6207	BcDNA:LD23788_AY118925	3	5	148	22975	23122	CCGCATCGGAGTGCCCTACGAGTACATGGTGGGTGAGTATTGGTTTCCTGCCCACATCGCCGCC	CCACTTCCATTGCGCCACATCGGTAACCGTAGCGCCCATGCCGGAGAAGTACAAGCAGACGAAG
205	CG6207	BcDNA:LD23788_AY118925	3	6	285	23281	23565	ACAACACCTACGACATTAGCATATTCGAGCAGGTAAGCCATTGGCAAGGAGCAGCAGGTGGCAG	AAAAAAAAAAAAAAACTACCTATTCCGTTCAGATGCGCTACATCAGCAAGGTGGCCATGTGGCC
205	CG6207	BcDNA:LD23788_AY118925	3	7	116	23857	23972	AAATCGAGTTGCTGGCGGACGAGTGCAGAGATGTGAGTAGTTTTATTAAAACTAAATATTTTAT	ATAATATAATGGCTTATCCATTTCATTTCCAGATTCTCACGTGGCACACGCAGACGAAGAAGAA
206	CG12157	BcDNA:LD23842_AY118926	3	1	189	5301	5489	CACCGTTGAGGAGCTTCACAAAAAGTGCAAAGGTATGTGAAGTTCAGTCAGTAAATCTCAGTCA	GTTATCAACGCACTATTCACTACTCGCCACAGATATCCAGGCCATCACCTTCGAGGGCGCCAAG
206	CG12157	BcDNA:LD23842_AY118926	3	2	246	5753	5998	CTGCCCGTCTGCGCTGCAAATTCGCTTCGCAGGTGAGTTCTGGCCGCGATTAGGCTCGGAAGAT	TTACTTATTATATCCTTTTCTATATTCCACAGATCCAGGAGTCCAAGGTGGTGGCCTCACAGCT
206	CG12157	BcDNA:LD23842_AY118926	3	3	101	6417	6517	CGATCTGCCCAAAGCGAATCTGGTCTTCAGAGGTGAGTGGGGTATACTAGTTGATTTAAACCAT	GAACCCAATAACTTAACTGTTTGCTCTTTCAGGCGGAATTGATTCCAACTGGCAAATCTTTGGT
207	CG16788	BcDNA:LD23870_AY118927	3	1	76	5143	5218	CTAATCGTTTAACAAATCGGCAATACGAAAATGTAAGTATCTGCACCACATTTTGCTCCCTAAA	GCTCGCTTTTCTCGACAAATAAAAAAAAACAGGGCGCGTGCCCAGAGTCTCGCCGGCGAGGGTG
207	CG16788	BcDNA:LD23870_AY118927	3	2	268	5381	5648	TCGGCGTCCTCCAGCAGCGACTCCAGAAGCAGGTAAATCAGCCGGCAAAGGTCTTTCCCACAAA	GAGAAGTAAATAAAACACTTCACTTTTTCCAGCACATCGGACAGCAGCTCTTCGCGGAGCAGTT
208	CG9640	BcDNA:LD23906_AY118928	3	1	57	6391	6447	CCGAAAGTGATCTGAGCAAAAAAGAATATGTGGTGAGTAAAGTGAATACCCTTTTAAAATTGCA	AATTGCAATTATTAAATAAATGCAATTCACAGGCTCATTTAAGGACCGCGAGTCTGGTGGCCAC
210	CG8882	BcDNA:LD24026_AY118527	3	1	177	5089	5265	TCTCGCAACAAATAACAATATAATACAAAATGGTGCGTGCCTGGTCAATGACTACACAGTTTGC	GCTAAAAATTCGTATTATTCTGTCTTTTATAGCGTCCGTTGATGCTTCAGGGCCACGAGCGTTC
210	CG8882	BcDNA:LD24026_AY118527	3	2	55	5756	5810	GTGGGGTCCTCTGGATGAGACCATCATCACAGGTTGGTGTTTACCCGATAATCTATTATGAAAA	TTATGAAAACCGTTTAAAACCCGTATTTCCAGGTCACGATAATGGCAACATTGCCATCTGGGAC
211	CG1789	BcDNA:LD24239_AY118931	3	1	124	5554	5677	AGGAGGAAGAGGAGGAAAAGAAGAAGAAATCGGTAGGTCACCTCTTTAAAACCAACGAGGTTGT	GTGTGTAACGATTGCCTTTAAATTTTTTGTAGAAAACAACTGAACCAAACCCCATCAAACAGCA
212	CG11674	BcDNA:LD24340_AY118932	3	1	61	5554	5614	GTTCCACGAGGGACGTTGTCTTTCTGTTTTGCGTGAGTACACTGGCAGAAATAGCATAATTTAC	TACATGAAATTCCACCTCTGTATTTACCTTAGAATCAAGCTGTCTAGAGGACAAGGATTGCGGC
213	CG8636	BcDNA:LD24347_AY118933	3	1	63	5118	5180	GATTTCGCATACAAATCGCGTTGAAAATCAGAGTGAGTGCACCCCAAGCAAGCGCCCAGTGTAG	GCCCCACTCACTGCGCCCTCAATTCCTTTCAGATGCCGGGCGTTGAAACGATCAAATCCTCCTG
215	CG5119	BcDNA:LD24412_AY118528	3	1	533	5878	6410	AAGTAGCAAAAAAAATCGAGCGTGTTTGAGAAGTAAGTACAGTGTAAAGCTATTGGTTACAATG	AAAAAGTGGAAATTAATTGTTAAAAATTGCAGGTAGACCTGATCACCAAATATGGCTTCTCTAT
215	CG5119	BcDNA:LD24412_AY118528	3	2	1740	6596	8335	TGCCTACGTCAACTTCCAGCAGCCAGCCGATGGTGAGTAATCCCCGCAAAAGTAGTGTAATTTT	TAACCAAATGTTTTCCCGATTTTCATCAACAGCTGAGCGTGCTTTGGACACCATGAACTTTGAC
215	CG5119	BcDNA:LD24412_AY118528	3	3	69	9821	9889	CCAGCCAATTCCACAGCAATTGCAAGGAAAGAGTAAGTTTTAGGTCGACTGAAAATATGCACAA	CACTAATGGCACCATTGCTATTTTTCTTGCAGATTCTGAGAAGCTCATTGCCTCGTTGCTGGCC
215	CG5119	BcDNA:LD24412_AY118528	3	4	67	10198	10264	AACATTTTACAAGAACACTTTACACCCAAAAAGTAAGTAGTCTACAAATTTTCCGAAAAGTTCA	TGTCTAAACTCGCCTCTCTTTTGTCCTTGCAGTTTTCCACTAATCTTTCAATACATGAACAACA
215	CG5119	BcDNA:LD24412_AY118528	3	5	623	10289	10911	CCTTGCAGTTTTCCACTAATCTTTCAATACATGAACAACAAAAATTCGCATTCACTGATGCTTT	GACAACCATACACTTTTAAAAAAGCAAAGAAAAAACAAAAAAATTGCAAAAGAGTTAAAATAAA
216	CG10318	BcDNA:LD24434_AY118935	3	1	207	5122	5328	AAAAGAAAAAATACAACGCACGCTTTCCGGCGGTAAGTTGAAACCACCGATTGGCGACAGGAAA	GTTTCCAAACCATTACCATAAACTCCTTGCAGGGTCGCATCAAGAAGATCATGCAAAGCGACGA
217	CG12000	BcDNA:LD24633_AY118936	3	1	67	5442	5508	ACAATGGGACCCTATGGAACCAAGCACAGCACGTAGGAACTGCGGATATGTTTATATGCAGATG	CACTTGTTTACACTCCTTTTACTATTCCGCAGTGCTTCCAGCACCACGGGCACTTCCGTGCTTG
217	CG12000	BcDNA:LD24633_AY118936	3	2	71	6011	6081	GGGACTTTACCGCCGTAGAAGCTTCCGAACTGGTAAGGAATTTCGAACTCTGATGGGGGGACTC	TTTAACTACCCTACCATTTTCTTATATTCTAGATCCGCACATGCATGGAGGTGCTTTACTACCG
218	CG2767	BcDNA:LD24679_AY118937	3	1	383	5225	5607	AGATGCCCGTGATTGGCATCGGCACCTGGCAGGTATTTATAATCACGTTAATTCTGTAATTTCA	CACTAAACCGCACTTTCATCACCACAATGCAGGCATCTGATGAGGAAATCGAAACCGCCATCGA
218	CG2767	BcDNA:LD24679_AY118937	3	2	367	5789	6155	GCTGTTCATTGTGACCAAGGTGCCACCCGTTTGTAAGTAGCATTTAGTAGTTGGATGGTATTTC	ATAATATAATAATAATATAATCCTTGTTTTAGCCAACCGCCCCCACGAAGTTGAGCCAACCATC
218	CG2767	BcDNA:LD24679_AY118937	3	3	60	6284	6343	CAATTAATATCAACGAGGACGGAAGCTTTAAGGTAGTTGTGCTACGGAATCTAATCCCAACTCC	CTCCTATACACATCTCGAGCATTAACTTTCAGCTCGACAAGGAGGGCCTAATGGAGGTCGACGT
218	CG2767	BcDNA:LD24679_AY118937	3	4	68	6904	6971	ATTCGAATCTGTGACTTTGCATTCTTCCATGGGTATAAAAATATGACTTAGCTTTAATCCCTCT	TATTTATTTATTTATTTTTATTTTGTTTACAGTGTGGAAAGGCATCCTGAGTTTACCTTCAAGA
220	CG5003	BcDNA:LD24928_AY118529	3	1	85	5381	5465	CTGGACACGTCCTCCATTCTGGCGGTGATGCAGTAAGTAGTCCGCTATCAACAAAGATCTCTGC	TTTCCATATTATAACATTCCGTAATATTCCAGTTGCTCGCCGCGCTTTGAAAACCTCCTGCTGG
220	CG5003	BcDNA:LD24928_AY118529	3	2	58	5737	5794	AGCTGGAGGGCGTCAGCCTGGACTTCGAATACGTGAGTGCTGGCATCTCGCAAGTTTCCCTGGT	CCTGGTCTACCCCAATTTTATCTTTTCTTCAGATACACATAACTGAGTTCCCGGCCACTCTGAG
220	CG5003	BcDNA:LD24928_AY118529	3	3	53	5918	5970	ACTCCATAGAGCTGCATCTGCTTGATCTAGAGGTGAGTTTGAGCGAACGACAGTCCAATGAATA	TCCAATGAATAGCCTAACCCCGTCTTATTTAGGATCTCAGTATTGAGGACAACAGCTGGTTCGA
220	CG5003	BcDNA:LD24928_AY118529	3	4	53	6133	6185	TGGCGGCACGTTTCGGTTTCCAAAAACTAGAGGTTGGCATAGGTGCAATCGGCGAATATTCTTT	GAATATTCTTTATAAAGGGTTATTTATTTCAGTCACTAGATCTTCGCCAGACGCCCATCAACAA
221	CG9666	BcDNA:LD25448_AY118530	3	1	58	5855	5912	TCATAAACCTTGGTCTGAGTCCGCCGAACCAGGTGAGTTCGTTGGGAACATGCCGATCGGAAAA	GGAAAATGTGTTTACCTGGTCTTCTATCGTAGATGCCCGCACCCCAGTTGCTGGGACAGCCGAC
221	CG9666	BcDNA:LD25448_AY118530	3	2	1150	6676	7825	GCAGTTTACTCCCTACACAAGACGTCAACACGGTAAGTCTGTATAAAATTGATTATAATCGATA	CCAATTTAAATATCGATTTTAATTGTTCGCAGGTCGTACATTCAGAAAAAGGCACTGGAATGGG
223	CG4785	BcDNA:LD26982_AY118537	3	1	58	5612	5669	CCAGCAGCTGCTGGACAAGGTCTCACTGAAGGGTGAGCTGCACTCTATTCAAAGATATTCATGT	TCATGTAACTAATGGTGTACCTACGTTTCCAGGCCAGCTCTTCATGACAAAGCCCGCCAAGAGC
224	CG9660	BcDNA:LD27161_AY119603	3	1	15153	25600	40752	GCGAAGAGACTCCAGACGAGCCTCGTCAGTCGGTAAGTGATCACTGATAGACGATACTATTTGA	AACTAATGGATGTTCACTGTCTTCCCTTACAGTGGACGCTCGTACAGCAAGGACAGCCACAAGA
224	CG9660	BcDNA:LD27161_AY119603	3	2	10659	40890	51548	ATCGCCGAAGCTATTGGCAAACACTCAATTGCGTAAGTACATTGTATATATATAATGTTTATAA	CACATTTCTCCCCTCATTTTTGTCTCTTGCAGGAGCTGCCAAAAAGCGCGATGTGCGCAATCTG
224	CG9660	BcDNA:LD27161_AY119603	3	3	3546	51693	55238	GGCCACGCCCACGCCAACGCCCACATCCATACGTAAGTGCAGAGATTTACATATCACTAGGATA	AATCATATTACCATTCGACACATTCATTGCAGATAAACGTTTAAATGGCACTTTGGCCAGCACG
224	CG9660	BcDNA:LD27161_AY119603	3	4	12948	55398	68345	CAAAAGTCCAGCAATTGTCGGCGTTTCCGAGGGTAAGTGTCAACAGAAAAGTAAAACATTTCGA	TTCTGACCTTGTTGTTTCTTGTGCCTTTCCAGAATCCCTGCGCTCTGGCGTGGATCAAACCGAA
224	CG9660	BcDNA:LD27161_AY119603	3	5	106	68621	68726	TCAAAGAAGCAACAATCACCACTGCAAATGAGGTAAATCGATTCTAAATGTATATATATTATTA	TAATATTAATCATATTTAATTTTGAAAACCAGCCAAACGCCTTGTCCTTGCCCGACGAAATCAG
224	CG9660	BcDNA:LD27161_AY119603	3	6	8886	68964	77849	TCTCCGTAATGGTGCAGTTCATGTCCAAAGAGGTAAGTCTTAAAGTAGCGAGTAGCGAGTAACT	TAGCGACTGTTTGTTTCTTTTTGGGATTACAGCTGGATGCGGTTGCCTGCAAGGAGAACAAACA
224	CG9660	BcDNA:LD27161_AY119603	3	7	64	78046	78109	GGAATATCTGCATCGCACTGAACTGAAGCAAGGTGGGTACTTTGATACTTTATGTTCCTATGAA	TGGTAGCTAATGAATCCCCTTCTACTTTTTAGCTGAAGAGAAATTAATGGAGGTGCAATTGCGT
224	CG9660	BcDNA:LD27161_AY119603	3	8	91	78792	78882	ACCGAACTGGAGGCCAAGACCGAAAAGGAGAAGTAAGTAGCAAGATGTTTACTTTTGCATTTAT	GTCAAAACTAACCCACATTTGATCTCTTCCAGGGAAATCCAGCAAAAGATGGAGGAACTTCAGA
225	CG11471	BcDNA:LD27166_AY118538	3	1	64	5279	5342	AAGTGCAGCCAGCTGTCGAAGGGAAAGCCCAAGTAAGTGCCGCATACGATTGCATCAGCCGATC	GCCAAATTTTGTGCTAATTTTCCACCTCCAAGATACACGTTCTACGATGGACCGCCCTTTGCAA
225	CG11471	BcDNA:LD27166_AY118538	3	2	57	6595	6651	GAAACTGGCTGAAAGAGGCCAGAGATTGGGCTGTAAGTTTTGTAAAGGAAACTTTTTTGTTATG	TGTTATGTTTTTAAATCAAATTATATATCTAGATCTCCCGCAATCGCTACTGGGGCACGCCGAT
225	CG11471	BcDNA:LD27166_AY118538	3	3	65	7503	7567	CTGACAAAGTTCATTGATCAACTTACCAATTGGTATGTTCTATAAAATTTAATGATTTAAGCAT	AGTTAGTTAACGCGTGAACAATTCTCTTACAGGTATGTTCGACTAAATCGACGTCGCATCAAGG
225	CG11471	BcDNA:LD27166_AY118538	3	4	61	8061	8121	GTGTAACATTGAGAGCAGAGCCTGACCACAAGGTTTGTTTATTATGAATTTCTTACCTATAAAG	AAGATAACAAAATGGATTACTTAATTTTACAGGCGCTAGGTCAGCGGCTTAAGGGCAATTTCAA
226	CG10711	BcDNA:LD27255_AY118941	3	1	63	5180	5242	ACAGGGTAAAAATATACGATGGCGACCAAAAGGTGAGCAGCTAGTGAATTCGCACAATACGAAA	ACCGGGTCTTTATTAGACTCAAATCCTTTCAGACGGACTTTGAAGACGGCGAAGTGGTGCTCAC
226	CG10711	BcDNA:LD27255_AY118941	3	2	58	5969	6026	AGATTTGCGAAATGCTGCTGGATCCTATCGAGGTAGGAACTGTATTAAAAAGTTATACTTTGTA	TTTGTATTGACACTTACTTTATTACCCCTTAGGAGCAAGGTGGCATGATGTCCTTGGCTGATGT
227	CG4488	BcDNA:LD27552_AY118942	3	1	144	5713	5856	CACGGCAAATGTGAACCCCTTCACGCCAGATAGTAAGTTTAAAACGTTTCTCGCTTTTGATATT	AGCAATCTAATAATCATTTTTTTTATTTTTAGGCCTCATGGCTCACAATAAGAAGCGCTGTCGC
227	CG4488	BcDNA:LD27552_AY118942	3	2	56	6194	6249	AGTAAGAAGCCGGTGGCAGGCAGTTCTTTCGAGTGAGTATTCATTAGTTATTGCAACGAGCGTC	CGAGCGTCGTTTAACAATCTATTTGCTTGCAGAAAGAGAGCCCTGAACGAGGTCTGGGCCCATG
227	CG4488	BcDNA:LD27552_AY118942	3	3	101	6955	7055	AGGCCCACTTCGCAGTCTATATTCAGTCATCCGTAAGTAAATTGAGTCGACAGTATAAGCGACA	CTAAATACATATAATGTTCGTTTAATTTGCAGAATTCTGAGTGCTGTTGACTCCAAGAGCAAGC
227	CG4488	BcDNA:LD27552_AY118942	3	4	96	7190	7285	CAAAAAACAGATTAAACTGCTCGAGCAACGAGGTAAGATAAGATAAATAGTTGTATAACAACTT	ACAATTTCTAACGTTTCTGCAACTCATTTTAGTCAATCTTCTTGCGGTGACTAACAATCCGGAC
228	CG3925	BcDNA:LD28592_AY118943	3	1	72	5153	5224	TACGGCTCAAATGGACGAAGAGGAGAACTCAGGTGGGTGTGGCAGCATCATAGCACTCGCCAAA	ATAACATATGTTCATCATATGAAACTGCGCAGAAATCAATTCTGTGCAAGCACGGGATGAAGAT
228	CG3925	BcDNA:LD28592_AY118943	3	2	65	5510	5574	TGACATGTCTCTGGAAAGTCCAGGAAGTGAAGGTTAGTTGGCTTACAATCGTTGTGCTGCACAT	CCTACTTAACCCGCGTTTTCCATCCTTTCCAGATGATTCCGATCTGGAGAGCCTGCCCCATTGG
228	CG3925	BcDNA:LD28592_AY118943	3	3	60	6215	6274	CGCATTGTCATCAACTGCGATGATATAAAAGGGTGAGTCTTGACTATACGGATCACCTTAAATT	AATTCTCCATGATTAATCCCATATCTTTTCAGGTCACCGCAGTACATTGCTCGCAATCCAACTA
228	CG3925	BcDNA:LD28592_AY118943	3	4	71	6778	6848	ACACGGTGTGCAGACACAGTATTGCAATCCAGGTAAGCATAAGGAGAAGTCCAATGTCCGTCTT	CAATGAATTCACTGAAACTAACTACTTTACAGAGGGCTACATCCACGAGACAAACACCGTGTAC
229	CG4857	BcDNA:LD28992_AY118544	3	1	136	12371	12506	CACGGAACTAATCGTCGACTACATCGCCAAAAGTGAGTACTCGGGTTGGGGTTTCCTTTTTGGT	CATTATTAACATTTTGTTGTACACTTTTGCAGCCTGGAATGCCATTGCCAACAGTAAGTACGTA
230	CG7375	BcDNA:LD29377_AY118545	3	1	76	5079	5154	AGTGATTTTTTACATCAGTTCTATTGTTAACGGTAGGCCAAAGATTCAGTGAAACAATTGCCCT	ATTTCAAACAATGCAACCTGTCCCTCAAGCAGCAAAAGCCCCCCAGAGAGCCAGAAACTTTCGA
230	CG7375	BcDNA:LD29377_AY118545	3	2	78	5336	5413	AGCGTCCGCCGCCCAGCTGCGCATACAGAAAGGTAGTCTCCAATCCAGCACCTGGTATGATCAA	TTATCCATCTTGGGCTGTTTTCCTCCCCCCAGATATTAACGAACTGAACCTGCCAAACACTTGC
230	CG7375	BcDNA:LD29377_AY118545	3	3	258	5716	5973	CCATCGTCTATGGCTTGCAGTTTCTATTCTTGGTTTGTATTTCGTGATTTGTGTTATTTTAGAG	CAGTATTACTAATCCAAATTAACTGCTTCCAGGAACCCAATCCCGAGGATCCGCTCAACAAGGA
231	CG1225	BcDNA:LD29915_AY118944	3	1	819	5319	6137	AAGGATCCACGGAGCATGCGAACCTTACGACGGTAAGCTGATTTGGTAGAAATGCGTTCATACG	TCATTAAACAAAATGTTTTCTATATCTTTCAGAATGCCAAAACCTGGAAGCAATGAAATGGGAA
231	CG1225	BcDNA:LD29915_AY118944	3	2	1878	6196	8073	TGGGAACAACCAGTGACTGCGCTGCGAGTTTGGTAAGTGAAATAATTTATTGAATTAGGAGTTC	CGATAATGCAACTTATTTTATCTTATTTACAGTCACAGCAAATAAAGGCGGTCTCCAGTCCAAC
231	CG1225	BcDNA:LD29915_AY118944	3	3	76	8861	8936	CGACAGCGATAGTGTCGCGTCAAACGAGGAAGGTAGGTTAAAGCTTAAGTGCACTGTACAATTT	CTTAACTATTATGGTGTCTTTTTTGTCCCCAGCTATAAGCTTCTACCCAACCACCTATGCGGAG
231	CG1225	BcDNA:LD29915_AY118944	3	4	58	9481	9538	TATGTAAAGCTGCTAGCAGCCATTTGTGATGGGTAAGAGATCAAGACCTAACCAGTCTTCAGCA	TCAGCACATATTTACTTTGTGACCCATTTTAGTTACCTGCCAGCTATGAGCAAGCGAATCGATA
231	CG1225	BcDNA:LD29915_AY118944	3	5	62	9702	9763	AAAACCAAGTTGCCAAAGTTTTCCTCAAAATGGTAATAAATTAACTAAAAAACCAAAAGAGACA	CAACCGTTTCTAATACATCATCCTTCCTGCAGCACAAAGGTTTCCTTTGCTACTCCACCTATTG
231	CG1225	BcDNA:LD29915_AY118944	3	6	57	9871	9927	CGCGTAAAAGACGCCCGTACAATTCTTGAGAAGTGAGTAATTTTACTTTTAAATTTCGACGTCA	GACGTCACACCTAACAAGTATTTAAATTTTAGCTGTCGCGAATCCCAAAACCTGGCCGAGCTGC
232	CG11137	BcDNA:LD31024_AY118945	3	1	60	5139	5198	AAGTTAAAGTGGGCGCTGGACTTTAACGGGAGGTAAGGATTGCTAGCCTGCGCGGTGACTCAAG	CAAGTTCTTACCACTTTTGCTTTTTCCTGCAGCAAAAATGCTGATATTCCTTCGCCGCTGGGCT
232	CG11137	BcDNA:LD31024_AY118945	3	2	52	5329	5380	CGTGGGACCTTGCCCTGGGACCTCTTAAGAACGTGAGTAGCAGCCCTTTGGAAAGACCCGTGCT	AAGACCCGTGCTTAACCTTTGGATTCCCTCAGATTCCCATGAATCTATTCATCATGTACATGTC
233	CG3445	BcDNA:LD31045_AY119607	3	1	95	5520	5614	CCAGTTCAGTGCAGCAATACCGACGAAAACACGTACGTTTGTCCACTTTGGAAGTCTGGCGAAT	GGCCAGATACTAATTGCCCACTTTTTCCGCAGCGCGCTCGCACACACAACACTAACACTCACGC
234	CG1487	BcDNA:LD31082_AY118946	3	1	1399	5722	7120	CGGAGTAGACTACGAGCTGAAGGCCTTTGTGGGTGAGTCTTTGTGGGTCTGATCTTGTGGGTGT	ATGCCATTATTCATAATGTTTATCACTAATAGGTGAGAACGTGGAGGACAAACCCCACAAGCGG
235	CG11263	BcDNA:LD32220_AY118948	3	1	48	5030	5077	TGTTCTTTTCAAAGCTTTTATTATCCGAAAAGGTTAGTTTCTATTAAAATTGGTATTTAAAGTA	ATTGGTATTTAAAGTAACTTAAGGCAAATTAGCATAAATTACAATGAACAAGAGCGATGGAAAC
236	CG8435	BcDNA:LD32459_AY118949	3	1	54	5091	5144	TCTTCAAAATGTCCGAGCGAAAGGTCTTAAACGTAAGTAAATACATCTTAAGCTAATAGATCGC	AATAGATCGCCACCTGACCGACTCCTCTGCAGAAATACTATCCCCCGGACTTCGATCCATCGAA
236	CG8435	BcDNA:LD32459_AY118949	3	2	60	5714	5773	CGGGAGGAGCGCGAAGACGAGGATTTTATTAAGTGAGTTCTCTACTAGGTATTCTATTTGGTCG	GTCGGTGTATTTAACACATTACATTTCCTTAGGTCCGTAAACTTTAAGAACAAGCCAGAAGGAA
237	CG8004	BcDNA:LD33138_AY119608	3	1	73	5134	5206	AGCCCTGGCCCGAAGACGCCACCCTCTACCAGGTAAGGTCCTGGTTTATAGGTCCAGAATCTTC	AACCTTTCATTAATGTGCATTAAAAAAAACAGCCGTATGAAGCGGAACAGATCCTACTGCCGGA
238	CG4449	BcDNA:LD33701_AY118950	3	1	64	5312	5375	CAGTGCTGCTCGCAAGCGGATTCCCGAAATAGGTTAGCTTTAAACTGCAGAAATCCAAGTTTTT	CCACATACCTTCGCTTTTGTCGTCTTTATCAGCTTTGCCCAAGAATCCTTACAATCTTGGCAAT
238	CG4449	BcDNA:LD33701_AY118950	3	2	65	5873	5937	CTGCTTCGATGGAGGTCTCATTGCCAAGCATTGTAGGTGTATGTTTGAAATTTCGAATAGAGAT	TTGGGTATTTTCTAATCTCTTCATATTTGTAGCAGAACAATGAGCACATTAGCAGACGGTGGAC
238	CG4449	BcDNA:LD33701_AY118950	3	3	63	6052	6114	TATCTGCGGTCGCTCCCCGAGTGGAGGGATTTGTAAGTCCCTAGAAAGAAGTTGTACTATTCAA	ATAAGGCTAATATTATACTTATTTCTTCACAGGTTAATCTAGACTCTGAAGACGAGGGTGAAAA
238	CG4449	BcDNA:LD33701_AY118950	3	4	55	6222	6276	GATAATCCCACAATAGAAGTAGCTTTGTCGTGGTAAGTTTTAATATATTTATCCTTTTTCGTGA	TTTTCGTGATTAATATAAATATTTTTATGCAGGCTTGGCGAGATCCAGATTTATAAATTGCGGC
238	CG4449	BcDNA:LD33701_AY118950	3	5	59	6456	6514	CAGCATTGGTCTCAAATCATTTCATACGCTCAGTAGGTGTCCTCTATTCAGATATATATTATTA	TATTATTTGAAAATTTCTCAACTATTTAACAGCTGGCCATCCAACAAAGAGTCACAATAATAAC
238	CG4449	BcDNA:LD33701_AY118950	3	6	58	6738	6795	TTGAACTGTGATCCCCGAACCATTAAATTGTTGTAAGTACTAAAAGCTGGAAAAAGTAGAGACA	GAGACAATCCACTGAATTTGAGGTGATTTCAGTTTTGACGGTGACTTGTTGGATCCAAATGATA
239	CG1602	BcDNA:LD33878_AY118951	3	1	56	5478	5533	ATGCCAATTTAAAAACCACACCCACATACAAGGTACTTCTAGAAGCCATTCATGAACGCGCTAA	CGCGCTAAACTAATCTCAGCATTCAACTTCAGTTTCATCCATCCTTCTTTCGCCGAGATCACCG
239	CG1602	BcDNA:LD33878_AY118951	3	2	57	5888	5944	AAGAAGGGGCTACGAATAACGAAAAAATTAAGGCAAGATATTTGAATTAATTCAAATTGAAATT	TGAAATTGTTAACAAGCATACTTTGCCCGCAGCTTGATTTCTCCAAGAAAAACAAGCTGACTAC
240	CG6143	BcDNA:LD34072_AY118552	3	1	1164	5142	6305	CCAGTCATTTTGACAAATCGCCGTTGCAACACGTAAGTTTCTAACTAATTTCACAGTTTGCGCT	TATACTGATAAGTGAATCATGTCTTTTTGCAGCGTAAAGGTCAACGGAAATCCGCAGAATCGTT
240	CG6143	BcDNA:LD34072_AY118552	3	2	2107	6670	8776	GCATGGGAAATCGCAACCAACGTGGTGGCCCGGTATGTACAAAAGTTTACTTATTCTCGAATTA	CAATCCCAAATGATAAACGAAACAATGTATAGATGGTCAGTCGCGGCGGCGGTGCCGGCAATCG
240	CG6143	BcDNA:LD34072_AY118552	3	3	972	9007	9978	GAACCCACTCCTGGCGAAAAGAAAATCGAGAGGTAAGACTTACAACAACTTTTCCAAAACAAAA	CAAATCGAATGATCCATGATCAATTTTAATAGCCCTACCAAGGAGTCTCCATACGCTAGTGTGC
241	CG2944	BcDNA:LD34464_AY119609	3	1	330	11331	11660	ACTGCTTTATAAATGGAATTTGGTAAAAAAAGGTAAATTTTGTTCAAGTTTATGGCCAATTTAA	AACACAAAATCGTTAATTTTCTTTCTTTTAAGGTATAAGGGTGGTCGGACACCTTCTATTAGGT
241	CG2944	BcDNA:LD34464_AY119609	3	2	2960	12551	15510	AATAACAATGCGTTACATTGGTGGATTAGATCGTGAGTAAACTTGATATATTAAATATATATAA	AAACAAACAATTTCTTACTTGTATCTTTTAAGCCGAACCCTTGCCCCTAATGGATCTTTGCCGA
242	CG6967	BcDNA:LD34829_AY119610	3	1	57	5131	5187	AAAAAATGCACCAAACAGAGGATTTGAAATTAGTAAGTATTTAAAGTGAAAAGCTAGTAAATAG	TAAATAGGAGACTATATTACTGAAGATTTCAGATAGATCGGCAGCTATCGAAAATAGCTCGTAA
242	CG6967	BcDNA:LD34829_AY119610	3	2	64	5331	5394	AAACAATGCAACCCAGAGGAAAAACAACAGCAGTGAGTATTTAGTTTGCATGTATGTACACACA	TACATCACCAAACCAATGAAAATCCCCTCCAGACTTTTATCCATGATGCGGGAATTGCCATATT
242	CG6967	BcDNA:LD34829_AY119610	3	3	241	6240	6480	CCAGGGACCATACATTCTATTCGGACCACCAGGTATTAATGATGATTTGCGAGCCTGATAGCTT	TTACTATATATAACTACTACTACGTTTTACAGGCACTGGTAAGACCACTACCATTGTGGAGGCC
243	CG5039	BcDNA:LD35121_AY118953	3	1	73	5189	5261	TGCTCGTTGGCATTTTCGTTCTGGCTGCACTGGTGCGTTATCGCCACAGTCTGTTTGTTTAAGT	TTTGTTTAATTTATGCATTTGGGTGTACACAGGTCTACGCCATGTCACGTAGTCGCTGTCGGAA
243	CG5039	BcDNA:LD35121_AY118953	3	2	55	5448	5502	CTCTCCTCACTGGTCGCCTCCACATTCAGGATGTCAGTGAGCTCGTGACAATGTCCCAATACAA	CCAATACAATCACAGCCCTTTTTCTTCCACAGGGAGCGAATAACGCCTCCAATGCCTAGTGAAT
244	CG6241	BcDNA:LD35363_AY119611	3	1	55	5532	5586	CTGCCTAAACTGAATGTGCGGGCGCTGCCCATGTGGGTTCTTGCATTCTCCTAAAATTTCTTAT	ATTTCTTATTTTTAAATTCCGAATTCTTTCAGAGATGCCCGCATCATCTACAACCATAAGACAT
244	CG6241	BcDNA:LD35363_AY119611	3	2	533	5708	6240	GCGCCAAGTTCAGATTGTGGAACAGAACTAAGGTAGTTTATTAGCCGCTGGTAGTCGGTATAAA	ACTGTAACACCTTGATCCCATTCCTTTTGCAGCGCAATCTAGACGCCTCCGGCTACCGCTCGCA
244	CG6241	BcDNA:LD35363_AY119611	3	3	95	6682	6776	TCAGCAAAATGAAAGACAAGGTTACCAACAAGGTGACTATAATCCATCATTTTCTAACGATAGA	ACAACTAATAATTATCTTTATATTCTCCACAGCTTCTGCGTGTAAACATCGCGTGTATGTCACG
246	CG7988	BcDNA:LD36129_AY118957	3	1	63	5176	5238	TGTCCGGATGTGAATGTGGAGAAATTTCAGCCGTAAGTATTTCATATTGTTGTGTTTTTCATAG	GCCCTTTTCCTGAAAACAAAATCCACTTCTAGGCGCCTTGAGAACCTGTGCACCGAGATGTGCC
247	CG6199	BcDNA:LD37702_AY118559	3	1	61	11782	11842	ACATGGCCATGTGCGAGTCACTCCGAAATGCGGTAAGTGTTTGACAGAACATCGTGTTCAATTG	TTGGTTACTAATGTGTCCACTCTTCTGTCCAGGGTATCTTCATGTACGCCAGCAATCTGCGCAT
247	CG6199	BcDNA:LD37702_AY118559	3	2	59	12278	12336	AGGAGCGCGCCTTTACGGGTTACTTCCACAATGTGAGTCAAAGAATTATCATTTTGAAGATTTT	ATTTTGTTTTAATATTCTCACTAATTTTGTAGCCTCCACGCGCGCTGATGAACTTCATGGTGCG
248	CG6750	BcDNA:LD37839_AY118958	3	1	60	5222	5281	AAGAAGGCCGAGATCACCCAAATCCAGGACAGGTGAGAGTGAGCAAAGTGCAGCGAGGCACCTT	CCTTTTAGTGACACCTACCATTCCGTTCACAGCCAGGCAATGATCCGGGCACGCTTGCTACGCG
250	CG10423	BcDNA:LD37859_AY118959	3	1	765	5069	5833	TCCGTGTTAGCTGTGAAAGAAAAAACATGCCGGTGGGTTCCGAATTGCGTTAAAATTGAATTTA	ATACTAATTTTGAAACTATTTTCACCTTGCAGCTAGCAAAAGATCTTCTGCACCCTCTGCCCGC
250	CG10423	BcDNA:LD37859_AY118959	3	2	66	6054	6119	GCCGACTGGAGGACGCGCCAAGCTGACAGAAGGTATGCTCCAAATGCTCACTGTCCAATGTTCC	CGCAATTAACCCAAACGATGTCTTTCTTTCAGGCTGCTCCTTCCGCAGGAAGCCACAGTAAAAT
251	CG9446	BcDNA:LD37992_AY118560	3	1	5592	5237	10828	CGCTGGCCCCAGTGAGTGGAGTGATAGATAAAGTGAGTGGTGGTATTTTGGTTTCTTGCGGCCG	AACTATCCTTCGTACGTCTCATTTCTTTTCAGAGCTAGACGTAGAGAAGCTCAGGACTGATCGC
251	CG9446	BcDNA:LD37992_AY118560	3	2	1312	11084	12395	GCGGAGCCTTCATCGTCCTGCCACACAACAAAGTGAGTGCGCCACCGGACCTATTATAGTTGCA	CGAGCTAATTGAAATTTAATGGACTCTTTCAGGTTGGTCGCATTGCGGCTGACCACCCTTTGGT
251	CG9446	BcDNA:LD37992_AY118560	3	3	58	12663	12720	ACGTGCTGCTTACCGCCGGCTCCGATAACCAGGTGAGCGAATGCTAACACTTCTTCAGAAGCCC	AAGCCCATGCTTATACTCTCTGTATTGCGAAGGTCGTGATTTGGAACGTGGGCACTGGTGAAAT
251	CG9446	BcDNA:LD37992_AY118560	3	4	64	13135	13198	GAAAAGGTGACTCGGTCATTCGGTATTTCGAGGTTAGTACAAGTAAATCTACAATATTACATAT	GAATATTATCTAACCAAAATCTCATCGAACAGGTAACGCCCGAACCTCCTTTTGTGCACTACAT
251	CG9446	BcDNA:LD37992_AY118560	3	5	744	13493	14236	AGGATGCGGATCCGATCACATTTTCGCTCAAAGTAAGTGGCTAAGGTGCAGAAGCAGCTCAGAC	CGCCTAATCAGGATCGCGTTTCCATTGTACAGGGTGGCTACGTGTCCTCGTCGGTAAACAAATC
251	CG9446	BcDNA:LD37992_AY118560	3	6	58	14423	14480	GCGAAGGTGGACCGCCTGCAGCGGTTTTATCGGTGAGTACTTGCACTCCTTCAGCGGTTGTATG	TGTATGATTAACTTATTGGTTCACTTCAAAAGGAAAAGGACCTGCGCACCATACAAGACGAGAT
252	CG2162	BcDNA:LD38004_AY119612	3	1	161	8371	8531	GACCGGCAAAGCCAGCGGACTGTGATAAGGAGGTGTGTGTACTAAAACAAGACAAGAACGTATA	TTAATAGCTGACCTTGCCTTTCTAACATACAGATCATGAGCGGCGCCCAGCGTACAAAGCCAGG
252	CG2162	BcDNA:LD38004_AY119612	3	2	58	8709	8766	ACGATGTGCGCGAGCTGCAGCGAGCCTCAAAGGTAAGTTATGCCGCATGGAATCAGCGAAATGT	AAATGTTTTAACTAACTTCCAAACGATTGCAGGAAATCAATCGCAGCAATCGGCGCATCATGAA
252	CG2162	BcDNA:LD38004_AY119612	3	3	68	9061	9128	GCAAAATAGAGCTGCCCAAAATGGACTATACGGTAAGTAGATATAACTGGTTAACCAGCATCAT	AAATTAAACACTCTGTTCCACAATTCGTACAGGTCTTTCACATTAAACAACAACTGCTCAACGA
252	CG2162	BcDNA:LD38004_AY119612	3	4	63	9319	9381	TGCCCTGGCTGTGTTCAGCAGTTCCCGCATTGGTGAGTGCCTACAAATGCAACCGGAGATTGGT	TTCGGTAATGAAATAGAACGTTTCCTCCGCAGCTGCTGAGGTGCTGACGATGGGGCATCCGTTT
252	CG2162	BcDNA:LD38004_AY119612	3	5	108	9622	9729	GAACGAGAGGCGGGTACTACGTGAAGCCAAAGGTGAGTGCGGGCCATGTAACTAAACTGGGTCA	CTTTTATTAATCTGCCTTATCTTTTTATTCAGAACGCAAACTGCTAGCTGCCAAACAGCGGGAC
254	CG9335	BcDNA:LD40063_AY118565	3	1	3325	5239	8563	CTTCTTGCTGGCCAATGCCTGGCACATCACAGGTGAGATGTGTTAAACGTCGAAAATAATAAAG	AACTGATGGAGTTACTTCCCCTTTATTTACAGCCATAAATGAGCAGCACCAGAAGCATCACCTG
254	CG9335	BcDNA:LD40063_AY118565	3	2	61	8777	8837	GAGGGCCGTTTGCCGCAAGACCGTGGAGGAAAGTGAGTAATCAGACCGAGGCACTTCCGCATAC	TACACATTGAAAGCAATCTTAACAAATTCCAGATAATGGCAAGCTGATCACCAAGCGATTCTGC
255	CG4586	BcDNA:LD40103_AY118566	3	1	108	6037	6144	GGACTGCTCCAGGCTGCCACCATTGCCACCAGGTGATTATATAGTTTCTGGGGATTATGTTTAT	GTTCTTTAGATAATAATTATCATTATCTTTAGGTATTCCGTGGTGCGTCGCCAGAGCCGGATTA
256	CG7434	BcDNA:LD40873_AY118961	3	1	161	5057	5217	CGTGGTTTTCGACTGACAAGATGGCTCCTACCGTAAGTGCTCCGAAATATGAGTTTCGCGACTG	TGATTTTTTTTGCTTTTTTTTTCGGTGAGCAGGCCAAGACCAACAAGGGTGATACCAAGACCGC
256	CG7434	BcDNA:LD40873_AY118961	3	2	1310	5839	7148	CTGAGGATAGCATCATGGATGTGGCCGACTTCGTAAGTACATGGGGTACACAGATGATCACAAA	AACCCGGAATACCCTCTCTATTCCGCCCGCAGGAGAAGTACATCAAGGCCCGCCTTAAGGTCAA
257	CG12220	BcDNA:LD41522_AY118962	3	1	55	5103	5157	CTTGTTCCTGCCACATGGAGGACACCCTCCTGGTGAGAAGCACCAGCCCAAGATAAAGTTACCC	AAGTTACCCTGACTTACCCACTTTTTACACAGCTTTAGCGTTGGCCGGTTTTCAGCATGATCAC
257	CG12220	BcDNA:LD41522_AY118962	3	2	56	5398	5453	TGGCCATGACCACGAGATGGGAGTTCTTTGTCGTAAGTAGCCTTAAAAGTATACAAAGAGGTAG	AGAGGTAGCCACCTTTAATGTTGCTCTTCCAGCCTTCTGCTACCAAAAGGTCCTGAAGGAGACT
258	CG6447	BcDNA:LD41821_NULL	3	1	64	5066	5129	CAAACCCAAAACTAAAGATGCGCGCCTTCATCGTAAGTGGTGTAGCCAGGACTTAAGACGAATT	CACAACTAACGGATAACCCTTGAATCCTGTAGGTAATGTGCCTGGTGGCAGTCGCCTGCGCCGA
259	CG3727	BcDNA:LD42588_AY119614	3	1	2797	5545	8341	TAGGAGTTGCCAGTCCAACCGCTTCGTCTCCGGTAGGTACACACAAAATATTCGGCTGCTCCTT	CGCCCATTCGCCCCCTGAAACCACGCCCACAGCAATTATGCATTGGCTAGAGGCGATTTGCAGC
259	CG3727	BcDNA:LD42588_AY119614	3	2	173	9009	9181	AACCCAATCAATGGCGGGCAACATGAAGCACGGTGAGCAACTGCAACACAATAACCTCACAGCG	CTTCTAACCTGTTCCTGTTAATCACTCCGCAGGCAAATCTCAGGACGACGTCTGCTACGTGGTA
259	CG3727	BcDNA:LD42588_AY119614	3	3	388	9387	9774	GTGAAGAAGGAGAAGCCCTCGCTCTTCGACAGGTGCGTCAGATTCCTGGCCCGACTAAACCTAA	CGTGAATATTTTGATTTACGATTTCTGTGCAGCATTAAGAAGAAGGTGAAAAAGGGCTCCGGAT
259	CG3727	BcDNA:LD42588_AY119614	3	4	93	10121	10213	ACGCAATGGCCGAGAACGTGCTTGATATTGTGGTGAGTAACTGGACGTGTTCTCAAAATAAACA	TTGGCTAATAACAACTATTTTCAAATATATAGGTCGCGCTGTACAGCTTCACGTCAAACAACGA
259	CG3727	BcDNA:LD42588_AY119614	3	5	87	10664	10750	GCGACTTCCTCATCAGAGACAGTGAGACTAACGTAAGTGGAATTCGCAATTGAAGTGCCATAAC	GAGTGTATAAACGAATTCATCCTTTCTTGCAGATGGGAGACTATTCGGTTTCGTTAAAGGCCCC
260	CG9012	BcDNA:LD43101_AY119615	3	1	953	5151	6103	CATCTAGCAACAAACCGACGTGATTATTTCGAGTATGATAGTACTTAGCGTACATTTTTGTTAA	TGTTTTTCCAAAATCTTTTGTCTTTCGTGCAGCTAAACGTTCCAATGGAAACCGAATCTTAAAC
260	CG9012	BcDNA:LD43101_AY119615	3	2	423	6353	6775	CACTGCCCATCCGCTTTCAGGAGCATTTACAGGTGAGTAATATTAAATATTTTGGATCTACCAT	TAACACACATTTTCAATCTCCACTACGGACAGCTCACAAATGTCGGGATCAACGCCAATTCATT
260	CG9012	BcDNA:LD43101_AY119615	3	3	238	6984	7221	GAATCCAGCTAGCAAGGTCATTGCGCTCAAAGGTAACTGAAACCGATGGTCCAGTCGATCAGAA	GAACATGTATAACTTTAGAATATTTCTTTTAGCGCAAAAGACGTTGCAGATCTTCAACATTGAG
260	CG9012	BcDNA:LD43101_AY119615	3	4	69	11524	11592	ATTCCGTAGGATTGCCGCCTACTTGTACAAGGGTGAGTGAGAGCCATATGCTGCATGTATGCAC	GCTTATACAATATTTTTGCATTGCAATTTTAGGAAATAATCGCTGGAAACAGAGCGTTGAGCTC
260	CG9012	BcDNA:LD43101_AY119615	3	5	66	11760	11825	CTTACGATTGTTTTGCAGCTTGTCTTTATCAGGTGGGTGCTAGCAGAGTAATAACAAATTTTAA	GTTTTTATTAATATGTATGTATGAATTTCCAGTGTTACGACTTGCTGCGCCCTGATGTTATCTT
260	CG9012	BcDNA:LD43101_AY119615	3	6	60	11913	11972	TCGTTGACTTTGCCATGCCCTATTTGATTCAGGTACATCCATTTCATAGCATAGCTACTGGATG	GATGGCATATTAATTTGGTGTATGTTTTTCAGGTTCTGCGCGAATACACAACAAAGGTGGACAA
261	CG5262	BcDNA:LD43196_AY118576	3	1	303	5173	5475	GCCGCGAAGCCGCGCCCACGTACTCGAATCTGGTAAGTTGAACTTCAATGTGTGGAGCCAGCGA	CCGTGAGTTAAAATTTCCTTTTCTATCCACAGGTTGGCTTCATATTCATTTTCAATCTAATCGT
261	CG5262	BcDNA:LD43196_AY118576	3	2	126	5970	6095	GCCGTGGCAAGAAGTCTGCGTGACGTCGTATGGTAAGTACTCAGAACCGCACGCAGCTTACATC	AGAATGTAATTTAATTCATCGTCTTGTTTCAGTGACCAAACAAATGGAACGGATACTAATAACT
261	CG5262	BcDNA:LD43196_AY118576	3	3	52	6317	6368	GCAGATGCTGACCGCTGCTTTTCGGTGGATGGGTAAGCTTCGAATTTTGTGCAACTAATAAGAT	AACTAATAAGATATTAAAACGTGGTATTTCAGCTTTTACCCTGATGATCTGCATATCGCTAAAA
262	CG5837	BcDNA:LD43495_AY118579	3	1	65	6386	6450	TAATGACAACCCACCTCTTCTCAAAAATAAAGGTTAGTTAAGGATTTTCTTACGATTAAATTAA	ATTTGTGAACCTTAACTATTTTAAATTTATAGGAAAGAGCAATGAAGATCTTGTAGACCGACAG
263	CG11120	BcDNA:LD43724_AY118339	3	1	64	5143	5206	AAAGATCCAGCTAAAAATGGAACTTAATATTGGTAAATAGTTAGTGAACGTCATATGCTTGCTA	GTACCTACATTGTTTTCACCTCATTACTGAAGATAATCGCCCAAACGATGTCGGCGTCTTGGCG
263	CG11120	BcDNA:LD43724_AY118339	3	2	52	6779	6830	TGATAAGCGCTGGGCAGGACTTCAAAAGACCAGTAAGTTCTGTTTAATGGTTATTTTTAGCCCC	ATTTTTAGCCCCTTCTAAACGTACAATTCCAGATGTCAATAACCGGCGTAGGCGCTCAAAGTCA
263	CG11120	BcDNA:LD43724_AY118339	3	3	61	6912	6972	CAAGATGAGCAGGATCCCCAAGCCCAATAGAGGTATGTATAGAAAACTAAAGCAGTTCTGTTCG	TCGTGCTAATATACGTTTTTTTTTCTTCTTAGGTGTTATACCGCTAAACAAAACCATCACACCC
264	CG8295	BcDNA:LD44205_AY118583	3	1	652	5165	5816	GGTGATTTCGACGACGATCTCGGCCTTATGAAGTAAGTACCAAATGGCGCAAAAAAAAACTAAA	GTATCACTAAGTTACTCATCTTTCGTTTGCAGCAACCACATGAACCACACTATGAACGCGATGA
264	CG8295	BcDNA:LD44205_AY118583	3	2	58	6038	6095	GATGCCAAACTTTAATCGCCTGTTGAACGCTGGTGAGTATTCAATGGTCTTTCGCCGTTAAGAG	TAAGAGCACCATACAAAACCATTGTATTTCAGATATTGGTGGCAATTCAGGCGCATCCTTCTGC
264	CG8295	BcDNA:LD44205_AY118583	3	3	1866	6628	8493	TATTCCAGTGCGCCAACGGCACCGCAGAACAGGTGAGTGAGAAGGGATTAACGTCACATCTACA	TTAATGAACATTTGTTTCTGCTCCGCCAGCAGCATACATCCACATCCCTATGCCGCCAATCCGA
265	CG18143	BcDNA:LD44207_AY118584	3	1	56	5206	5261	GAGGATTCCTGGCAGTGGACGACGCTGGCAAGGTAGGCAATTTAATGCCCAGAACAAAACAATG	AAACAATGAGCAATGAACAATTTCGCTCACAGATAATAGGAGTGGGACAAGACTACCATGCGTG
265	CG18143	BcDNA:LD44207_AY118584	3	2	93	5523	5615	AATACGCCCAGCAGGTCTACCAGGGTGTGGTCGTAAGTAGTACTTGGGAGCACACAAACGTCTT	TATTAGCTGATAATGATAATATTACACCCCAGGAAGCAACACTGCGGTGCGGAACCACTCTGGC
265	CG18143	BcDNA:LD44207_AY118584	3	3	58	5771	5828	TGCTCCAACTGCAACAGCCCCGAGTTTTACGTGTAAGTACAGAGCGTGACGGATTTGGTCTGGT	TCTGGTCAACTCAATGTTGTTGCTCTGCACAGGGAGACTGCGGAAGAGTCGGTCAGTGCAACCC
265	CG18143	BcDNA:LD44207_AY118584	3	4	55	6103	6157	CATACGACGAGGCTGGACTGCTAACGAATAAGGTTAACTCTTTTAGGTTCCAGTATGTGTCCTT	TGTGTCCTTTCTTAACCTTTACTACCTTACAGACTGTACTGGCTCACGGCGTGCATCTGGAGGA
266	CG1105	BcDNA:LD44267_AY118965	3	1	626	5210	5835	GTTTACGTTCGACTCGCCCAAAAAAGTCCGAGGTAAGTGCGAATCCAAGTCCCAATTGTGGGCA	ATTCCGTAAATACAGCCACTTGTTTCTCGTAGGTATTATCATTCGGTTCCTGGGAGAAGCCAAC
266	CG1105	BcDNA:LD44267_AY118965	3	2	421	5992	6412	GATCCAGTACTATCTGCTGGGCGGCAAAAACAGTAAGTACAAAAAACAGACCGGGAATTCACTC	AAATGCTAAAAGTTAAATGTATGATTTTGCAGGCTCTGAGACGGAACTACCGCCTGGCACTCAC
266	CG1105	BcDNA:LD44267_AY118965	3	3	108	7256	7363	TACTGGTGGTGGTTCACTGTATCCTAATATACGTGAGTATTAAAATTATGGAGTTTTGTGGATT	ATTTATTAAAATATTCTATTTTCATTTTGCAGCGCCACCGCAGTTTGTGGAGACACAGTACCGG
267	CG4527	BcDNA:LD44530_AY119617	3	1	63	11287	11349	ATCCTGAAATCGAACGCGATCGCTTGAAGAAGGTATAAATGAATTGTGGTTTAAAGACAGAATT	TATAATTCAACTAATCCCTATTTCAAACACAGTTCCAGGAGCAAGAGAAAAAGCGTTATATGCA
267	CG4527	BcDNA:LD44530_AY119617	3	2	57	11457	11513	GAGCTACGCGCTACACGCGAAAGCGCCATAAAGTAAGTAGCTGTCCAGCTGGATTCCCTAAGCA	CTAAGCATATACTTATACTATTCCTATTACAGAGAGCTGGAGCAACTTCAGAACGAAAAGCGAA
268	CG7795	BcDNA:LD44821_AY118966	3	1	68	5543	5610	TCCGGGCATGCAGTACTATGCGGCAAGCTCAGGTGCGTTCTGTTTACTACTATTGTTTTTATTC	TTCATTGCGTACCACCACCTACCTCCCTTTAGCCACGATGAACGCCTATGGCCATAATCAGATG
268	CG7795	BcDNA:LD44821_AY118966	3	2	116	5846	5961	CGCTCGGAGGCTAGGAAGCCAAGACCAGAAAGGTAAGGCTAGATCCTCTTAAAGAAAAATATAA	AAGACCTAAAACAAATAAATAAAACGTTTCAGTGTTGTTCCTGAAGAATCGAGCATTAGTTCAT
268	CG7795	BcDNA:LD44821_AY118966	3	3	56	7085	7140	GCTTCTTTAAGAAGCAGTTCACTCGCAACTATGTCAGTTATCTATGTTAAGTTCCTACAGCTGC	ACAGCTGCCCATTAATTGAGCTACCATTTTAGTATCCAAATTTCTATCAGCATTGCCAGGATGA
268	CG7795	BcDNA:LD44821_AY118966	3	4	83	7288	7370	GGATCATCTTTACGGTGCGCTGTTATCTGCAGGTATTGGTTTGATTCCATGCAACCATCTGCTA	TTTTCAAATGCCATTCGCTGCTGCATTTATAGGTCAAGGAATAATGTATCCAATCCAAGGTATC
268	CG7795	BcDNA:LD44821_AY118966	3	5	169	7398	7566	TATAGGTCAAGGAATAATGTATCCAATCCAAGGTATCAGTATGAGTTGGCCATTTAATGAACTA	CATTACTAATCTTGATTTTATGATTATCACAGATGTACACGGACGAGAACCTCCTCTACTACAT
269	CG7347	BcDNA:LD44887_AY118585	3	1	79	5723	5801	GTAAGGAACGCAATGAGATCAAGTCTGGTGAGGTAGGTGGACATCGGGGTGGAACTATAACACC	AGAAACTAATCCATTTATATTTATTTCTCTAGGTTTCCTTACTTCGTGATGAGCTGAAGCACTT
269	CG7347	BcDNA:LD44887_AY118585	3	2	73	7303	7375	GCACCAATGGATGTTGCACAGCAGGAAAGCAGGTGCGTTTGAGCTAAAAAAAAATCATTTTCAT	GACACGAATCAATATTTGTGCTTTCTATTTAGGCACCGAAGAAGTTGGCGAGATCTCCCGCATC
269	CG7347	BcDNA:LD44887_AY118585	3	3	66	7556	7621	TGCGAACCTGCTTGGTTTTCAGTCAATACATTGTAAATGACCTAACAACATTCCATATTTTCCG	GCTAACTTTTTAAATATTTTCCTGTCATTTAGTGCGTTTGTTAAACCAACTGGTTAAAGCCCAT
270	CG10596	BcDNA:LD44960_AY118587	3	1	209	5199	5407	ACTTTTTGTCGAATTTTTGGAAAATCCTCTACGTAAGTGAAGGATACTAATGCCAGAGGCTGCT	AGAGTTAACCGATTGTTCCCCATATTTTATAGTGCTATAGATGACCGAGAAGGATACCGTCTCG
270	CG10596	BcDNA:LD44960_AY118587	3	2	3008	5512	8519	AGGTCTACAGCACCGCCAGCGAACCGCCACCGGTGAGTACAGTGAAGCCTCGAGTTGCCACACA	CAAAGCTAATGTGATTTTCTGTACCATTCTAGGCCTACAAGCGCCAGGCGAATTCGGTGAAAAT
270	CG10596	BcDNA:LD44960_AY118587	3	3	4270	8718	12987	TAATGCTTGAGACTTTGCAGCAGGTGGGCAAGGTGAGTTCGCGAAATATGTATTCCAACCGATA	AAAATATAACAATGTATTTTCCTTGTTTTTAGGAACTTCCCCGTGCTGAACCCCTGCTGGGAGG
270	CG10596	BcDNA:LD44960_AY118587	3	4	120	13233	13352	CTGGCTGCCGCCATTCTGCGCAACAACAAGAAGTAAGCATCAAAAAGATTGATAAAAAATACAA	TCTAATGCCAATCCTTGTCCGTATTAAAACAGATCCCGCATGAACTGTGTGGTGGAGCGCAAGC
270	CG10596	BcDNA:LD44960_AY118587	3	5	128	14618	14745	TGCTGCCCCCGAAGAGTCCCAGCGACCACACTGTGAGTAGATCTTTACACTTGTATTATCATGG	TTTTTCTAAATACAATTATTTTGAATTTGCAGTCGTCCAGCCTCGTTCCGTTTAAGTAACAAGA
271	CG3812	BcDNA:LD44987_AY118588	3	1	1456	5246	6701	ATCCACAACAAACAAAAGCCGAAACGAAGAAAGTGAGCATTCATTTGTTGTTGGTGTGTCAAGC	TTTATAAATATTAACAAATTTGCTCTTTTCAGCGCATCGATCGGAACAACAAGGATATCCACAC
271	CG3812	BcDNA:LD44987_AY118588	3	2	2336	7088	9423	CTCACCAGACCATGCGATGTCCGCAATCTGCTGTAAGTAGTGCAAAATATTTTTATGCAAATAT	ATATTTTCGATTTCTTATTTCTTTGTTTGTAGATGGGCGAGCACCTGGTGCCACCGCGTTTCGA
271	CG3812	BcDNA:LD44987_AY118588	3	3	90	9558	9647	GGCCAATCACCAAAGCTCGCTGGATGTGCTGGGTAAGCCTATAGGTTTCTCTATGCCCATCAAT	AAATGAGACTTTTTTTTCTTTATGATACGCAGGCATGTTCAACATCTGGCATGTGATGAACAAG
272	CG5360	BcDNA:LD45221_AY118589	3	1	97	5280	5376	CCGACCTGGGAAAAGTGCCACATTTCCAAAAGGTAAATGCACTGCCAAGAAGATTAATGCGGCT	TACTTTCACTTTTCTCTGCCCCGTCAATCTAGCCATTCGTCAGGCTCCACAAACTGGAGCAGCC
272	CG5360	BcDNA:LD45221_AY118589	3	2	57	5556	5612	GCTACGAATCGGAGCCTTCTACAGGAAGCGGGGTAAGACTAATTGGTGTCCTTGCGGTTGCGAG	TTGCGAGCTTGCTGAAACTTTGTGTTTTATAGTCTTCGCTCAGTGAAAACAATGAGAGCCACAT
272	CG5360	BcDNA:LD45221_AY118589	3	3	62	6665	6726	GATGTGCTGGGAGTAAGACATCATGGACTGAGGTATGCTCTTTAAAGGATTCGTTTGTGCTTGC	GCAGTGTTTTCATTACCCGCTTCCATTCACAGCTACAATCTTAACAAGGCTGCCGAACAAAATG
272	CG5360	BcDNA:LD45221_AY118589	3	4	60	6862	6921	TCGAGCGCCAAGAAGAGAAACATGCGTATGAAGTGAGTAATAAATTAGTCAGCCGTGTGAACGT	ACGTTTAACTCACTGAACCCAACTCCTTACAGAATGTTAACCCAATCGCCTGGCAATCGCCTCA
272	CG5360	BcDNA:LD45221_AY118589	3	5	63	7057	7119	TCAATTGGACCACAAATAATGCTAGATAAGAAGTGGGTAGCTTTTGTGATTAAAAACTCCAAAC	CACATACTAATTTCCATGATTTTGGCTTACAGAAAAGTGCGAAATAAACGCAAGGCCACGCCCA
272	CG5360	BcDNA:LD45221_AY118589	3	6	57	7182	7238	CAAGCGAAAGACGCCGGGCAGCAAGAAAAAAGGTGAGTGATTTGATAAGATAAGCCAATGTACT	ATGTACTTTTGTTAATGATGCATTTGCACCAGCTCGCAAGACGCCATCTTCATCCGCCCGAAAG
272	CG5360	BcDNA:LD45221_AY118589	3	7	104	7853	7956	CGAATAGCAGTATGACTGATAACCAGCGAAAGGTGAGCCTCTATTTATCTATACATCAAATTAT	ACCGTCATAACTAATCTCGTTTATTGCCACAGAAACTCCTTTGGGCTGTGTCGCAGGCACTGCA
272	CG5360	BcDNA:LD45221_AY118589	3	8	60	8118	8177	CATTCGTCCAGCAACAGCGAAACACTGCTAAGGTGAGTAAGGGGTGGATATAATACTCGTATAG	ATAGGCACTATTGGAACTTCCACCTTCCGCAGGCTGGCCAAGAAGTTTGCCTTTAGCGTGATTG
274	CG2097	BcDNA:LD45768_AY118592	3	1	70	5406	5475	CAGACGAGAAGACAGCTACGGCAAGAGCTAAGGTAGAACACAAATCTTAATCAGACAAGACAGT	TGCTGTATTGTACCATATATTTTCCCATTCAGGTGGTCGATTGGTGCAATGAGCTGGTCATCGC
274	CG2097	BcDNA:LD45768_AY118592	3	2	61	5670	5730	AAGCAGGTAGTCGCCTTCGTAGAGCAAGTTTGGTAAGGATTTCCATCAAAGGATCTAACTTCTT	CTTGCTGAAACGATTTATATTTTCCATCCCAGTAAAGTGAAGGTGGAGTTACTGCCCCATGTCA
274	CG2097	BcDNA:LD45768_AY118592	3	3	76	7854	7929	GGCCTTTACCCTGCTGCCCTATAAACCGGAAGGTAAGTTGTTGCTGTCCCGTATTAAAGAAGAA	ATCAATTTCTTAATATTCTCTTCCCCTGATAGTTTACTTACAGCAAATTTGTCAAGTGTTTGTT
274	CG2097	BcDNA:LD45768_AY118592	3	4	106	8853	8958	TCTCCGGGAAATCAGTTGATGTGTTCGTGACGGTAACTATGCATTTTTTGATTTAGTCTTAAAT	TCAGCTACTACATACGAGTATCTTCTTTTCAGGACGAAAGCGGCGGTTACATCAGTGCCGAGCA
276	CG1440	BcDNA:LD46760_AY118343	3	1	1814	5216	7029	CAAAAGAAAGGAGAAAAAACCATTAAATATGTGTAAGTTAATAAACGAAAGGAAGAGTCTTGCA	CGGCGAACGTTGCCAATCCCATTTACTTGCAGCTGACAACAACAGCGGATCCGGAGGAGGTGGA
276	CG1440	BcDNA:LD46760_AY118343	3	2	60	7680	7739	GCTTACGAATGAACGCCATACTGAAGAGCAAGGTGAGCAAATCGATTTTTGTGATGGGTATGGT	TGGTATATAGAAAGTCTAACTATCTATTTTAGCTACGGGAGTATGCCCGCAATTTGCGCGTGCT
276	CG1440	BcDNA:LD46760_AY118343	3	3	66	8216	8281	GCCTCCAAGCAGGGCATCGAGGATGTGGATGTGTGAGTGTCTTAGACTCGTGTTATTTGCTTAT	TAGCTTTATTCAACTGATGATTATCCATGTAGCCACGATTTTAAGCTGGTCTTCGACATTGACA
276	CG1440	BcDNA:LD46760_AY118343	3	4	63	8403	8465	ATGCCATGGTTTTCACCGCCGTATCCGTGGATGTGAGTAGCACTAATTCAGCCTGCTATACGTT	TTGTTAACCATTTGAAACAATTTGAATTGCAGAAGAGCGGCGTGGCCCAGAAATTGCGTGTGGA
278	CG4643	BcDNA:LD47425_AY118594	3	1	57	5599	5655	TACATTAAGCCGAACGGATTCACCCTGCATCGGTAAGGTATTCGGTTTGCTTGAGTCGGCGTTA	GGCGTTATATGTATGTCCCTCCATTCCCGCAGCAATCCCGTGGCGCAGAGCACAGACGCGGCCC
278	CG4643	BcDNA:LD47425_AY118594	3	2	63	6021	6083	GAACTACGAGTTCCTCGGTGTGGCCTTCCGGGGTAAGGGGAAATAGTTTGGTGATACCAGCGAT	TACGAACGATTCTATGCACTTTCACCTTGCAGGCCTGCCGGACAAAAAGCTCTATCCCACAGTA
280	CG6779	BcDNA:LD47488_AY118971	3	1	263	5089	5351	ATGCGAACCTTCCGATTTCCAAGAAACGCAAGGTAATTGGGGAAAAATGAGACAGGATTACCTC	GCGGATTATAATGGTTTCTTTTTGCTCCCCAGTTCGTTTCCGATGGCATCTTCAAGGCTGAATT
281	CG8399	BcDNA:LD47639_AY118595	3	1	4031	5120	9150	TGTTTTTCGAATATTGTTGACGGCGATTTTAGGTTAGTGCGTGCTTTGACAAACGGGTTTTGAG	ACTCTAAGCGGCATTGTCTACCACCACGACAGGTGCTCCATTCATAGATGATGCAGGCGCTGAC
281	CG8399	BcDNA:LD47639_AY118595	3	2	67	9639	9705	CCAGTGGACTTTCTCGGCCAGGTGGTCTTCAAGTGAGTCGGAGGGGAATCGACTGGCAGGCATC	GATACTATCTTTAATTTGTATACCCATCACAGTGCCACCATTGCCCAGAGCTACAATGAATTCT
281	CG8399	BcDNA:LD47639_AY118595	3	3	59	10041	10099	TGTCTTCGAGTTTGAGATTCAGTCCGGCAAGGGTGAGTCATCCGTTTTTCTTTTTTCCCAAGTT	AAGTTGGTCTTCATCTTCATCGCCGTTTCTAGGAACCAATGCTGCTTACGTGGCAGTTGGTCTT
281	CG8399	BcDNA:LD47639_AY118595	3	4	76	10252	10327	CCTCTCCTTACTCGGCAGTGAGATCCAATGTGGTAAGTTTGACTCATAATCACGCAACAAATGA	ATTTACCTCTTAATGGATACCACTCTTTCTAGAACCAGAACTCTGCCCGCCTGCTGGACGCCTC
281	CG8399	BcDNA:LD47639_AY118595	3	5	59	10950	11008	GCTGGGCGGTAACCTGGCCCATATTCTGGGAAGTGAGTTCAGCGGTCGTAGATCATCCAAATAT	AATATATGGCTTATTCACGAATCTTCTTGCAGTTGTTACCATCTTCTTTTCTGTAAAACTACCA
281	CG8399	BcDNA:LD47639_AY118595	3	6	226	11122	11347	TGGTGCATGTACTCGTCCACCTGATATTCTCCGTAAGTAATTCATACTGCAGTGGTTGGGTGTT	TGTAGATCGGCTTGTGTTTGAATCATTGGCAGATTGGCGGCATGGCCTCGGAGCGTCATCTCAG
281	CG8399	BcDNA:LD47639_AY118595	3	7	58	11477	11534	GCATGAGCATGGAGCGGAAGATGGATGCCCCGGTAAGTAGTAGTAACCTATATTGTCCATATTC	ATATTCTTCATCCTGTAACTTCCCAATTTCAGTATGCGGGCATGCGCAAGGGATTGCTCGGAGT
282	CG12003	BcDNA:LP01144_AY118973	3	1	604	5177	5780	TGCGAAGGATTAAAGCGATGAGAAGATCGAAAGTGAGTGATCGATGTGCATGGGATTATTACCC	GAGAGTTATAACTAGAAAACCAAATTTCCCAGATTGCCCGCTTTCACACAATGGCCGCGTTGGG
283	CG8661	BcDNA:LP01183_AY118975	3	1	62	5053	5114	CCATTCTTATTTTGGCTTTGGGCCTGTTTTGCGTAAGTTTTGCAATGAAAAATACAAATTATTT	TTGCGCAATGGTAGCAAATATTTAAATTCCAGGTAAATGCATTGGTGGCTCCTGTTCCCAGCGC
284	CG18349	BcDNA:LP01241_AY118976	3	1	238	5038	5275	ACTCCTCCAAATCAGCCAATATGTTCCGCTACGTAAGTATATCGCAAGGATAACTATAGCACAG	AACCAAATTGCAATAATAACATTGTCTTCTAGATGCTCGTCGCCTCCGCCGTCCTGGCCTGCGC
285	CG5431	BcDNA:LP01553_AY119624	3	1	63	5286	5348	AAGGATCAGGAGCTGCGAACTCCGTTTCTCGAGTGAGTGTATCCGTATACGTGGGCATACATAT	TGTATATACTTAAACCTCCATGTCTTCGTCAGGTTCGGTTACTCCGTTTTTCACGACCCGAACC
285	CG5431	BcDNA:LP01553_AY119624	3	2	61	5807	5867	GCTAAAGCATTTGTCCTTCGCGGAAATGAAGAGTATGCAAGAAGCCTATGCCGAAACAATGATC	ATCTTATTGAGCTAAACGAATTTTCTTTTCAGAAAATCCCACCACGAATCATCTGTGGGAGTTG
285	CG5431	BcDNA:LP01553_AY119624	3	3	53	5941	5993	CAACACGAAAATGCTGGGAAAGAAATGCACCCGTAAGAGAAAGTCCCATAGTTTTCCGAACAAC	TTCCGAACAACCATTCACTTGTAATCCTCTAGATTCGTGAGACGTGGGGATGTCAATGGCTACA
285	CG5431	BcDNA:LP01553_AY119624	3	4	51	6132	6182	ACTTTGGACGAACTACTGCTCCTGAAAGATCAGTAAGATACATATTGAGAATAATCAAGATAAT	TAATCAAGATAATGTTGTATCTTTTGGTTTAGCTCGGAAGTAAATAACAGCGAGAGAGGAGAGC
286	CG2444	BcDNA:LP01642_AY118977	3	1	78	5193	5270	GGCCGTTGCCAAGGTCAAACTGAACAATTCATGTAAGTTTGTGCTGGTGATGTCCACTTGGGTG	GCCATACTAACTCTTTGCTCCATCGCTTGCAGCGCATCCCGGCAAGTGTGTGCTGGACACGAAC
288	CG18745	BcDNA:LP01847_AY118978	3	1	521	5282	5802	GTTGAAGCTGGACAAGATGAAGTTGGTAAAAGGTGAGGGGCAGTTGATTTGAGATACCTTTGGA	TAAGAAATACCTTATCAACTTCTTCTCCGCAGCCATCACCTTGAATATAACCGGATACGCAGAG
288	CG18745	BcDNA:LP01847_AY118978	3	2	57	5947	6003	CAAAACATTTTTGGTGGGATCCAATCTGAGCAGTACGTAAAGCTCCATTTAGGCAAGAAAGTCC	AAAGTCCATCTAATTGCTAATCATATCTGCAGGCCAAGTATCCATTGAAGCGGGAATTCACACT
288	CG18745	BcDNA:LP01847_AY118978	3	3	67	6216	6282	TGGACTTGAACTTCGATAGTCCACTGCTAAGGGTACGAATCAAAATCAAACACGAATACATATC	TAGAACCTAAGCTAATTGAATATGTTATGTAGGTACCCGCCCACAGTGAAACCTCGAAGACCTA
288	CG18745	BcDNA:LP01847_AY118978	3	4	65	6857	6921	TTCAAGTCCATGGTCTGTCGACGCATCCATTCGTGAGTTTACTAGAATCCATAAACTAATTACA	TATCAATTTATGTTTTTTGTTGGTGTTTTTAGCTCCGCCCAACTATCAGGAGGCTGTTCACATG
290	CG4367	BcDNA:LP01886_AY118980	3	1	61	5174	5234	ATGACAATGCATTATATTGCGGTGGATTTTGGGTAGGAGTGCCTTAAAAAAATTCTATATTCAT	CATTTGATTCAATGATGTTCTTAACCCTTTAGAAACAAACCGAAAATGATGGCAAATGTGGACT
291	CG5131	BcDNA:LP01932_AY118981	3	1	73	5712	5784	CCTCGCCATTTAATGTCAAGGAAGCGCATCAGGTGGCTTTCTTATATATTTTTATTAACCAAAT	ACTGAATCCAAATCTATTCTTCTTTTTTTCAGAACTGCGTCAAGTCCAAAGCCCTAGCTTCCGT
292	CG2157	BcDNA:LP02042_AY118982	3	1	345	5087	5431	CACAAACCGGCAGCCACAACATGAAGTGCTTTGTAAGGACTCGCCAAAGGATCTCTCGTGGATT	ATACATTTTGGTGACGCTTTATCCTCGCGCAGTTTATCCTGATAGCAACCAGTCTGGTGCTGAG
292	CG2157	BcDNA:LP02042_AY118982	3	2	79	5799	5877	TCCGTACAGCTCGCGAGCTCTGGGTGGATTAGGTGAGGGTGAGCTTGAAAGAAGACTCTCAATC	GTAGTATACCAACGCTGTTTCTCAATCCCCAGATGGTGCTGCAGTGGCCGGATACGGAGGCTAT
294	CG2160	BcDNA:LP02169_AY118985	3	1	62	5632	5693	ATCATGTACAAGGCCTGCTCCGAGATGCTCAAGTAAGCGCCGTGTTTCTCCGTCCATCAACGAT	ATCGATGACTCATGCCCTTTGTTTGTTTTTAGCCAAGTGTGGTACTGGGGTGAGATCTCCAGGC
295	CG1363	BcDNA:LP02193_AY118598	3	1	1574	5113	6686	GCAGTGGAAAACCGGATGCAAGACCGAAATCGGTGCGTGGATGCATTTCGTAATTCGTTATTGG	AAAAATACAAATGTGTTATCCCATTTTGACAGCAAACTGTTAATTTCTAAGGCAAAACGCCGTG
295	CG1363	BcDNA:LP02193_AY118598	3	2	259	9431	9689	GCTTGCCTCCCCGTCACCCTCGAAAAGCTCACGTGAGTGCTGAACACTACTCATACATATTACA	CTACAATTAGCACTAATTACCCGTAATTGCAGTGTCCGCCTCGCGGGAGTACATTGATTTGGGC
296	CG7596	BcDNA:LP02306_AY118986	3	1	56	5271	5326	GAGCGACCAGCGCAAAAAGGAGGGTAGATCCCGTAAGTAAATTAACCAGTTAAGTAAAAAGTAT	AAAAGTATTTTATTTATATCTTGTAAATACAGCATTTGTGCCCGTTACGGAGGAACTCTGCCGT
296	CG7596	BcDNA:LP02306_AY118986	3	2	59	5516	5574	CCTGCTGAAATTCTCAGCGGAGAACAGCAAACGTAAGTCAAAAGAATTGGTTCCAAATTTTCGG	TTCGGTAATATATACATTTTGTATCTTTACAGCATTCCTGACTTATTCCTATTGTTGGCCCTTC
300	CG8717	BcDNA:LP02768_AY118993	3	1	75	5357	5431	ATCAGCACCGTCTTCCAGTTCCTCTCCGGCGCGTAAGTCATCCATAAACCAATGCAACTAGCAT	TCATCAACTGTTTAATTTCCTTATACTTGCAGCATGATATGCCGAAAGTACATCCAGAAGAAAA
300	CG8717	BcDNA:LP02768_AY118993	3	2	358	5510	5867	TCCGGAGTTCCCTTCATATGCGGATTCTTATCGTAAGTAGAAACTGCCGACTTGGCACAACTGA	ACCAACTTAAATAATTGAAAATATTTGTACAGGTGCAGCTTTTGGTTGCGCTACGGTGTCTTAA
300	CG8717	BcDNA:LP02768_AY118993	3	3	67	6098	6164	AGATCAGCGCGATCGAATGATACACGTCACAGGTACGAGCACGTTTTCGAATACACTTCGGCAA	CAGGTTTGCTAAATTCCTGAATAAAATTTCAGGAATTGTGTGCTGCATCGTGACCGTGTGTTTC
300	CG8717	BcDNA:LP02768_AY118993	3	4	71	6341	6411	ACGGTATACTGATATCGGACTCATTTATCCAGGTGAACCACTTCCCACGACTCGCCAGCCAGAC	TACGACGGCGTTTGTTTGTTTTGCTTTTTCAGATTCCCAACTTTCTGGGCTGCATACTGTCGCT
301	CG16727	BcDNA:LP02775_AY118994	3	1	210	5264	5473	CAGACCCTTATTACTTTTACACCCGAGCATTGGTAAGTTATTGTAATAAAGAGCAGTTAAATTA	AATACTTGAATTCCTTTACTGCCAATTTCTAGGTGTTCCCACGATGACCTAATGGGCTTGGGTG
301	CG16727	BcDNA:LP02775_AY118994	3	2	58	5917	5974	GGATACCATGTACTACCTTATGTACATCTTGGGTAATATATGATATTCTTCGCTATTGTTTGCA	TTTGCAAACTAACTGATTTAATTTTCCAATAGTCTTCGAGTACCTGAGTCCCAAGCGTCGTACC
301	CG16727	BcDNA:LP02775_AY118994	3	3	55	6393	6447	CGTCGCTTCACCACCACATTGCTGGTTAAATCGTAGGTCTACTGTTTTGTTTTTATGAGACACA	TGAGACACAAATTTAAGACGTCCTCTTTTTAGGGTCATCATCACGCTATCCTACGACGTGATCA
301	CG16727	BcDNA:LP02775_AY118994	3	4	67	6955	7021	CTCTGCCTGACCCTTCCCGAAACGCTTCACAAGTAAGTGCATAATGTTATTTAAAGCTGGCGTT	TATCATAGACATATATCTTTTATCAAATTAAGAAAACTACCCGAAACCCTGGCCGATGGTGAGC
302	CG12847	BcDNA:LP02831_AY118995	3	1	1093	5187	6279	TTATTTTATATATTGTCAATATCGTGTTTTTGGTAAGTGCTTGTCGGTTGAGTATCTAAGTAAA	ATGCCTTCTAGTAATACTCCGAATACTTCCAGATCGTTGGCATCCTACTGATCGTGTTGGGCTC
302	CG12847	BcDNA:LP02831_AY118995	3	2	63	6472	6534	TTTTTCGGCAGAGTGTCTGCATGACCGGCGCGGTAAGTTTGCGTGAAGAGCATATCCCAAGGAA	ATTCGAGCTAATTGAAGTTGAATGCTTTGCAGTACACCAGCATGGTTTTTGTGCTCTTTATCCT
303	CG9989	BcDNA:LP02841_AY118996	3	1	54	5049	5102	GTATATGTTGACGATTCTAAGCCTGTATTTCTGTGAGTATATATAGAATAAGCTTTATTGTTAT	TTATTGTTATCAGAGGTTCAACTGATCTTAAGTTGTAGGAAGTGTTCAAGCGAATTGCTTAATC
303	CG9989	BcDNA:LP02841_AY118996	3	2	50	5502	5551	TTCCATCTACAAGGCTTATCGCTACGTAAACAGTAAGTGGAAAATATTGGTGCAAAAACAGTAG	TGCAAAAACAGTAGTTAACCTGGTACTATTAGCCGTTCCACGTCCCAATCCCACTTGGCAGTCG
304	CG1214	BcDNA:LP02893_AY118997	3	1	13569	5262	18830	CACAAGAGTCAACCATTTCATCACCCCCCTCGGTAAGTCATAACACCCCCCGCCTAGGATTCCC	TTTTCAAGTGATTGATTTTCTTTTTCGTCCAGACAGCCGCCGCCGGGAGTAGACAGCATTCCGC
304	CG1214	BcDNA:LP02893_AY118997	3	2	1371	19222	20592	CCTTTTTCATTATCCTCGCCACGCTCCTTGAGGTGAGTAGCCCCACGTTGGGCGCCAAATGTGA	ATGAAGCATACATTTTATTCTTAACTATGCAGGTTCTCGTGTTTCTATGGGTGGGTGCTGATCC
304	CG1214	BcDNA:LP02893_AY118997	3	3	72	20978	21049	GGTAATTCAGCTAATGGCTGTGATTTTGTTCGGTAAGTGAACTGGTATAATTCTAATATGAATT	GGAATCATAAAAACATTTTCTATCCTTTACAGTTTTCTGCGATTTGGGGTATGCCCTCTATTCA
305	CG14472	BcDNA:LP02909_AY118998	3	1	63	21936	21998	CACTTCCTTTGTCGAATTCTGTGATGTTGCAGGTGAGTGTCCGTGGCAGCTCCATTTGAATTTC	CGTCATTTAATTTAAATTGTTCAACATCTTAGGTCTCCTGCATCTCATCGAGCACCCGGACAAC
308	CG7906	BcDNA:LP03104_AY118600	3	1	231	5067	5297	ACGGAGTAACATGAAGACTATTTTGGTTTTAGGTAAGTTGAAATTAACGAGCAGTTTTTATATA	AAATTATAATATAATCCCTTGATATTTCCTAGCCATCCTGTCGCTGGCGCAAGCCGCCGAGTTG
308	CG7906	BcDNA:LP03104_AY118600	3	2	62	6273	6334	GAGTCAGTGGAACTGCTTCAACACCAAGAATGGTAATGGTCTGCTTCCAATATTTTCGATTATA	TATTAATATAAAATATATTTACTGTTTTGCAGTTTTCCACCAAGTGCACGATGCCGAATGCCAA
309	CG8360	BcDNA:LP03131_AY119003	3	1	76	5083	5158	TGTTTATCAATGGTGCCAGAGACGATCTCAATGTACGGGAATTCCAGAGCCTGGGTACGAAGTC	CATGTCACTATAATTTGTGGTCCTTTCTGCAGATCCTTCGATTCAAGAGATCATCCTGGCAGCC
309	CG8360	BcDNA:LP03131_AY119003	3	2	251	5352	5602	GCAGAGCGCACTGCAGCCGTCAAGGCCATCAGGTCAGTGGGTCAATATTCTCTGGGTCACATAC	TTTCGAATAACTAAAATAACACATTTTTACAGTGAAGGCAAACGCGACTTTGTGGCTTGTGCAG
311	CG7604	BcDNA:LP03361_AY119006	3	1	53	5049	5101	CACCATGAAACTAACTGTGGTCTGCTTAGTGGGTAAGTTGAATTACTAAAATGGATAGATAATT	GATAGATAATTTAGCTAACAAGATCATTTTAGTAAGCTTCTTTCTGCTGCACTATGCAGAGCAC
313	CG3756	BcDNA:LP03982_AY119625	3	1	60	5222	5281	TTCAAGGAAAAGCTGCACATCAAAATCGTCAGGTAAATCTCAATAGAAATTAGAATCTTACGAG	CGAGTCGATTAACAATTGGTGTTCACTTCTAGAAACGACGAAGACGGCCTGGAGTTCGATCTGA
314	CG11668	BcDNA:LP04014_AY119011	3	1	52	5063	5114	ATTTTAGAGTTCGTCTTAATTTCGACGTTAGCGTTCGTATCGGCAGAACAATTGTTGCTATCAC	TGTTGCTATCACTACAACCATTATTACAATAGATATGCACAGAATGCGCCTTGGAACGCAGTGG
314	CG11668	BcDNA:LP04014_AY119011	3	2	49	5366	5414	GCCGCCGCCCAGCATCTCGAAGAGCGAACAAGGTGCGTATGAAAGGAATTCAGAGAATCCAGAA	TCAGAGAATCCAGAACTTATATCTTTTGCCAGCCTGTGCCAATGCCTATCCAAGAGCTCATCAC
314	CG11668	BcDNA:LP04014_AY119011	3	3	141	5588	5728	GACTCACCCAGGAGAACGAGCATCCGTATATGGTGAGTTTTAAGCAATTAGGAAAACAGTCCAA	TTAATAAAGATTTACATTCGATTCAATTACAGTGCGCCCTCGGTTGGCCGTCCCGCACAAACAG
314	CG11668	BcDNA:LP04014_AY119011	3	4	91	5872	5962	ATAACGGCAGCACACTGTGCCAGCGTCGGTGGGTAAGCAAAAAAAAATAAATAAAAATGAAAAA	TAATGGGTTAAAAATATCTTGAATTCGAGCAGGGAATCCCCGTCAGTGGCGTTGATTGGTGGCG
314	CG11668	BcDNA:LP04014_AY119011	3	5	65	6199	6263	CACTGCCCTGGGCTATGGACAAACCAAGTTCGGTTAGTGTCCATTTTATCCGGATTTAGATTTT	ATTATAACTTAAATCATTGATTGATAAAACAGCTGGACCACACTCCAGTAATCTCCTGCAAATC
314	CG11668	BcDNA:LP04014_AY119011	3	6	63	6422	6484	GAGACTACTCCGGCAATATGGACACATGCCAGGTGAGTCAAAAGTTTTTGAAATATTAAATGTT	TTTATTTGACTGGTGATCTTCGATTTCATCAGGGCGATTCTGGAGGACCCTTGTTGCTCCACCA
316	CG6749	BcDNA:LP04042_AY119013	3	1	241	5223	5463	GAATGTGCAAACGGAACTGGAGGTGGGATCAGGTGAGGTCGGAAAAAAAAGGGGGCTAGGCTTA	TAAGTATTACATTGGCAATCAAACCTATTTAGGCGAAAATGCCGATCACTTGGCCAACTTGCTA
316	CG6749	BcDNA:LP04042_AY119013	3	2	495	5871	6365	AGTTGATTTTGAATGACAATCAACTGATACAGGTGAGTAGAACCTTTACTAAGGAGAATTAAGT	AATAAGACAATTTCTATTTTTCTTCCTTTTAGTTGGACGTGAATGCCTTTCGTGGACTCCATGG
318	CG12755	BcDNA:LP04690_AY119019	3	1	59	5906	5964	TGAGCCTAAAATTGATGGCGTTTGTCTGTGCTGTAAGTGCTTAAGTTTGATCCCAACTCTGAAC	TGAACCCGGCATTCATTGAGTTCCCTTTAAAGCTGCTGCTCCTGTGCACCTTGACCCATGTCCT
318	CG12755	BcDNA:LP04690_AY119019	3	2	1863	6074	7936	CGACGAGCAGCAGCATCGGGCAGAGAAGAGAGGTGAGCTGGTTGAGCTAGCAAATGACGCTAAT	GTCAAATCTCATCTTGTTTCCCCAACTCACAGATGAACGCGGCATTATCATGGGCGAGTTTGGG
318	CG12755	BcDNA:LP04690_AY119019	3	3	360	8081	8440	GAGCTATCCTTACGCGGGTCCAGTTGGTTCAAGTGAGTATTGACAGAATTCTTGACCGATTCTG	TTGAATGACTTGTAATATTATTTACTTTCCAGAAAGTGTTCCTGTGACAACGACTCCAAAGGTC
318	CG12755	BcDNA:LP04690_AY119019	3	4	64	9049	9112	TTGTTGAAACCTCATTGCTTCCAGCGAGTCAAGTAAAAATCTTCGCTTTAGATGGAAATGCAAA	GGTTCCACTTGCCAGTAACATTCAATCCGTAGCACAACATCCGAATGCGGGCCTTAATGCAAAG
318	CG12755	BcDNA:LP04690_AY119019	3	5	203	9362	9564	CACATTTAACCCACACCAAACACCTCTTTTGAGTAAGCTAAGTCGGGAACTTATAATTAATGTA	GTCTCTACTAATACCCTTGGGAATTTTATTAGGTTCAGCCACCGCCCCGGGAATTTCTGGAGTG
318	CG12755	BcDNA:LP04690_AY119019	3	6	68	9628	9695	GACAGCGAATACACCAACCGGAAATGTACCCTGTAAGTGATAAGAGGAAATTATCTCCTTAAGC	AAATTTAAAAAGAGACAATCTAACAATCTTAGCAAATGGTGGAGGCATCGCGGCGGGTAAAGCG
319	CG7881	BcDNA:LP04804_AY119022	3	1	3460	5147	8606	CTGCGTCAACAGAATGAGGGACAACGAAAAAGGTAAATTATTGAATAAACAAACAGTAGTGACG	GGTCAAGAAGTTGATAATTCTTTCCGCACTAGGACCCGTCATCGGCATCCGACACATGCAGGCC
319	CG7881	BcDNA:LP04804_AY119022	3	2	62	8744	8805	CGGATGCGGCCACTACTAACTTGGACTTTCCTGTGAGTACAATATGAAATGAGTCCGATATGAT	ATTATCTTTAATCAAATAAATTGCGACTAAAGGAGTACAACTGGAATGGTGTGCAGCAATCATA
319	CG7881	BcDNA:LP04804_AY119022	3	3	253	9880	10132	CGCTCTTAGTGGGAGTCATTGTCACTGAATCGGTGAGTAAGGGTATTAAAGGTATTTTTCTCAG	TCTATAATTTAATATGTGCTTGCGTTTCTTAGGACTCACGAAGCCAGTGGCAGATTGTGTTTGC
320	CG5391	BcDNA:LP04851_AY119023	3	1	281	5178	5458	TTCCAATGGCTTTCAAGTACAATACACAAATGGTAAGCATCTTCATTGAACTGCTTAATTACTG	TAATTTTGATTAATTTTTTCTTTTTTGTTCAGATCCTGCTGAGCTGCGGTTTGGCTGTGCTCTT
321	CG7092	BcDNA:LP05023_AY119024	3	1	60	16707	16766	GAGGCATCAGGTGGTACCCAGTTGAGCTCTGTGTAAGAACTCCTGCTCCCAGCTATGGAAAGTT	AGTTTTGTAATTCTTGCCAACCCCTCTTTCAGCTATTTGGACACCTCAGCTGTGACGCCGTTGA
321	CG7092	BcDNA:LP05023_AY119024	3	2	69	17836	17904	AGAGGGAACCCATCCACGACACGCTCTCTGTGGTAGGTCGCATGGTAGTTTGCGAAACGGTGCT	CTTGATATCCCCATCTCCCCCATTTTTTCCAGCTTGACGCCAAGGGTCAAGTGCCATCGCTGAC
321	CG7092	BcDNA:LP05023_AY119024	3	3	62	18376	18437	ACTTCTTTGAGATGCACACCAACAACATGAGTGTATGTACATATCTCCAGAGCAGATTCGATTT	TTGTATTTTCTACACCGACTTTTCCACCGTAGGACCAAAAGCTATATGGCAACCTGCCGGAATG
322	CG9822	BcDNA:LP05143_AY119025	3	1	57	5141	5197	ACACGGTGCACATAGCGTGTAATAACGATGGTGTAAGATACTTTCATAAATCATCTCTTAACAA	TTAACAAATTTAAACAAGTTTTCATTCAATAGAAATTCCATGAAAGCTGCTCCCCGGATGCCAC
322	CG9822	BcDNA:LP05143_AY119025	3	2	69	5593	5661	TACATTACCGATTTTAAGCTGACCAAAGACCTGTAAGTCATCGGAGCTTACAATCATCCACTGA	CCCACTAACATACTTGTTTCACTTTACCTTAGCGAAAAGTATGGACACTTTGTGGAAACCGTGC
326	CG8690	BcDNA:LP05695_AY119031	3	1	57	6120	6176	ACATGCCCGCAGGTCGCACACCCAATTGGGTGGTAAGTTAGGGCCATTAACCTATTATCTCTAT	TCTCTATCTGGTGCTAATAATAACGACTCCAGCTAGGAAATCACGACAAACGAAGAGCAGCCAG
326	CG8690	BcDNA:LP05695_AY119031	3	2	60	6632	6691	GCACTTTCTGAGGACATCTTCGTAGTCCAACGGTAGGTTGTGGGATAATTTTCCTGATTAGTAG	GTAGTTACCTTACCTGGTTGCGCCCTTTGTAGATCTCTGACCAAATCGGCCACCATTGTACTTG
326	CG8690	BcDNA:LP05695_AY119031	3	3	77	6836	6912	ATAAGAAGCATTGATTCCACAAAGAAGGAGGGGTAAGTAGAGCAGAGCGCATTAGCTTATTAAG	TTTATTTGATATTTTTATTGTCTCTTGAACAGCACTCGGTACGATCCGAAAGCCTTGAGCCTGG
329	CG3656	BcDNA:LP06368_AY119039	3	1	1332	5548	6879	CATTCACCTCTGCGCGCTGGACGCCATTTGCGGTGAGTACATAGAGGTGGATAGATTCAGCAGA	AAGCTTTGATAGCATTCCTTTTTCTATTCCAGAAACTGCCATGGGTGTTTCCATCAATGCGCAG
329	CG3656	BcDNA:LP06368_AY119039	3	2	60	7504	7563	GGGTCGTAAGGTTCTCGAGGACTGCGAGATCAGTGAGTACAGTGCGTAGAGGAGTAAAGTACTC	ACTCAATTTTAACTTGCCTTTCCCCAATGCAGATGGAAAGCTCATCCCGGCGGGCACGAATATC
330	CG4363	BcDNA:LP06375_AY119040	3	1	69	5188	5256	CCTGGACTATTGTGTGACCATCTACGATGAAGGTGTGTTCAAAGAGAGGAAATAATTTCTTGTA	TAAAAAAACAACACTGTTTTTATATATTTCAGCCAAGGTTTTGTTCAAGGGTTGCTCCCTCGAG
330	CG4363	BcDNA:LP06375_AY119040	3	2	62	5409	5470	AGTACGCGTGCATTCAGTGCGATTCCAGCAAGGTAAGCAAAAAGTTTTAAAATAGAAAACCAAT	ATTTTAATTCTAACATTTCAATTCCCCACAAGGATTCCAATTGCGCTTCTAATGCCGCCGCTTT
331	CG10303	BcDNA:LP06455_AY119041	3	1	637	5592	6228	AGCACTGCTGAAAAAGACCTCCAGCAGCACAGGTAATCACCAGAGAAGGGGTTCCAATCAGCGA	AACGTGTCTTGTTTCCCAAAATTCCACTACAGGCCGCCTGCAGGTCAATGGAGGAGGACTACTG
331	CG10303	BcDNA:LP06455_AY119041	3	2	290	6563	6852	ATCAAGAAGCTCATGGACAACGCCAGCGAAAAGTGAGTATATGAAAATGTAGACTACAAATTAT	GCAAATAAAATCGCCTTGATATTTGTTTAAAGGATGATGTACCAGTTCCCGGAACAGACGCCGT
331	CG10303	BcDNA:LP06455_AY119041	3	3	1021	7161	8181	GATCAAACGTGAGGACTCGTGGATGGCGAAGAGTAAGTGTAAGTTGATCCAGCTTCTCGATTTT	TTGCCTGATTAACGATGGAACTCGTGTTGCAGCCACTCCCGCCCGGCGACCCCTGATCTACAAC
333	CG4650	BcDNA:LP06655_AY119047	3	1	56	5161	5216	ATATGTGTGCGGCGGAACTGTGATAACTGAAAGTTCGTCAATGCAATCTACTTCTTTGATTCCA	TGATTCCAGTTACATTTTGATTTACATTACAGAATTAGTTCTGACTGCAGCGCATTGCACAAGG
333	CG4650	BcDNA:LP06655_AY119047	3	2	57	5263	5319	GCAGCGCATTGCACAAGGGCCAGCGAACAATTGCACGTGATCTGAAATATTTACCAACAATAAA	CAATAAATTTCTTTTAATATATATGCTTACAGAGTAGCTCGAATTGGAGAGTTTATAGGAACGG
333	CG4650	BcDNA:LP06655_AY119047	3	3	91	5481	5571	TCTCGGCTTGGCTACGGATATTGTGTTTTCGAGTAAGTTTACTTGTATTTCCTTTTTTTTTTAA	ATTTGCTTAAATCGAATTTGTTCTCTCCGTAGAAACCATTAGACCAATTTGCATAGTGTGGTGG
334	CG4432	BcDNA:LP06704_AY119048	3	1	1575	5137	6711	CGAGCTGCAACGGTTTTCGTCGGCAATTTAAAGTGCGTAACGATATGCAAAGTGTTAATATAGA	CAACAAAAAAAAAAACGTATACTTATTTGCAGATGCTCATGATGTGATGTTTGCCGAGAGCTGT
334	CG4432	BcDNA:LP06704_AY119048	3	2	1770	7677	9446	TGGTGGTCCCAGCACGAATGGAAGTGCGCCGGGTAAGACATTCTAAGCTAATTTAATAGATTGT	TTAAACAGCTTTCACTTACCCACACTTTTCAGGCTCCAAACACGAAGATCCGGCGCAAACCCCA
334	CG4432	BcDNA:LP06704_AY119048	3	3	2515	9672	12186	CAGACAAAATATTCCAATCAATTCAACAATAGGTACAGTTTTGTTTCCCGCTAAGTGTGCAAAA	AACATCAAAATGTATTTTTGAAAATTCAACAGATCTGGACAACATTGGTGGTGGACTAATACTG
336	CG9596	BcDNA:LP06762_AY119050	3	1	60	6034	6093	CAAGCTGGATGAGTCAAATAGTGGTAGAGAAGGTATTGGTCACAATAGTAAACTAATCAAGACA	GACAAGTACAAATACTATTTCTGTTGTTATAGGAGCAAAGGGACCTCCGCGCTGGCATTTGGAA
337	CG5609	BcDNA:LP06769_AY119051	3	1	59	5052	5110	CCTTACAAAATGAATTTTAAAACGTCTTTGATGTAAGTGGCGTTTCGTATTTTATTACAATTGA	ATTGAACTTATTATTTCTAACTAAATTTTCAGCTGTTTCGCACTGCTACTGATTGGAACTCTAT
339	CG1139	BcDNA:LP06969_AY119054	3	1	252	5161	5412	CAAATACTCGGTCGCTACTTTATCGCTATGAAGTGAGTAGTCTTCGTATTCTTCTGGTTTCGAG	TCAAAAACAACTTTTAATTGCTCCCCCAACAGCGACGATATAAAAACCGTGACGGTTTACCCAA
339	CG1139	BcDNA:LP06969_AY119054	3	2	63	5539	5601	CATCAGCACCGCGAGCTGAAGAATCCCACTACGTAAGCATAGATTTTCAACAGTGCTGAGCTCA	AGAGAATCATTTTCAGGCCCCACTTTCCCCAGAAACTTTCAGACATTCGCCCACTTCCTGAAGG
339	CG1139	BcDNA:LP06969_AY119054	3	3	63	5753	5815	GATCGCTGGCCCTCTACTGCCTGCACATTTTGGTGGGTTTTTGGTGGGAGTCACATAGAAATTT	TCCTTACTTACTTATATATACTTGATTTACAGATCAAATGCATGTACATACTGTGCAAGCGGCA
339	CG1139	BcDNA:LP06969_AY119054	3	4	439	5938	6376	CCCTGGCTGCGTTGTTTGGCACCCATTGCCGTGTAAGTGAAGTAACTCGGCAAAACAACTGCTA	AAATCATATTTTATAGTGTTATTTTTCATCAGTCCCTTTGTAGATGGCTTCCTGGCCTTTTACC
339	CG1139	BcDNA:LP06969_AY119054	3	5	74	6604	6677	TTCCAGTGCAGCAAATCTTTTGCTTCTAGTGGGTAAGTTTTTTGTTTAATTTGCATACTTTTTC	TCATTAAGTTCCACTTTTTAATTTTTAACTAGGTTTCGGCATCATTTTGTACTACATCTTTGAG
339	CG1139	BcDNA:LP06969_AY119054	3	6	66	6809	6874	CAGTGCTCTTTGCTCTGGAAGCAGTGGGAGTGGTAAGTCTTAAAAATAATAAACATATCATATA	ATGCAATTTAATCATTTATCTTCTTTGAAAAGATCCTGGCAATTGAGGAGAATATGGCCACGCC
339	CG1139	BcDNA:LP06969_AY119054	3	7	57	7054	7110	AGTATTACACTGAATATTCCGCAGTCTGAAATGTGAGTTCTCAATGCTATTTAAGTGTTAGCCA	TTAGCCACTTAATGTTGAATTCCGCCTTTTAGACCCGCTCAGGTGGTAAAGGTATTCTTTGCCA
339	CG1139	BcDNA:LP06969_AY119054	3	8	56	7284	7339	GATTTTCAGAGCCATAATCGTGCTGCTCACTTGTAAGGAAAGAAACATTTGATGAAATACTAGT	ATACTAGTTTTAATATGTTTATATATTTTTAGTTGGCTGCGCGGTTGCCATTCCGGATCTATCG
340	CG6296	BcDNA:LP07116_AY118607	3	1	54	5053	5106	GTGCCTTCTTGTGCTGGGCTGCGTGATAGCTGGTAAAAACTTTGCACATTGACAGATTTCGGTA	GATTTCGGTAACCTAGCATGAATTGAATTTAGCCAGCGCCTGGCCGGTCGACCAACTTTCGGTT
340	CG6296	BcDNA:LP07116_AY118607	3	2	53	5384	5436	GGTTCTTTTTTCAATCCTCAAAATCCAACTAGGTGAGCAAGCAAGAGATCAATTCATTCTTAAA	TCATTCTTAAAATAACTGTAATGGCTCTATAGAATCACCATTCACGGTTGGAACTCGAACTACA
341	CG1792	BcDNA:LP07209_AY119056	3	1	53	5183	5235	TGCACCAGATCGAGGTTCTTACTGGTTTGTTTGTGAGTACCTTTCTATTTTTGTGTTTTCAAAC	TGTTTTCAAACTTAAGTCTGGATTATCCGTAGTTGCTCGGCGGACCCGGGAACGAGCTGCCCCC
341	CG1792	BcDNA:LP07209_AY119056	3	2	76	5934	6009	AACGCCAGCGGACGCATCCAGCACGAACGCATGTACGACAGAACTCGTTCCCATTCATGAAACG	CACATATTTCTGACCACTTTCCATTTCATCAGGCGCCACACGAATGTCAAGCCCTTCACGTGCA
341	CG1792	BcDNA:LP07209_AY119056	3	3	62	6121	6182	ATGCTGAGTCACACCGGAGTGCGAGCGTTCCAGTAAGATCTTAGTTACCTGAAGTTTTATTGAG	AGGATCCTTGACTCTGTTTATCTGTTTTTCAGCTGCGACTCCTGCCAAGTCTCCTTCGTTCGCC
342	CG1963	BcDNA:LP07248_AY119057	3	1	81	5197	5277	CCCACAACTGCAACAACAGCAACGAGTAGAAGGTATTCAAAAGGTGGAATGTGCGGAAGGGGAG	AAACTTAAATCTGAGCTTTATTTTTCGCGCAGCCTGTCGCAAATCTCAGTTCTGTATTCGCCAG
342	CG1963	BcDNA:LP07248_AY119057	3	2	258	5429	5686	CCGCAATCACAGCGAAAAAGCGCAAAATGGTGGTAAGTACGAGCCGAAAGTGAGTTTGAGATCA	CACTCACATACTTGTTGCTCGCTGCCCTTTAGGTACGACTAAACGAACAGGAACGCGCCGAGAA
343	CG7992	BcDNA:LP07257_AY119058	3	1	59	5167	5225	GAAGTTCTTTAAATATGCGCCCAGCTATGTGGGTGAGTTAGCCACGCCAATGGAGATCCTTGTC	TTGTCCAGAGATTACGTCTCATTCACTTCCAGTCTGCCTGTGCTTCCTGCCCTGCGGCATGATC
343	CG7992	BcDNA:LP07257_AY119058	3	2	341	5484	5824	AGGCAGCTGCTTCTACTTTGCCGATGGATTTGGTGAGTCATTTCTATGGGCTATTAATTCGCTT	ATTCCTTAATCCCACTATTATTATCACTTCAGACCACGTCGGAGCCTATATATCGTACTTGGCG
344	CG8791	BcDNA:LP07366_AY119060	3	1	1305	5105	6409	GGGTTTCGAACCCTCTGAGGATAAGGCAAGGCGTAAGTTTCGGATCGAAGAGAAAATCACTGCT	AACTAAATAAATCATTTACATACCCATCTCAGCTGGAGGTCTTGGCGTGCGACACTGGCAGGCG
344	CG8791	BcDNA:LP07366_AY119060	3	2	63	6620	6682	CTGGGGCTATGTGGTCTCCCAGGTGCCGGCAGGTGAGTGGCTGCAATCTAGGCCGGAATCTACT	TCGTACTTACCACCTGCTTCACAATTTTGTAGGACTGCTTGCCAAGCGATTTGGAGCCAAGTTA
344	CG8791	BcDNA:LP07366_AY119060	3	3	62	7138	7199	AAAGCCTTACGGGCAGCAACAGCTCCAGTCAGGTGAGTGAAGATGTGATAGGTTATTTGTAGAG	AGCAATTGTAATGGAGCAACCTCTTTTTAAAGTCTATGCCTGTGCCCTGGATGTCGATCTTTAG
346	CG17834	BcDNA:LP07538_AY119062	3	1	72	11704	11775	GTCACACGCACCGCACGTTCCTCCGCAGAAAGGCAATAAAAACAATAACAACATAACTCGTCCT	AAATCCGAATTTAATTTATTATTCCCAAACAGAAATCATAAATTAATCAAAGCATTGTTACAAC
346	CG17834	BcDNA:LP07538_AY119062	3	2	127	11938	12064	GCCAACAACAAAATGTGCCGCTGCTGTCAAAAGTGAGTAAACGCTACGAATTTCCCCCTACCCC	ATTGCCTTTTCTTTATCCATTTCCATTTGTAGCTGCTGGGAAGATTTCTACTGGAATTGCTTCG
346	CG17834	BcDNA:LP07538_AY119062	3	3	625	12127	12751	CGAGGAGCGTTTCTGCTACGACGAATCCATCGGTAAGTTTTTGAGCTTTTTTGATTTGGGCAGT	TTACTAATTTCTGCTCTTTCTTTGCCTCTCAGCCAACTACAATCCCGAGGAGGACGAGGACTAC
346	CG17834	BcDNA:LP07538_AY119062	3	4	159	12930	13088	GGCAACTCGAGCTTGGGCCTGAGCCTAATGAGGTACTAATAGATAGATCAAATCCCAATCCAGA	ACCAATATCTGTTTTCTTTGTGGCCCTTTTAGCGCCAAGATCCACGAGGAGGACTATCGTCGGG
347	CG11852	BcDNA:LP07620_AY119063	3	1	57	5156	5212	CTGCTGCTTGGTTAGCGGTGCCTCGAATTTCCGTGAGTCCTTTGGCCAACAATCCCAGTGCTTC	GTGCTTCGCTAATCGCCAGCTTATCCTTGCAGCTCCCGAACTGCCGCGCTGCCACATGGGCGAC
347	CG11852	BcDNA:LP07620_AY119063	3	2	125	5451	5575	GGCCTGTCCAGTGTGAAGTTCGACAGAGCCGTGTAAGTAGCAAGTGAAATGAAAAGTGATTTCC	TTGCACTTATCCATCATAATCGTATTTTTCAGTGGCTTTGGCGCTGATCCTGCAACCAGCAAGT
347	CG11852	BcDNA:LP07620_AY119063	3	3	55	5822	5876	GATAAGCTCAAGGTTCTGGTGGAGCCACAAAAGTAGGTGCAGTTCGGATTTTAGCTGAGATATA	TGAGATATACTAACATATTTGTGTTCCCACAGGATGAACATTCGGCTGGAGAACCTCTTTAATG
348	CG17819	BcDNA:LP07781_AY119065	3	1	62	5157	5218	CAGACCGCCTGGCGGAAATTTTCAATGGAGAAGTAAGGCCATATATGTGATGGTCCTATCTCCA	CATTTGATAATGTTAGCATAAACTATTTGCAGTCCAAGGAATCTAACAATCAAGTTAGTGAATG
348	CG17819	BcDNA:LP07781_AY119065	3	2	58	5354	5411	GGCCAAAGTATTATAAGAAAGTGAATGTTTTGGTGAGAGGAGAACTTATATAGAACTTATATAG	ATATAGACTCGACTACAATCCCTGAACCGTAGATTTTTGTACTGGATAGCACGGATGCACTGCG
348	CG17819	BcDNA:LP07781_AY119065	3	3	57	5649	5705	AATGTTCCATGCGGACAGGGTCTGGTGTTCAGGTATATGTTGTGTTCTATATTCGAAATCTGAT	ATCTGATAATTTAACTTATACTATCTGGGTAGGAGATCGTAAATTGGATTAACGAAAAGATCAA
349	CG18315	BcDNA:LP07986_AY119066	3	1	130	5196	5325	CCGAACTTCCCAAAGGAGGGCATTCTGTTCCGGTGAGTTATCGTCACTCGAGGTTATTAGATTG	GTAAAATCATTTGTTTTCATATTAAACATCAGTGACATATTCGGAGCCCTCACCGATCCGAAGG
349	CG18315	BcDNA:LP07986_AY119066	3	2	74	5564	5637	TTTCCGTGGAATACAAACTGGAGTACGGTATTGTGAGTACTCCCAAATATATTACTTACTATTC	AGATGTTTATGCTTTCAACTTAATTATCCCAGGACACCTTTGAGCTGCAAAAATCCGCCATCAA
350	CG6357	BcDNA:LP08365_AY119069	3	1	69	5231	5299	AGGAATGCCAGTTTGCATGGCAAAGGTTCTTGGTAAGTTTTTTGATCGCATAATTCCAAGAAAG	CGTTCAAGGAAGTTATTTGTATACACTCCAAGGTCGACTTTGATGTACACTACGATAATGACTA
350	CG6357	BcDNA:LP08365_AY119069	3	2	60	5570	5629	TCAATTGCCAGGCTGCATGGGAAAAGTTTTTGGTAAGATTAGCTAGGTTATTAAAACCAACTTG	CTTGGTATTAATATGTATGATATGAATTACAGATTGACTTTGGAGCGCAGTATAAGAATGCAAA
350	CG6357	BcDNA:LP08365_AY119069	3	3	58	5900	5957	TCATATGCCAGCCGGCTTGGGAGAAGTTCCTGGTAAGATATGGTTGGGTATTTAAAGAATTTTT	ATTTTTATTAAAGTTGCTTTTATCAATTGCAGATTGACTTTAAGCCGTCTTATCAAGATGATAC
350	CG6357	BcDNA:LP08365_AY119069	3	4	63	6243	6305	ATACATGTCAGGCAGCATGGAAAAAGTTTTTGGTAATATTTGGCTTGCAATGTAAATAGAATTT	TGAGAATTTGAATGAATATATCTTTATTACAGATTGATTTCGGTGCGAAATATCAAGATGAAAA
353	CG5204	BcDNA:LP08967_AY119072	3	1	206	5061	5266	AAAATATAAAATAAAACCTAAACCTTAATTCGGTGAGAACTACGAATTTTTTATTTGGCATTTG	AAAAAATCCAAGGAAAATTTTGCTTGTTTCAGATTTTGTCAAGTCATGGAGCTGCCTTCAATGG
353	CG5204	BcDNA:LP08967_AY119072	3	2	57	6837	6893	GCGGCGTAGAAACAGCTCCTGGCTATGGGGAGGTAAAGTCCATATATATATAAGTACATGGTGT	ATGGTGTTGCAAACTTATCCCTTTAATTTCAGGTCACAGAAGTTTTGCCAGAGGAACCCGAAGA
354	CG32632	BcDNA:LP09162_AY119073	3	1	2390	5236	7625	ACGAGCTCTCCTCCCAAATGGTTCGCGTTGAGGTATGTACCCCCAAATCGAACACAATCTGTTT	ATGCTGCGGATACGGAATACGGACACGTTCAGAAATACCTCACAGATGACAATCAACGCGTTTA
354	CG32632	BcDNA:LP09162_AY119073	3	2	3971	7757	11727	CGCGCCATGCTGGATGCCCATCCCGATGTGCGGTAAGTAAGCTGCCCGGAAACCCCAGCTGCCC	TTTTGTTTTTTTGCTTTTTGGAATCCTTGCAGCTGCGGGCAGGAAACCCGTGTCATTCCGCGCA
354	CG32632	BcDNA:LP09162_AY119073	3	3	463	11969	12431	TGGGCTCCTATGTCATCGAGCTATTTCCGAACGTAAGCACCCGCGGCGATACAATTTCCCCATC	GCACCTGTTACCTGTTTTTCTGCTCGTTACAGGCTAAATTCCTATTCATGGTGCGCGACGGCCG
354	CG32632	BcDNA:LP09162_AY119073	3	4	650	12612	13261	GCCGGGACATCGGCAAGGACCGCTGCATGATGGTGAGTGAGTCCCCTGGCCACCCAGCCACCCA	ACTTATCATTTGTATTTCTTTCTCTCTGCCAGGTTTACTATGAGCAGCTGGTACTGCATCCCGA
354	CG32632	BcDNA:LP09162_AY119073	3	5	66	13399	13464	ATAAATAAACCGAACGGTGTGCCTCTGTCCAAGTAAGTGAAAATCGTAGAATTGCGAAAGGACT	GTCCATTAATTCAACATTGAACCGAATTGCAGGGTGGAACGTTCGTCGGACCAGGTTATCAAGC
354	CG32632	BcDNA:LP09162_AY119073	3	6	3829	13664	17492	CAGATGCATGGGTGCAGGACAACACGTCGAAGGTAAGGTGCAACCCTGTCGGTTATCGAATGCA	AATACGCATTTCGGTTCTGTCTCTACTTTCAGTTAAAGGCCAATCGAATGCTGTGGGAGAGTAA
355	CG17721	BcDNA:LP09251_AY119074	3	1	94	5125	5218	TGGCATAACGACCGCAGTTCGCCTTACTCCAGGTGGGTGCTATTAAATGAGCGTCGAATCGTGG	AATGTTGGCTTAAATCCCTTGTTTCATTGCAGGTCGCCGAATGGCAGGTGCACCTTTTGCCAGT
356	CG8664	BcDNA:LP09593_AY119077	3	1	238	5085	5322	CCTCTGCCAGCTTCCTTCTGGCCACAGCGAACGTAAGTCAGACAACCTTATGAAGAACTACTAG	CAAAATCGAATCGTATTCCTAACTTGTTTTAGGCCAGTGCCGTAGGTGCTTTCGAGGACTTCGA
357	CG1443	BcDNA:LP09631_AY119078	3	1	22278	5385	27662	GTGGGATCTGTGCCTGTGCAGCCAGCAAATCGGTGAGTCTTGAATTACATGGGATTATAGACAA	AATGTAATCCCATTTACTTTCTCGTCCTACAGGTAATCAGAAATCATTTATCCGTCCGAGATGG
357	CG1443	BcDNA:LP09631_AY119078	3	2	2094	27773	29866	AGATCATTGTCAGCTCATAAGCGACGTCAAGGGTAAGTGGCCAGTCAAAAAAAAAAAAAAAAAT	TTAATGACTGTTTGCATTGATCTCTTACCCAGACGAGTCGCCCATGCAAATGTTCTACAAGGAC
357	CG1443	BcDNA:LP09631_AY119078	3	3	91	29942	30032	CCTCACTGGCGGCACCGGATTCTTTGGCAAAAGTAAGTTCCACTCGGCTCGCAGTACGTGACTG	CCATTCCATCTCATTTCGTCTCGTGTCTCCAGTTATCATCGAGAAATTGCTGCGCGTCACGGAG
357	CG1443	BcDNA:LP09631_AY119078	3	4	77	30146	30222	TCGCCAGGATCGAGGATCTGTTTAACGATCCGGTAAGTGATGGAGACCTGCTAATTGTTTTCTC	GCTAACTAATTTAAATTTTTAACTGCGCACAGGTCTTTGCCAAGATGAAGCAGGTGAATCCCAA
357	CG1443	BcDNA:LP09631_AY119078	3	5	77	30472	30548	TCAAGCTGGCCAAAGAGATTGTTAACTTGAAGGTGAGTTGGATGCAACATATACCATATTTGTA	AATCCTATTATTACATCTGCTCGTGTTGACAGGCTCTCGTCCACGTCTCTACAGCATTTGCACA
357	CG1443	BcDNA:LP09631_AY119078	3	6	355	30805	31159	TTTGCCAGTTACTATCTTCAGACCCGGCATTGGTAAGATCAATCCTTCAACTCTCGACAGCACC	GAATTGAAAAATACATTTCGGTTCACTTACAGTGATCACCACTTACCGCGAACCGGTCACTGGC
357	CG1443	BcDNA:LP09631_AY119078	3	7	65	31353	31417	TTAGCCAGTGCGTGGGATATAGCGCGAAACAAGTAAGTGCCGACTGGAAACACTAACTGAATGA	TATATTTAATTACCTAATTAATTTTTGCACAGATACGAGACTCCGCCGATTTACAACTACGTGC
357	CG1443	BcDNA:LP09631_AY119078	3	8	60	31658	31717	GCCATCATGGTGATAATTGGCAAGAAACCCAGGTAGGTTTACAATATATTTAATTTAAGCGTGC	GTGCTACAACTACTTGAATTGTTCACCTACAGAATGATGAAGATCTATCGCAAGATCCACAAGC
357	CG1443	BcDNA:LP09631_AY119078	3	9	59	31976	32034	AACATTCCCGAGTCCATCAAGCGCTACGAGAGGTAAGTGCATCATCCTCATATCTGAACCCATT	CCATTATTTTACCCAACTATCTTTCTCTTCAGATTGAAGGTCCTGCACTATACGACACTGGCTG
358	CG4741	BcDNA:LP09874_AY119080	3	1	61	5325	5385	TCGTCATCGCCTTTCCTCTGGCCATGATTATGGTAAGCCCATTCGGAATGGGACACTACCTGCT	GCTCCTGCTAATGATTCACTCTCTCCCCGAAGAGCGCCAAACGCAAGCGAGAGACCAATGTGCG
358	CG4741	BcDNA:LP09874_AY119080	3	2	2631	5444	8074	TGTGCGGAATCTGGCCCAGCAGAGACAACGAGGTAATTTCCCTTTCCTCGTGAAGAGTTTTGTA	GTCCACTACGATTTAAATCTCTTTTTTCGCAGCCCGTCGCCAAATGGAGATCAATGTGACGAAC
360	CG5892	BcDNA:LP10505_AY119082	3	1	56	5721	5776	GATGCCTACGATGGAGGTGCCATTGCCGCAATGTAAGATTCCTTTTTACATTGCTTTTGCTGAC	TTGCTGACTTAAATTACAATCCTAATTTACAGCGTTATTTTATCCGTGTTCGGGGGCGCAGTGA
360	CG5892	BcDNA:LP10505_AY119082	3	2	55	5851	5905	ATTTTACGACTACTTCCTGTGTGCGGATCAAAGTAAATAGACTGCATTTTTTTTTTGCAGTATA	TGCAGTATAAGTGTTAATACATATATTTGTAGATAAACTGCCTGCTATTCTGAAGGTTTTCTCT
360	CG5892	BcDNA:LP10505_AY119082	3	3	59	6106	6164	CTCCGAACATCAACCTTTATGACGTGTATACTGTGCGTAGCGAGAAATCCTTTTAATCGCGATT	CGATTAGATTGCTAATATTAGTTCTTTCTCAGTGGGCCAAGACACCGTTTAAAGATATAATTCA
360	CG5892	BcDNA:LP10505_AY119082	3	4	56	6278	6333	GTTGCGATGGTGGCCTTGCGTTCGATGGAAAAGTAAGTCGCCTATCCAATTTATACCCGTTCCG	CCGTTCCGTTCCACAGTCTAGCATAATTATAGGGCCAAGGGAAAGCTGAATATTCCACTGATGT
360	CG5892	BcDNA:LP10505_AY119082	3	5	60	6551	6610	TCTACGTTCAGAACTACGCCACCGATTCCGAGGTAAGTCCGCATTCGCTGTATGGTCGCTATTG	ATTGGTGATAACTATTCCTTCTATTCTAACAGTGTCTGGCTCACACATGGTACCTAGCCATCGA
360	CG5892	BcDNA:LP10505_AY119082	3	6	67	6784	6850	TTCAGCATTATAGTGATTAATAATTACTCTTTGTAAGTATTAACTTTAGCATTGGAGCAGAATT	TATAACTTTTAACCCTGACTACAAACATTTAGGATCAGCGGCGGAGGTGGTGGGGGACCAGATG
360	CG5892	BcDNA:LP10505_AY119082	3	7	61	7335	7395	GGGTGAACACCTACTTCTCAAACTACGACATTGTAAGTTTTATCAGTTTTTCCTTTAAAGTTAT	TATCAACTGCAGTGTTTTATGTTCCTTAACAGATGTTGCGTTTTTGGCAAGACTTCGGGTTCAC
361	CG3292	BcDNA:LP10938_AY119084	3	1	58	5100	5157	GGTGGCCACCTCCTTGGCTGCTTCCATAGACAGTAAGTGCAGCAGTTGGACCCTGAATTCTAGA	TCTAGAGATATCTCACTGAATTCCCTTTCCAGTGCCCGAGATCCATAATCAGTTCCAGCTGGTG
361	CG3292	BcDNA:LP10938_AY119084	3	2	64	5508	5571	TCGAGAAGTTCCCCTACACCGGCCTGAGCAGGGTGAGTGATATGCTCGGGATTTGGATTTGAAT	GAGATAAGTATTTAAATATATCTTTTCCGTAGACATACTGCTCCAATGCCCAGGTTCCCGACTC
361	CG3292	BcDNA:LP10938_AY119084	3	3	65	6593	6657	CATCGATCTTACGGATCAAATTGGAGCGGAAGGTAAGTGAATTCTACTTTTGGGCGCCTTGATA	GTGATAAGCGAACCAATCTGCTTTCCTTCTAGACTTCATCCACCCCAGCTACATCCACGGCACT
362	CG8214	BcDNA:LP11136_AY119085	3	1	51	5222	5272	ATCGCAAAAAGGATCGTTCGTTTAACTCGCTGGTAAGCTCATCGGATTGGTCCACATATCCCCA	CCACATATCCCCAAATAACCATCCTGAAACAGTTGCAAGCCAAGGACCAGCAGTTGGAGCAGCT
362	CG8214	BcDNA:LP11136_AY119085	3	2	64	5783	5846	TAAAGCGAGCCCTGGAGGAGAACACAAAGCTGGTAAGCGGCGAATAATCAACCGTCCAAATTTA	AATTCACACCACCTAAATGTAATGCCCAACAGCTGCAGTCCCAGGAGCAACTGCGTCGTGACCT
363	CG6110	BcDNA:LP11159_AY118618	3	1	62	7953	8014	CACTACTTTCCCGCCGAACAGATTAATCGCAGGTCGGTTGAGCATTTCACTGCAAATATTGCTA	TATAGAATAATGGCACGTACCTTTTTGTTTAGATACTCAAAGCCCTTCAATCGTTTTAATACTT
363	CG6110	BcDNA:LP11159_AY118618	3	2	60	8189	8248	CGCACTAAAGGACCTTTGGGCAAAAAGTATTCGTAAGTCTGAATGAAAGTCTACTTTTATTTTG	TTTGTGCTCTTTAAAACCTTCGATCACTTTAGGTGGTATCCCTACCAGATACCCGAAAATATGA
364	CG10113	BcDNA:LP11585_AY119089	3	1	54	5383	5436	CGAGGCTCTGAAGGATTGCTCCCGAGCAGAGGGTTAGTCGAACATTTTGAAATGGGAACGTTTT	GGAACGTTTTAACCTTGCGTCTTTGTATTTAGATCTGTTGATGAGCCGAAAGCCACCAGTAACC
364	CG10113	BcDNA:LP11585_AY119089	3	2	62	5607	5668	AAAGAGGTCCTGTTCTCGACCGTCTCAATGTGGTAACACAACTTTGCACCTCTTCAAAGCATCA	CAAAAAGTTGCATATATTGCCAACCTTTTCAGTTAAATGAGAACTTTCATGACACATTATCAGA
364	CG10113	BcDNA:LP11585_AY119089	3	3	58	5813	5870	CTTGCGACGTGGTTAGCATAATGGAAAACGAGGTAACTTTTAGCTTAACATATTCTTTCTTGAA	CTTGAATGTCTAAAAACAATTGCGAACTTAAGGAAACCCATTTGTCCCCACTGGAAATGGCTAG
364	CG10113	BcDNA:LP11585_AY119089	3	4	73	6081	6153	CTAGCAATTATAAAGCGGAACGCACTCTTACGGTTGGATCATGTCATTTTAATAGACCCTGTAA	TGTAACAGTGAATTACTTCTGGTAATTTTCAGAAAACGCTGCATACCCGAAGTCCCATGTACGC
364	CG10113	BcDNA:LP11585_AY119089	3	5	60	6331	6390	TTCGATTGCTAATTCGAGTTGGAGAACTCAATGTGAGGCTTAAAATTTTACAAGTTTATATTTA	TTTAATTATGTTATGATTTAATTAACTTCTAGAAACTAACCACATTTATTGAGGAAGTCATGGG
364	CG10113	BcDNA:LP11585_AY119089	3	6	58	6690	6747	GCTACCACCGATCCCAAAGCGGAGCATTTTAAGTATGATTTTATTTGATAATATGTAATATCCT	TATCCTTGATCCAAAGTTTTTTTTTATTTTAGGAAACAAGTCGTCCGACTGGAAAATCGTATGC
364	CG10113	BcDNA:LP11585_AY119089	3	7	50	6894	6943	GGCCTGCTCCATGGCACGAATGGCCCTGGAGGGTAAGTCAAAGACAAACGACGGCCACAAAATA	ACGGCCACAAAATATAAAAATTTATTCCACAGAGGCCATCAAATGCAAGAGTGTTATATGGAGC
365	CG6041	BcDNA:LP11750_AY119090	3	1	777	5124	5900	GCTATTTCTAGGAGCACTGGCCTCCGGCGAAAGTGAGTCACAGTTTGATCGCAATCAATCCAAA	ATTAAATACCTATTTGGCTATATCTATTTCAGGTCTTTCAAGCGAAACGGCTGGAAAGATAGAG
365	CG6041	BcDNA:LP11750_AY119090	3	2	65	6097	6161	TTGGTGGCCACCGCCGCCCACTGCTGTTACATGTGCGTACTGATCCTAGTACCTCTTTCATCAC	ATTTTCATATGCTAATAGATTCCGATTTCCAGCACCGACAAGAAGAAGTACCGAACTGCTGGCG
365	CG6041	BcDNA:LP11750_AY119090	3	3	98	6442	6539	GCCTGATCTCCGGATGGGGTCTGCTCCAGCAGGTGAGTCTACAAATGTTTTCCACTGTCAGATG	ATATATCTGATAAAATCTCTATAAACTTTCAGAACGGAACATTTAGTAGTAATACTCTGCAGGC
366	CG3264	BcDNA:LP12003_AY119091	3	1	62	5425	5486	TCGAGCGATTCCCCTACACGGGTTTGAGCAGGGTGAGTTGTGGTTAACTAACTGGTAACTATAA	AAACTAGCTAAGACGAAACATTATCCCTGCAGACCTACTGCTCCAATGCCCAAGTGCCCGACTC
366	CG3264	BcDNA:LP12003_AY119091	3	2	58	6181	6238	CAAGGAACACGGATACTTTGCGTTCATTGAAGGTGGGTTTTTCACGAAATAATCTTTTTATTAA	TATTAAGTATTTATATTCCGAAATATTTGTAGGTGGTCTAATTGACTATGGCAACCACTACACC
367	CG5506	BcDNA:LP12049_AY119093	3	1	67	5083	5149	TGCAGTTGCCTACGCGGTTCCCTCGACTTATGGTGAGAACCAATAATAATATAATATAGAGGGT	CTGAATCCAATTAACATAGCCATTTCGAACAGATACCGAGCACGTGTGGAAGGCTGGTAACCTG
369	CG8172	BcDNA:LP12178_AY119095	3	1	1602	5491	7092	CAAGGAGGCCAAGTTCTTCGATGAGCTGGACTGTGAGTATTTTGGCTGAAACCGCCCTTCCCTC	ATCTTGTTCCCCAACCGCCCCTGTCTTTGCAGTGATACCGCAGTCGTGCCGCTTTCGTGGCCAC
369	CG8172	BcDNA:LP12178_AY119095	3	2	2741	7273	10013	GAGTCCGCACGCCGCCCCGGTGAACAACACGAGTGAGTATCCCCCAACCGACATATCCACATCG	CTTACTTACTTTATATATATTTCTATTCCCAGGCTGCGGCGAGGTCTACACCCGATCCAATCGC
369	CG8172	BcDNA:LP12178_AY119095	3	3	68	10192	10259	TGGGTGATAACGGCTGCCCATTGTGTGGCTTCGTAAGTACAGCAAAAATTGAATGGAAATCTTT	AGCATACTTATATATCTTTGATTCCTTCGCAGCACTCCAAACTCCAATATGAAAATCCGATTGG
369	CG8172	BcDNA:LP12178_AY119095	3	4	84	10639	10722	GGGCAGCGGGTCGCCGAGAGGCCATCCACGATGTGAGTAAACATTGGCATAGACTTAAGACCGG	AGATCTACATTGAGCAACTTCTTTTCGTCCAGGTCTTCTTGTGCGCAGGCTACAAGGATGGCGG
370	CG17119	BcDNA:LP12305_AY119096	3	1	1106	5115	6220	GTTGGGACACATTATTTAACTTCATTCTTAACGTGAGTGAATTGATGTGTTGGGTGGCGATCAT	ATTCACAATTGAATCAATACAATACCATATAGGGCTTCATTGAAGAAGATGCCAGCAGGACTGG
370	CG17119	BcDNA:LP12305_AY119096	3	2	60	6349	6408	GACCACTTTGCTGCTCCTCCTCCTGGCCACAGGTGAGATATCGCAATCCAGATATTGCGATCTA	TCTAATAATGAGGGAATTTCTCCTGCCCACAGTTGCCCTGGGAAATGCCCAAAGCAGTCAGCTC
370	CG17119	BcDNA:LP12305_AY119096	3	3	70	6506	6575	AACAGCAACGAGACTTTTCTGGTGTTCGCCAAGTGAGTTGCCATTGCCGGGAAATCCAAATCCA	ATGGCATCGTAAATCTATTGTGCCCATTACAGCGGATTGCTAGACAGCGACGTGGAAGTTGCGC
370	CG17119	BcDNA:LP12305_AY119096	3	4	65	6759	6823	GTCGCAGATAGCGATGATGCGAACAAAGAGATGTGAGTAACTTCACGGGAATCCCAACTGTTCC	GTACCTAATTGGAAAATTCACTTATTTTCCAGTGTGAAGGATGTGTTCGTACGCGTGACTGTGG
370	CG17119	BcDNA:LP12305_AY119096	3	5	186	7185	7370	GCATTACGATCCTTCAGTGCTTTTTCTATCAGGTAATAATATATATAGCAAATACCATTCAATA	TAAAACATCCATACTTTGTTAAATTTGTCCAGAGAGCACAGCAAAGGGTGTCGTTCATTGCCTA
370	CG17119	BcDNA:LP12305_AY119096	3	6	56	7660	7715	GCTGCAAATGATTCTGAATGCTCATAATTACGGTAGGATATAGTCTATCAATTTGTGATTTTCG	GATTTTCGAATGAAATCGTGTCTGGTTTCCAGATGATTGGGTGTCGATTTTCGGTGATCCCACC
370	CG17119	BcDNA:LP12305_AY119096	3	7	100	7819	7918	TTCTTCATGCTGCAGCACTATGTGTTTTACAGGTGATTGAAACATTGTGTGAATATGATACTTA	TTATTGCTGTGCTGTTTTCCATTTCTCCCCAGGCATTCGAGGGAATCCTCGAGCTCTGACCTCA
371	CG15757	BcDNA:LP12385_AY119097	3	1	407	5445	5851	TGCCGATCAGTTTGGCTATCGACAGAATCAGTGTAAGTATCGGAATTGCGGTTTTCGGTGTGAA	TATTAAATTATATTATTTTGCTACGCCCACAGCGATCACGCCGCAGGAATATCCCAATCTGCCG
373	CG4563	BcDNA:RE01528_AY119099	3	1	67	5183	5249	CCCTGAGGTGCTGGCCCACCAATGTGATTCAGGTAAACGATTGCGTGACTGGTAGCCGGCGGAG	GGAATCTGATGAGCTCGATTATATAAAAGTAGATCACCGACGACGACGGCACCGTGCTGACCAA
373	CG4563	BcDNA:RE01528_AY119099	3	2	66	5645	5710	GTAAAGCCCCATCCCGCCGAGAAGATCTATGTGTGAGTAGTTTGAGATCTTCAATCAATTTAAA	TCAATAAATTCATTATTTTAAATATCTTTCAGACCTGCTTCCCTGGCCACTGGTGGCGACCAGA
373	CG4563	BcDNA:RE01528_AY119099	3	3	58	5828	5885	CTCTCCCACCGCCACATTGCATCCACCAACTCGTGAGTTCTCAAGTTCAAAGCTCCCAGACTAG	GACTAGCCAGTCTAACCCATCTCTTCCCACAGGCTGTGCATCAGTACCGATGTGCTGTACACCA
374	CG6703	BcDNA:RE01835_NULL	3	1	882	19027	19908	GTTTAACGCGAGCCCTTGCCTGGACAGCACGGGTATACAGTAGCAGCAGCATCCGCAGCAGCAG	CAAAATCAATTTATTCCGAAACAAAACTACAGCCAGTGCAAGCAAAAAAAGCTAAATAAATTAA
374	CG6703	BcDNA:RE01835_NULL	3	2	2423	20045	22467	TTAGATACGCACAACAACAACATTTCGTTGCAGTAAGTACTAACATAAAAAAAGAGCGTAGAAC	ATTTTGAGCTTTTCAACGATTTTCCTTTGCAGAAATCGCATGCTAGAAAATTTGAAAATATAAA
374	CG6703	BcDNA:RE01835_NULL	3	3	11537	23960	35496	TGCCGAACGGCTCCATCTGCTCCGGACACCAGGTGAGATGAGGCGTCTCTGATCGTGATGTAAA	ATAACCTGGTTACCTGTGTTTCCTTTTTGCAGGCTCTGCTCCATAGCCACGATGTGGTGGCCCG
374	CG6703	BcDNA:RE01835_NULL	3	4	67	35683	35749	TGCAGTTTCAGAAGAACACGGACGAGCCCATGGTAAGCTGAATGTGCCTACGGGGAGTTGCGCT	CATGGGACTAAACGAATCTAATCCCTTTGCAGGGCATCACGCTGAAGATGACCGAGGACGGGCG
374	CG6703	BcDNA:RE01835_NULL	3	5	129	35915	36043	ACCAGTCGGTTGGCCAATTGCAACGAATGCTGGTGAGCCCGCCAATCAATCGTCCACTTTCCAC	GAATGTGTCCCATTTTAATCCTTCTATTGCAGCGCGAGGCACGCGGTTCTGTTACCTTCAAGAT
374	CG6703	BcDNA:RE01835_NULL	3	6	792	36113	36904	CTTCGTACCGCAGCGCTCCGCCCCCCTGCGAGGTAAGTCATCTAGTTGGAATACTGCCCACTCT	ATTCTCTATTTCCCACTCATGCCACCATGCAGCTTTTCAGGATCAGACCCGCTCCGGTGCTTGT
374	CG6703	BcDNA:RE01835_NULL	3	7	948	36935	37882	AGCTTTTCAGGATCAGACCCGCTCCGGTGCTTGTAAGTATCACGCTCCCCACAATAGACACGAA	GGTACATTTTCTATCTCCTTTTGCATTCGCAGATATTCGTGCGCGCCCAATTCGATTATAATCC
374	CG6703	BcDNA:RE01835_NULL	3	8	74	37982	38055	GCATATCGTTCCAAGTGGGCGATATACTGCAGGTAGGAAGGATGGCACTCACTACTTTAAAGTA	ATAATCGCGTAATTACTGCGATCTTGTTGCAGATTATTAGCAAGGACGATCATCACTGGTGGCA
374	CG6703	BcDNA:RE01835_NULL	3	9	1346	38195	39540	CCAGACGGTCGACAAGACCAAGCAGGAGCAGGGTGAGTGACCGCGACGATCCTGGCCAGCGGCA	AATAACATTTGATTCTCCATTATAACCAACAGTTAACTGCTCCATCTTCGGGCGCAAGAAGAAG
374	CG6703	BcDNA:RE01835_NULL	3	10	74	39661	39734	GGTCACGTACGAGGAGGTTGTCAAGGTGCCAGGTGGGTTTCATTGAGCTTCCTGCTCCCGGCCA	TTTGTTTATCCATGTCCTTCCTGTGCTTTCAGTTGGCGACCCGAACTTTCAGCGCAAAACGTTG
374	CG6703	BcDNA:RE01835_NULL	3	11	505	39858	40362	GTACCCCGACAAGTACGCCTATCCCATACCACGTAAGTTTCTACATTCTAGTTTCTTATTCTAG	ATTATAACTATAACCCTTACAATTTATTTTAGATACAACGAGACCTGCCAAACCCGAGGAGGAG
374	CG6703	BcDNA:RE01835_NULL	3	12	67	40471	40537	GGACATCGGTGCGAATGAGTACTTGGAATACGGTAACGAACTCAGTCACATGCCACATCCCCAT	AATCACATAAATATCCGTTTAAATCCTTGCAGGCACCCACGAGGATGCCATGTACGGCACCAAG
374	CG6703	BcDNA:RE01835_NULL	3	13	67	40714	40780	TAGCGGCGCCCTCACTGCAGAACATAGCAGATGTGAGTAGATCCTTATAGATAGACCAAAGTCG	CCATCTAATTGCTTTCCTTTGACCCGCGGCAGTACGACGGCAGCCTGGAGCGACTGGCCAAGGA
375	CG2969	BcDNA:RE01860_AY119101	3	1	2010	5515	7524	GAAATAGGCCCCATCTTAATAGAAATCCAAAGGTGAGCACGAGTGAAGTAATTGCGTCTTTTTC	GCATCGCTTTTCCCATTTCCCTTTCATTGCAGAGCTGAAAGCTGAGTGGTACAATCAACATATA
375	CG2969	BcDNA:RE01860_AY119101	3	2	4926	8033	12958	CTGACCAACGATCTGAAGCAGAACAGTCACGGGTGAGTTGTTTAAATTATGAAAATCTATTATT	ACTAAAGATGACTCATCTGTGCTTTCTTTCAGGTCCCAGAACAACCTGTGCAATGGCGGCTTGG
375	CG2969	BcDNA:RE01860_AY119101	3	3	199	13274	13472	AGTACGCTGATGAACATCCTGGCGGGCTACAAGTGAGTACTTTTATCGGTTTAAGTTTGATATA	ATCAACTAATGATGCTCCCCACCCTTTTACAGAACTGCCCAACTCAGCGGCTCCGTACTAATCA
375	CG2969	BcDNA:RE01860_AY119101	3	4	61	14771	14831	CTTCACGGCCATGATGCCCACCATTCTGACCTGTGAGTTGATCGATTTCGAGGTTTTGGCACAC	CACGAATATAATCTGGAATCTTTAATTCGCAGTTCCCACCGAAATGTCAGTGTTCGTGAGGGAG
375	CG2969	BcDNA:RE01860_AY119101	3	5	62	14933	14994	TTGCCAAGACCATAGCGGACATGCCATTTCAGGTGACTATTATTAAACAATTGAGTGGCTTGAA	AAAATTAACTAATTTTATATATTATCTTGCAGATTGTCTTCTCCAGCGTCTATGTCCTGGTGGT
375	CG2969	BcDNA:RE01860_AY119101	3	6	60	15284	15343	CTACGTCAGCTATGTGCGCTATGGCTTCGAAGGTAAGTTGGGATATATTTACCTTTAGATATGT	ATGTTTAACTCATGTTACTCCTTATTATTTAGGTGCCATGGTAGCCATCTATGGAATGGATAGG
376	CG3822	BcDNA:RE06730_AY119103	3	1	288	5315	5602	AGCCCAATCACTGCCCGATATCATCAAGATCGGTGAGTAGAGGATGAAAGCCCGCACACATATT	CCAAAAACACGGCCTGTAATTTCTCACCGCAGGCGGTCTCTTCCATCCCGCCGATGACCATCAG
376	CG3822	BcDNA:RE06730_AY119103	3	2	1418	5759	7176	GCCCTTCGACAGCTTCCATGCCGGGAAAAGGGGTGAGTTTGCATGTGATTTTGGTGTACTCGGA	CATAAACCTCAATTGCACTGTTTGTCTTGCAGTTTGTGGCTTACTGAACATCGGAGTGGCAGCC
376	CG3822	BcDNA:RE06730_AY119103	3	3	66	7272	7337	GCCATGTGCAGAGCATTTGTGACAACATGGAGGTGAGACTGGGCCATAGAAGCCATAGAAGCCT	GCAAAATACATGCTACTAATACAAATTTTCAGATTCCCCACTTGGAGAATCGCTGGGACTACCG
376	CG3822	BcDNA:RE06730_AY119103	3	4	67	7428	7494	ACCTTTATCCGCATCCTAATACGCTTTCCAAGGTAGACATAGCGGAGGCACACGTCCCACATCC	ACTGTATTGTTAATGCTTTCGCTTGCTCTTAGGCTTACGTGGATATAGTGCGGCATTGGGGCTG
376	CG3822	BcDNA:RE06730_AY119103	3	5	174	7653	7826	GTGCGACAGCTAAGCGACAGCGGGGATTACCGGTAAGCCCAGCCAATTGTATCCACCCATTCCA	TAGTCAATAAAATGGATTTATTAACATTATAGACCCCTGCTGAAGCAGATCAAGAACTCGGCAG
376	CG3822	BcDNA:RE06730_AY119103	3	6	60	8503	8562	AGAACAAGACGCTTGTGGTTACAACCATATTGGTATGGAATGTTGAGTAAGAAATAAATATACC	TACCATTCTAATATTTTTTTTAATTTCTTCAGAGTAATCCGTACTGCATGCGAAAGGAATCGGC
376	CG3822	BcDNA:RE06730_AY119103	3	7	62	8733	8794	GGCAGCTATGGAAGTCTCAATAAATTGACGGGGTAGGAACATAGGTTATATTGTTAATAGGTCT	CTTTCTTAAATATTTATGTTCATACCATATAGCGAATGGAACGGCATGATCCGGGAGTTGCTGG
376	CG3822	BcDNA:RE06730_AY119103	3	8	55	9056	9110	GGTGTCTCAGTGCTGCTCTTCATCCTGGCAAAGTATGTTCTATCCACTCATTTTGGATTATCTA	GATTATCTAATCTGAATATATCCATTATACAGATTCACACCCTATGAATGGCCTGCTTATACGG
376	CG3822	BcDNA:RE06730_AY119103	3	9	58	9243	9300	CTGATGCAGCAAGGATGTGACTTTTTGCCCAAGTAAAGATTTGAGTTTATATTGTAGTTGGTTT	TGGTTTTTCCCTATTAAAGTTCTAACATACAGGGCTCTATCCACTCGCATGGTGGCCGGCATTT
376	CG3822	BcDNA:RE06730_AY119103	3	10	53	9500	9552	TGAAGGGCGGCAGCACGGCAGCTTTCTTTAGGGTAAATGCGGAAAATTTAAAGAGATAGTATTG	AGATAGTATTGCTAACAATAATTTACTTACAGGACTCAAAGATCTCCACATATCAGCGCATGTG
376	CG3822	BcDNA:RE06730_AY119103	3	11	55	9665	9719	CGAAGGTGTGGAAAGGGTTGCCAAGGGAAAAGGTGAGTTGAAGGATATTTTTGAGAGAAAGGAA	AGAAAGGAATACGCAATAATTTTGCTTTTCAGGATCCTATGCCTTTCTGATGGAGTCCACCTCC
376	CG3822	BcDNA:RE06730_AY119103	3	12	82	9840	9921	CACCAAGAGCTATGGCATAGCCACTCCACCGAGTACGTTCATGTTAATTGGGTTGCTCTATCCA	CCTTACTAACCGGTCTTTAATTCCATCTACAGATTCCCCCTATCGCACTGCCATCAACAGCGTG
377	CG9468	BcDNA:RE08556_AY119107	3	1	246	5150	5395	TGAGGCCATCTGAGGAGGCTTGTGGATACGAGGTGAGAAGTGAATGCCAGAATGCGACAGGAAT	CTAAACCATTCAACGTTTATAATGCTTTTCAGGCATGCCCCAAAACCAAGACGAACATGATCAA
377	CG9468	BcDNA:RE08556_AY119107	3	2	61	5767	5827	AGTGTCATCGATCAGTTCACCTTGGGATTGAAGTAAGTGTTGCAAAAGAGGGGTTATAATGTCA	TCAGGAATCTAATGGTTATATGTTTATACCAGATTCCTGGACGACACCTTCGGTTCCTGCGCCC
377	CG9468	BcDNA:RE08556_AY119107	3	3	61	6299	6359	GTCAACTTCAAGAACATGGACAAGCTCATCAAGTAAGTGCTGAGGATCTGGATGATTGCTTACC	ACCCATACTCATCCTTTTGACTCCACCCCTAGGTACGTTAATGAGCGTCAGGCCGAGGGCTCCA
377	CG9468	BcDNA:RE08556_AY119107	3	4	64	7276	7339	ACGATGAAGGAGAGACTGTGGTGCAGACTTCGGTATGTTAATGATTTTCAGTTAATTTTGTATC	TAAAGTAACATTTTGATTCCTACCTTTATTAGCAAGTCAAACTGGTGATCGACAACAAAACTGG
379	CG6215	BcDNA:RE16596_AY119117	3	1	58	5182	5239	TGCAAAGACTTTTCGATTGGTACAAAATTGATGTAAGTTCTGAAAGTGAGTCCAATGGATGTCA	ATGTCAAATGCAAAGAAACCCACGTATTTTAGGCTGCTATCCTGGGGGAAAATTACTGCATTTG
380	CG3373	BcDNA:RE16762_AY118372	3	1	69	5276	5344	CCGCGCACCACCTTCCCCTTCAAGGACTATATGTAAGTGCCGCCCGTTTCAATTGACGTAATTC	TTAATCCTTGGAGAAATCGCCACTTCGTACAGTGTGACCCCGCCCAAAGACCTGAAGGGTGCGC
380	CG3373	BcDNA:RE16762_AY118372	3	2	59	5551	5609	CACGCATGTCACCAAGATCGGCCAGCCCTGCGGTGCGTATTTTCGAGTCCTATAAAGGGAATTT	AATTTCATTTTATAATAGTAATCCCCTTGCAGAGGACATCTACGAGGAGTCCCGGTGCGGCCGT
380	CG3373	BcDNA:RE16762_AY118372	3	3	336	5911	6246	GTCTTTGCCAGCTTTGCTAACCCCTCCGGCCGGTGAGTTCATCGCAAATTATAGCGACACTGTC	TCTAACGGCCTTTGCTTTCTTCTACGTTCCAGTCTCTTCAAATACAATCGCTCGAAGAATGTTA
382	CG6246	BcDNA:RE34782_AY118387	3	1	3849	5779	9627	CGAGGCCGCCGTTCACATAATGCAGAATCGATGTAAGTTAATGTCTTCCAAACACGTTAAGAAC	TCTCAAATTTGTGTTTTCCCTTTTATTTTCAGATATCAGTCGCCTGTCGCGTTCGCCATCGCCA
382	CG6246	BcDNA:RE34782_AY118387	3	2	2435	9673	12107	GTCGCGTTCGCCATCGCCACTTCAATCGAATGGTAAGTGTATTTTCCTATTTTACCCATTTTCC	TTCCTAACCCCGAAATCTTTCTTTACTTCCAGCTTCCGATTGCGATGATAACAACTCGAGTGTG
382	CG6246	BcDNA:RE34782_AY118387	3	3	240	13837	14076	GGGATAAATCGAAGGAAGCTTAGCAACAGCAGGTGTGTACTCCTCTAAAAGATATATTTATAAA	CGTTATCTATTTCTTTGCTTATTATCTTGCAGGTTCAAAGTCGCAAACACATCAAATACTAGCA
383	CG15589	BcDNA:RE35182_AY119131	3	1	5104	5452	10555	CAGGAATTACAAGCTCCCCCGACTGCGAGAAGGTAAATTGAGATGTAATTGATGACCGCCAGTG	TTCCCCTCTGAAAAAGCAATTATTCGTTACAGAAAACTGAACCGAATCGAGTCGAGTCGAAGCG
383	CG15589	BcDNA:RE35182_AY119131	3	2	375	11297	11671	TTTTGAAAGCGCCCGACTGCTTTTCTTTAGCGGTAAGTAAAAGAATGTCCTAACTATTTTGATC	CTTAATTAACAACATACCATTTTCCACTACAGGTTTGAAGAAGGTGATGTGGCCCATCTATATG
383	CG15589	BcDNA:RE35182_AY119131	3	3	60	11786	11845	CATCAGCAGTGTAAGCCGACTGATTGGCAAGGGTAAGTACATCGGCTTAAGGCACTTGAATAAA	TAAATTTAAACATTTGTATTACTTTGGGCTAGGCATCACTTCCGGCTCGGCTGGGTCGGTGCCG
383	CG15589	BcDNA:RE35182_AY119131	3	4	65	12008	12072	CAAAACGCCAGCCGGCTACGAGTACAATGCAGGTGGGCCATCTGAAATAGAAGATGTTGTCTAG	TGATAGTTATTCCGATTTTTTTTACCTTGCAGAGGCATCACAGCAGCAGGCGCAATATGCCCAG
383	CG15589	BcDNA:RE35182_AY119131	3	5	635	12524	13158	TACAGCAACCTGGTCTCAGCTCAACTCAGCAGGTGAGTGTTGTAAGTCCTCACATGATTAGTGA	TTTAATTCAACTACCGTCACTCCCACTTTTAGGGAACTGAACGAGCTGCGGAAGCCTACTTCCG
384	CG7736	BcDNA:RE35194_NULL	3	1	751	4778	5528	AGTTTGCTAAATGACGTGGAGACGAGCAGCAGGTGAGCGAGCGATGAAAATTGCAACAGTGCTG	TTTTCTTTCATTTCCCTCCCCTTCCCCAACAGCGAGGTATTCAAAGCTCTGAACAAAACCCGCG
384	CG7736	BcDNA:RE35194_NULL	3	2	306	5687	5992	GTGGGATCTCGAGGACCTCGAGGACACTATCAATATCCTTTTGCAAAGACCATTGAAAAATCAA	TTCTCCTTAACCCATACCATTTTGACTCACACGCATCGTTGAGAAGAATCCAAGCAAGTTTCGG
384	CG7736	BcDNA:RE35194_NULL	3	3	154	6695	6848	GAAAGTTGCCAAAGTCTTGCACATGAATAATGGTGAGTGGTGCGGCACTTGTGGTATTCAAGGA	TAATTCTTAACTGTATCCATCTTCTTTCACAGATAAACGACAGTGGGCCGCCATTCTCATCCTA
385	CG14724	BcDNA:RE42582_NULL	3	1	145	5045	5189	GCATCAATGTGGACCGTTGAAAAAGAAACAAGGTTTGATTTTGATTTTTTTTTTGCTTTTTTTG	AACATTTTAAATATCTCACTGTTCCGTGACAGCGACAGTTATAAACGTGTCCATCCCTGGAAAA
385	CG14724	BcDNA:RE42582_NULL	3	2	66	5287	5352	TACCCGTGTGAAAAGTAGCAAGAACAAGAAAAGTGAGTCGAGCTGTTACTTAACCAAATTTTTG	ATTAACAAGCATTTTACTGTTTTTAACGGCAGCATGTTGAGCATCACGGCCCGTAACCTGGCAA
386	CG8630	BcDNA:RE43130_AY119637	3	1	2309	5371	7679	CTACATATTAGCTGCAAACTCAATCCTTAAAGGTGAGTCTGGGTCATATTTCTTATATGAACTG	CGAATATGTATCTTTTCCGGTTACGCTTGCAGATGTCGCCCAACATAATAGGCAGTACCTTTAT
386	CG8630	BcDNA:RE43130_AY119637	3	2	61	7966	8026	CGCCGAGAGTGCCTATTGGGAACTCTTGCCAGGTGAGTTTGAGTATCAACACGTTTCGTCTTTG	TTGCCTTACTAAGCGTCTTGGTTCATCTGCAGTCTATGCCACCATGTTCCTCGGCGGTCTGGGC
386	CG8630	BcDNA:RE43130_AY119637	3	3	207	8364	8570	GAGCAGGATCCCGTCGTTATGTTCCAGAAGAAGTGAGTAGTGTGCTATCTATGATTTGAAGGCT	ATATGTACTTATAACACCTCTTATTTCCTTAGAATGTACTTTGTGGTTATGCCCATCTGCTGCT
386	CG8630	BcDNA:RE43130_AY119637	3	4	57	8918	8974	GACGGCCTTTATCGATGTGATGGCTAAGATCGGTAGGTTCTGCTGCGCTCCATGCCCTTGCATA	TTGCATATTAACTTTATCTTTATCTCTCATAGGACAAGCCTATGACCTGAAGTTCGTCTCGCAG
387	CG13880	BcDNA:RE43278_AY119639	3	1	62	5269	5330	GTGCCGATGAAGCTCGTGGCTACGCCGAACTGGTAAGAGACCACCGGCGATACGCCAAAGGCTG	TGGAATCCAAATAAAGTTTCCTCCCCTCGCAGCTCATTTCCAATGCCATACGCCATGGGGACCG
388	CG6055	BcDNA:RE43931_BT001650	3	1	4864	5123	9986	CCCCGCTTTGTGTCGTTCGTTTCAATCTAAAGGTGATTATCGCTCATCACATGCCATATCCTTT	ATCAATTGTTTTATATTTATCTATATCTTTAGCTATCCAAATATGTCTGTGCTGCGTGCACTGA
389	CG32684	BcDNA:RE43942_NULL	3	1	1314	5326	6639	GATGCTAGTGTGGGAAAGGAGAGCGAAGAGAAGTCAGAAAAATCAAATCCAAATCTAAAGATTC	ATAAATAATCTTTAACCGTTTCACCAAATCAGAGAAACTGAGAAAACATAAACATAACTTAAAT
389	CG32684	BcDNA:RE43942_NULL	3	2	44374	7393	51766	CACTGGAAGAACGGCGTCAGAAGGTCAAAGAGGTAGGTGGTTCACACTTGATAGCTTGAAATAC	AACGAACTTCCATTCTATTTGCTCTTTTTTAGATGATGGAACATGCGTGGCACAATTACAAATT
389	CG32684	BcDNA:RE43942_NULL	3	3	61	52380	52440	CCTTAATCCCAAGACAGGCAAATGGGGGCAACGTAAGTTTTGGCCTTGGAGTCTTCAACCGAAT	AATTCAACTAAACCCTATCCACTCATCCACAGTTCACATGTCATTGGGCGCTCTGGGCGACAGC
389	CG32684	BcDNA:RE43942_NULL	3	4	62	52666	52727	GCATAAGATGGACCATTTGGCTTGCTTCTCGGGTAAGTGCTCGGATCTGGTATAAGTTATTTGC	GCTATTTTGTATAATCTTTCCCATCTTATTAGGTGGCCTCTTCGCTTTGGGAGCGGCTACACGT
389	CG32684	BcDNA:RE43942_NULL	3	5	69	52867	52935	GCACCCACTCAGCTGGGACCCGAGGCCTTTAGGTGCGTATATCCATAATCAGAGATAAACTTTT	GTACTTATACATCTGATCTACAAACCATTTAGATTCAGCGAAGCTGTGGAGGCGCGAGCACTGA
389	CG32684	BcDNA:RE43942_NULL	3	6	58	53198	53255	AGCAAAGCTTCTTCCTCGCCGAAACGCTTAAGGTGAATATCTTCCGTTGACCATCTTGAAATCG	AAATCGAATTCAATCAATTGGTTCGCTTGCAGTACCTGTACTTGCTGTTCTCGGACGATTCGGT
390	CG9737	BcDNA:RE44245_AY119642	3	1	82	5625	5706	TCCTTGGCTGGCACTGCTTGTCTACAACTCGAGTGAGTCTAATTAAGTGTTACAAAAGTGTTTA	TTTCAACCATTTTTTTTTTTAAATATTTTTAGATGACTACGGTTGCAGTGGAGCCCTAATCGAT
390	CG9737	BcDNA:RE44245_AY119642	3	2	64	5804	5867	CAAGGCGAGGGAGTTCGTGATCGCCAAGGATTGTGAGTTGAATTTAAACCAATTTATGTTTAAA	TATTCAAACAAAGAATTTTACAATCCGTTTAGAAAGCATGTGCGTTTGGGCGAATTCAACGTGA
390	CG9737	BcDNA:RE44245_AY119642	3	3	264	6167	6430	CTCCGTTTCCGGATGGGGTCGCACGGATTTATGTAAGTATAAACCAGTTATAAGAATTATTATA	CACTATATAATATATGATTTACTTTATTGCAGTCAACAAGTACTTCATCAACATTCATAGTCCC
391	CG11562	BcDNA:RE44650_AY119645	3	1	56	5196	5251	GGTTATGTGCACTATAAACAATCGGCAGACCGGTAAGTAAGCCAAATACTCCGGAATAAAGTTA	TAAAGTTATAGCCTCCGATCTCTAACTTCCAGCCTGAGACTGCACGATGGTGTCCTGAGGGACG
392	CG5676	BcDNA:RE45833_NULL	3	1	450	5165	5614	TCGCAGATGCTTATTGGCGTTTCATCAGGATGGTATGTGGTTATATCATTGCGGCGCATCACTT	TTATCTTACTAAAAATATAACAATTTTTTCAGGGTCACAGGATATACGACAATGAAAATAGGCA
392	CG5676	BcDNA:RE45833_NULL	3	2	63	5808	5870	CGCTGGGTCGTGAGAAGAACTGGAAGGATAAGGTATAATTCATTTAAACCGTTTATCTATATGC	CTTACTATATTTATGCTGAACTCAATTTGCAGACCGAAAGATATGTCGACAATCAATTAGACAG
393	CG7662	BcDNA:RE46718_NULL	3	1	63	5120	5182	CGATAACGCAGAACCACTGACTTTGTCCAGAGGTAAGGGTGCATGCTAACCATTCCCAGTTGGA	AGGAAACTCACACCCAATGCTCTAACTTTCAGATGTCAAAAGATCGATAGAGCTCTTGGAAAAG
393	CG7662	BcDNA:RE46718_NULL	3	2	153	5450	5602	CAGAGTCGTCGAGCTCCCGAAAACGGAGGAGGGTAAGACACGCCCCTATGAGCTAAGAATCGAG	AGCTTTATCAATCTTTAATTTTTGTTTTTCAGGCTTGGGTTTCAATGTAATGGGGGGCAAGGAG
393	CG7662	BcDNA:RE46718_NULL	3	3	64	5737	5800	GGGGAGATCAACTTTTGTCTGTGAATGGTGTGGTAAGTCATTAATTCAGTTATGTACCTTAACT	CCTTAAGAACTTGCAAAATATCAATATTTCAGTCTGTCGAAGGAGAAAACCACGAGAAGGCCGT
394	CG7567	BcDNA:RE47447_AY119142	3	1	98	5437	5534	TCGTGCTCGCCTTCGAGTGCTTCGCCAACGTCGTAAGTTCTAGAAAGTCAAGGAAACTTTCAGC	AATATAATTTTAATTCTGCTTAATTTTCGTAGGGAGCTGAGCAATCAAAAATCATGTACCAAGT
397	CG14940	BcDNA:RE56844_AY118396	3	1	2157	5620	7776	CGCGCCAAGGAGACGCAGGAGAAGAAGAAAAGGTGCGATCTAGCCATATCCAGTCACGGATTTC	CCCCAAACCCATTCGGGTTGTTCTTCAAACAGGCGCCTGGCCGACGAGGACGATGAGCTGTCGG
397	CG14940	BcDNA:RE56844_AY118396	3	2	106	8027	8132	CCTTCCCACCGGACGTGGTCAGGCTGCTCAAGGTGGGTGCTTCATAACATACACAGTACTCATT	CAATCCCTAACCACCTTAATAATCCGTCACAGAACCTGGACGACTGGACCTTCGATGTGTTCGC
397	CG14940	BcDNA:RE56844_AY118396	3	3	646	9274	9919	CAAGCGGATATGGAAGGAGCAGGCCGTCAAAGGTGAGTTCACTGCACTGAGGCAAATTCAAAGT	AATTGGAAAATTAAAAATTCACCTGTTTTCAGATGCCGAGGCTCGGGCTTTGGCCACCGCAGCG
398	CG7998	BcDNA:RE60471_AY119152	3	1	163	5177	5339	AGGGAGTGCGCACCTTCTCGGTTGGCCAGCAGGTAAGCATTGTTGTTACCCTCCAAAATCCCGG	ACTCTCGCCATATCTTTGCATTCTCGATCTAGAACAACTACAAGGTGACCGTTTGCGGTGCCGC
398	CG7998	BcDNA:RE60471_AY119152	3	2	767	5548	6314	CGGAGCCGACCAGCTGGGTGACTCCCTGAAGGGTGAGTAGAGGGCAGGGGCCGCGAGTGAGGTT	GCGATGCATTTTTATGCACACCGTTTTTGCAGGATCCGATGTGGTGGTCATTCCCGCTGGTGTG
398	CG7998	BcDNA:RE60471_AY119152	3	3	58	6512	6569	GCGTGCCCATCGCTGCCGAGATCCTCAAGAAGGTAAGAAACATTATTGGCTGCTAGTGATCCTG	ATCCTGATTCCTGATTCCATCCCTTTTTTCAGGCTGGTGTTTACGATCCCAAGCGTCTGTTCGG
399	CG4859	BcDNA:RE62222_AY118405	3	1	4561	5373	9933	TCTGTTTGCTCAATTCGTCTGTCTGCCGTATGGTAAGTTGATATACCAGGATGACTCATGTCCG	CTTTTCCCCACCTTCACCCTTTCCCTTTGCAGTGATATAAAGTTCAAAGTGCCAGCGGCAAGTG
399	CG4859	BcDNA:RE62222_AY118405	3	2	5614	10162	15775	CGGCACCCGTTTCCACCACCACACAGGCAGAGGTAAGTTTATGCGCAAATAATTAAGTTATTAC	GTCCCTAAGCCTTCCTTCCTCCCTCCTTCCAGATCTACCTGTCCCAGTTCGGCTATCTACCCGC
399	CG4859	BcDNA:RE62222_AY118405	3	3	70	16180	16249	AAGACCTCCGGCCCCGTGCACATCGAGATCAAGTGAGTACCACAAAAGCCTTTATTAAATACAA	ATCTTCCTCTCCTTCCTTTCCCTTACTCCCAGGTTCGTGGAGAGCGAGCATGGAGACGGCGATG
399	CG4859	BcDNA:RE62222_AY118405	3	4	68	17166	17233	AGTACTACAGATTCCATGACGCCCGATTTGCTGTAAGTACTGCTAGCTGGGGATCTCAGCAATA	AAACAATACCTTATTCTTTTGGACTCCCGCAGGTTGACTCGGCCACGCCCCCCTTCCCCAGACC
399	CG4859	BcDNA:RE62222_AY118405	3	5	2666	17403	20068	CGACGATGGCAACGGTGATGACTTTGACGCAGGTGAGTGGGACCGACTCAGCGGTAGTTTTGTT	AACTCGACTTTTTAAATCCCTGTTTCCCTTAGCCGTGGGCGATCACCAGTCCAACGACGAACCA
401	CG14856	BcDNA:RE64050_AY118410	3	1	64	5422	5485	ATGACCATGGATTCATAAGCATGAACGCTGATGTAAGTCCCTGCTCGGGCGCCACTTAAGTTCA	TTGCATCTAAGAGTAAGCTCTATTGTTTACAGCTGAATTGGGTTTGTGATGATGCGTACAAGGC
401	CG14856	BcDNA:RE64050_AY118410	3	2	56	5745	5800	AGAGGCAAACTCCTACCTCATGTTTATTTTGGGTATGTTATCGTTTAACTTATCTATATAGTCT	TATAGTCTTAACTTTCCTCCCAAATATAACAGTCTTGGAGTACGTGTCTCCGACGATGCGAAGT
401	CG14856	BcDNA:RE64050_AY118410	3	3	59	6225	6283	CGTCTCCGCCTGATCTATGTAACGGTTGTCTTGTGAGTAAATTAAGAAATTTATATTTTATAAA	ATAAATATGATTTATGTATATAATTATTCTAGCTCGATAGTGACGCTTTGTTACAACACAATGT
402	CG7427	BcDNA:RE66446_AY118412	3	1	532	5293	5824	CGAAAATCGAACCAGTGGCAGGCAGTGCAATGGTGAGTACTTCTTCAAATTGTCAACAACTATG	ATCTGCAGTAACGCCCCATTATGATTTTGCAGAACAAACTGAAATCCAGCACGCACCGCGATAA
403	CG5374	BcDNA:RE70560_AY118416	3	1	237	5174	5410	CCAATCCGGCGCATCGGTGCGCACACAGAACGGTGAGAATCCCGGGGTTTTGTCAACATCTGCG	ATGACTACAACTCGGCTTTTATATGCTTTCAGTTATGGCCGCTCTGTCCATATCGAACATCGTG
403	CG5374	BcDNA:RE70560_AY118416	3	2	55	5565	5619	CGACTGCTGGAGGTGGAGCACCCGGCAGCCAAGTGAGTTGTTGATGTGGGAAATCTTTCAAAGA	TTTCAAAGAAGTACTCATTTCTAAATTTTAAGGGTCCTGGTTGAGCTGGCTCAGCTGCAGGACG
403	CG5374	BcDNA:RE70560_AY118416	3	3	63	6511	6573	GAACTTATCCTCATCAAGGGCACTAAGGCACGGTAAGTGCAGATTATATCATGCAGTAACATAG	GTTTGCTTTATCGTATCCCTATGCCTTTTTAGTGCTGCCGCATCCATTATCTTGCGTGGTCCCA
405	CG7216	BcDNA:RH03221_AY119158	3	1	118	5068	5185	GCAACCCAAAACCCACAAACAGCACCATGAAAGTGAGTTATCAAACGGATTTATCCTGATAATT	TAAGACTAAACAATATATTTTGCATTATACAGTTCGCCGTCGCCGTTATCTTCACCTTGGCCCT
407	CG12176	BcDNA:RH46576_AY119169	3	1	67	5382	5448	CTACATCAGGGTGCTCCAGCTACCCACGGACTGTGAGTGCAGAAACGTATTGGCAATGGCATTT	CTTATTTAGAATCTCTTTGTTGTCTCTACTAGCCAGCGATGCCATCAGGCTGCAGCACCGCAAC
407	CG12176	BcDNA:RH46576_AY119169	3	2	59	5614	5672	GCTGGACACCATTGCCAACGAGGACACAGAAGGTGGGCGCTTTTAAACTGATCTGAACGACTGA	ACTGAACGTCTTAATGAGACCGCTCTTTGCAGTTAAGCAGCAGCAACTCATCCGGTTTACGGAG
407	CG12176	BcDNA:RH46576_AY119169	3	3	62	6584	6645	TGGGCGGTGGGTGGTACAAGGACAAGGCTGATGTGAGTAGAGTCATTTTTAAGTAGAGTGCTTT	TTAATATGAACTCACTTCAATTTTCCAACCAGTACATCAAAGGGCTGATCACCGAGTTCGATGT
408	CG18495	BcDNA:SD02332_AY118637	3	1	57	2001	2057	ATACAAATTTGTAAATTTTAATTGTTCAAAAGGTGTGTTGCTTGCGGCAGACTTGAGAACTGAA	AACTGAATTTTAACCGGCGTTGTCTATTGCAGCTATCGAAGCACGAAGAAAGCATCATGTCTCG
408	CG18495	BcDNA:SD02332_AY118637	3	2	62	2158	2219	CTTCTCTCCGGAGGGACGCCTCTACCAAGTGGGTTAGTATCCTGGCACTTGCGGCTCCATTGTA	TATCCAGTCTGACATTCTCATTTCCCCGCCAGAGTACGCCTTCAAGGCTATTGCCCAGGAGAAC
408	CG18495	BcDNA:SD02332_AY118637	3	3	288	2397	2684	GGACATTGGATGCGCAATGACCGGACGCATAGGTATGAACCATAGATACTTTAAATTCTTGTTT	ACTAAATACTTAAAATTATTTCTCTCCCCTAGCTGATTCCCGCTCACAGGTGCAGAAGGCCAGA
409	CG8616	BcDNA:SD02418_AY119656	3	1	89	6253	6341	GGTCAAATGGCCAGGAGAGCTGCCACGAAAATGTAAGCTTCACATCCAATCCGTTCCCGCTTTC	TGATATTGATTCTATTGATTCTCCCACTTTAGTGCCAGATCTTATGGTGAAACTTTTAAAGGCG
409	CG8616	BcDNA:SD02418_AY119656	3	2	58	6445	6502	CAGACCAAGGTGCTCATCGAAGAGTGGAAAAAGTGAGTAGCCGTCCTATTTTGCTGCACAGATC	CAGATCCGAACTCAATTGAATTCCATCTACAGCAAAGTGACCTGCCTCAACCATGCCAAATCCA
410	CG1803	BcDNA:SD03837_AY118643	3	1	1481	7089	8569	ATCTCTCAGCTCAAGCTTAAGCTATCTCCAAGGTAGGTGCTCTCCTGCAAGCGTTCCCCGTTTT	CGCAAATCGGTTGTTCCCAATTTCGCCAACAGATGTCGTACAAGGTGGAACCATTGCCCGATTC
410	CG1803	BcDNA:SD03837_AY118643	3	2	57	9289	9345	AATGGCGCCACCATCTACAAGGTTAATCCCAAGTGAGTAGTTCACTCTAACATTCGTGATCGAG	GATCGAGTGTTAAATGTCGTACTTCATTGCAGCACTGGCAAGATTCTGCTTGAGATCAAGTTCC
411	CG13620	BcDNA:SD03914_AY118644	3	1	65	9510	9574	GTTAATGCAGCCACAGTCGCCGCATCCATCAAGTTAGTATTATACATTTATACTTTCACCATAA	AATCTCTTATTAAACCATGAATTCCACAACAGCAGTGGAAATGCAAGCAAGCCCAACAACGCCA
411	CG13620	BcDNA:SD03914_AY118644	3	2	143	9641	9783	AAAGATTCTTTGCTGTCCCGATTGCGAAGACTGTGAGTAAATTGGAATAATGGCATTATCACCA	CCGATCTAAAACTTGTCTTCATCCCGTTACAGGCACTTCCGGCCACAGCCATGCCAACGAACAG
411	CG13620	BcDNA:SD03914_AY118644	3	3	1808	10519	12326	CGCCCTCAAGACGCACATTAAGTTCCACGGAGGTAAGTTTCGAGCACCACCAAAAGGGTTTAGT	AATAACTAACTTATTTTTTAAATTTACATTAGCTCACATGAAAACCCATTTGCCGCTGGGCGTA
412	CG2095	BcDNA:SD04949_AY119660	3	1	272	5217	5488	CCCCTAGGGGTGTGAAGTACGGCAAGGATGAGGTAAATTTCTTCAAGCCCTCGCTGAAAATGGT	AGTAATTCCCGGTGGCCGGCTTACTTTTGCAGTCCGCAGGATGTGGCTTCCTGGTCAACGTCAT
412	CG2095	BcDNA:SD04949_AY119660	3	2	59	5830	5888	CACAAGTACGTTCTGGAGATGCTGGAGCAAATGTAGGTCACGCTGCCCTTGTTGTTCATTGAAA	TGAAACGCGCTAACTATATCGTTCCTTTACAGCCAGGAGCTGCGCAAAGTGCCTCAAAGGGTGG
412	CG2095	BcDNA:SD04949_AY119660	3	3	70	6640	6709	TAACCGATTTCTGGGCCCAGGCTCAGTCAGTGGTAAGTGTTGGACTGTCGAGCTCTTCTGAATC	CAAATTTACTACCACCAACTTGTCTATTTAAGTTGCAACTGTTGCTCACCGACTACTTGGATAT
412	CG2095	BcDNA:SD04949_AY119660	3	4	62	6835	6896	AATTCCTATTTTCTGAGGCGCAAGGTGCCGAGGCAAGTTACATGGCAGTTAGCGGACGCACTCT	CTTTTCAAATAATTATATTATTTTATAACTAGCACCAAGCGATCAATGTTCAAGTTCGATAAGT
412	CG2095	BcDNA:SD04949_AY119660	3	5	65	7191	7255	GAGATAGAGAACTTTATGAAATGCAAGCCAGGGTAAGAGGATACAATAGTAGCTACTGCATTGC	TGCATGGAAATAATATTATATTATAATTTCAGGCAACCCTGCAGTCTACATGACTTTTTAGACA
412	CG2095	BcDNA:SD04949_AY119660	3	6	53	7658	7710	CTTAAAGATGAAGATATCAGCAGGTTTTTAAAGTAAGTATAAAGGTATAAAAGCTACATGAATT	CTACATGAATTTATAGTTTCTTCACTATTTAGAACGCTTCCCAACTGGACTGATTTAAAGACCT
412	CG2095	BcDNA:SD04949_AY119660	3	7	54	8315	8368	TTAGTGCCACTCTACATCCGAGGAAGACCAGGGTAAGTTGAATATTCGTCTCCAGTTGCATTTT	GTTGCATTTTGCTCGAACGTATTCTTCTCTAGTACATTTTCGAGGGTCTGGCGCACTTGGCATC
412	CG2095	BcDNA:SD04949_AY119660	3	8	68	8576	8643	ACTTCTATGAGCTGCTTTGCATGGAGCCAGACGTAAGAGTGATTGGCCCAAGTTTTGTAATTCA	TTTACTTAGAAACACTTTGCACTTACCCACAGGAAATACTCAATGCGTTGCTGGAGCGGGGCAC
413	CG9054	BcDNA:SD05527_AY119661	3	1	54	5131	5184	GTGAAGTATTCTCAAAATGACTGCATTCGAAGGTAAGTGAAAATTAATATTTAAGGTGTGCATT	GGTGTGCATTGCTTATTTGACTTGCCTCGCAGAGTTTGGCGTGCTTCCGGAGCTGGGAATGGCC
413	CG9054	BcDNA:SD05527_AY119661	3	2	53	5237	5289	CTGGGAATGGCCACAGACGAATTGGACTGGACGTAAGAAAAAACAGTTCTGTCTGCCTATTGCC	TGCCTATTGCCTTCACATTTATGAATTTTCAGCCTGCCCACCGATGTCCAGGCTGAGGCCATTC
413	CG9054	BcDNA:SD05527_AY119661	3	3	72	6960	7031	TCGTGGTCTAGACATTACGGGGCTGCCGTTTAGTAAGTTCTCAAATTTTGAAACAATAACCGTC	ATTTTCCAAATAATTTACTTCCTTATCCTCAGTGATAAATGTGACGCTGCCCGATGACAAGACC
414	CG12366	BcDNA:SD06791_AY118651	3	1	55	5147	5201	CAATGGCTACCTCACCTACTGTCCGTGTATGGGTAAGTTTCACTTGGAAGCAACCGAAAAACGA	GAAAAACGACAACTAAACCGCGCTTTTCAAAGGACGCTTTGGCAACCAGGCCGACCACTTCCTG
415	CG8241	BcDNA:SD07467_AY118656	3	1	56	8275	8330	TCAGAAAAAGGCCAAATTCAATCAAGCGGAAGGTAAGTCAATCCTTATCATATTAATGAAACAT	TGAAACATTTCCTAACGATCGTTTCTGCACAGGTGACCATCTGACGCTGCTGGCCGTTTACAAC
416	CG1106	BcDNA:SD07495_AY119662	3	1	1228	5180	6407	TGAGAAATTGCGCAGATCGTATTGACTTACAAGTAAGTGTGCCCCAAAAATTAAATGATGTTTT	TCTTATTGCCCTGATGATTCTCTTACTTGCAGTTTCCACACACTCTGCTTAAATCTGGAAGAGC
416	CG1106	BcDNA:SD07495_AY119662	3	2	23	6850	6872	GTGTGATTCAACACCCGACTTTTGTGTTCATTTCTAGGTTTCGCCAGGTTTGCCCCATGTGGCA	GTGTTCATTTCTAGGTTTCGCCAGGTTTGCCCCATGTGGCAGTTGTGGTGTGCCTAGTTTGTGG
417	CG2034	BcDNA:SD08216_AY119183	3	1	69	5135	5203	GGTGACCAAGCAGAAAGTGGTCCTCGTAATAGGTGAGTACACACTGACTACCCCATCGTCTGCC	ATGCGACCACCAATCTCCCGCCTCATCCACAGATGAGCTAAATCGGGAGCGCATTGCCCCCAAG
417	CG2034	BcDNA:SD08216_AY119183	3	2	62	5850	5911	GCCCGCAATGCACTCACCCTGCCATACGAACGGTGAGTGGTAACCATTCTCTATGCGTTACATC	TCTCCTTATTGATATGTTCGTATATATGATAGCACATCCGAGCCGTCTGAGGGAAACATAATAT
418	CG10080	BcDNA:SD08722_AY118444	3	1	433	10020	10452	TGGGCGTTAAAAAGAGCGAGCGCTCGGAAGAGGTGCGTGCGGTTAAGGAGCTGGCCAGCGAGGT	TATTGAACTAAATATTATGTCTATGCTTGCAGGAAGATGATGAGGAGGTGCCCGAATCTGATGA
418	CG10080	BcDNA:SD08722_AY118444	3	2	58	10514	10571	TGAGGACGGTTCGGATACGGGCTCCGAGAACAGTAAGTTTGATTTTGATTATAATCATTTAATC	TTAATCCGTTGCTAAATCTCCTTACTCCCTAGCTTTTGCTATAGGTCAAAATTTACTGGGTTTC
418	CG10080	BcDNA:SD08722_AY118444	3	3	57	10782	10838	GCTGGAATACTTCGATAGAAGCAGCTCAGACGGTAACTCAAGATCTTTAGACTCTGTTCGTGTA	TCGTGTACGACTTGTATTTTCTCCTCCCCTAGATTGAGCCCACTCCTCATCCAAACCAACAACA
419	CG11177	BcDNA:SD09114_AY119185	3	1	59	5089	5147	TCATGCCACCAAAACGGAACAAAAAAGCAGAGGTACGATTGAAATACTACATTATTTCAATAGC	ATAGCTAAATGCATTTCCAAACGATTCTACAGGCGCCAATCGCTGAGCGGGATGCAGGCGAAGA
419	CG11177	BcDNA:SD09114_AY119185	3	2	62	5598	5659	AGTCGGAGTCCACAGAGGAAGCACAGGAAAACGAGGTAGGGAAGGCCCAATAAGTCCAGAAAAA	AAATTAACTAAATATTGTTTTTATCAAAAACGAAGGCACCAACTTCAACTTCAACTTCGCGTAA
420	CG3608	BcDNA:SD09850_AY118660	3	1	344	5119	5462	ACTCCGGCGCTATCTGTAGTGCACCATATCGAGTAAGTGAAACTATTGGCAGTCATTCCGAGCG	GCACACCGGACTAAACGCTCTTCATTTTGCAGCCGGAGGAATGCTGTTGCGTCGCGTTCTGGGC
420	CG3608	BcDNA:SD09850_AY118660	3	2	63	6584	6646	TGCGACAACACAGTGAGCAGCTGGGAATTAAGGTATTTTCGCTTGGGAGGTGGATTTGAACCTA	AAACCTTCTAACCTTCTAAACCTTCAATCCAGGGCGATCTGTACGGTCTTTTCGCATGCATGGT
420	CG3608	BcDNA:SD09850_AY118660	3	3	61	6743	6803	GCCTGACCAAAGTCAAATATTCCAAAGAAGAGGTAAGTTCGTGCCGGAAATTCTTCTCTTCAAT	AATTACTCGTAGTATATGCTTTGATTCTGCAGAAGAACACGCTGCAAAACAACACGTCCCTGGT
421	CG5902	BcDNA:SD10002_AY118445	3	1	85	5308	5392	ATTTTCCAATAGAGGCTGTTGTGAAACCTAAGGTGAAGATCGCTCGGGCGAATTAACATGGAAA	CTATTGTCTATCTCGCACACGACCTTTTGCAGACGCATCAGCGGATCAGCGGACGCAATTCAAT
421	CG5902	BcDNA:SD10002_AY118445	3	2	59	5572	5630	GGCAGCAGGTGACCTAGTTTACGCAGTAGCAGGTAAGCCAAGGCCTTGGAATTCGAGACCAGCA	CAGCATTAAACACCACCACCGATTTTCAGAAGACGATTAGAGGACTGGCGGCAGCGTTTCTGTG
422	CG3616	BcDNA:SD10018_AY118661	3	1	60	5291	5350	CTGATGGGTAAAGAGTCGTACATAAAACATAGGCAAGTAAATATGACGATTTTTTTTAGCTCCT	TCCTTCTAATTACGTTTTACCGTTTCTATTAGCATTGACCTGCACTTGCGCCTGAAGCAGCACA
422	CG3616	BcDNA:SD10018_AY118661	3	2	58	5886	5943	TGCTATACATTCTGATGCCAAAATTGATGAAGGTAAAGACATCACCACTCCATTCTTTTTTCAA	TTTCAAATTGTAAAACCTTTCCGCCCTTTTAGGCACTTCGGGTCCCCGTGATGGACATGAATAA
423	CG8228	BcDNA:SD10846_AY119186	3	1	63	5139	5201	GCATGAAAATCATTCTGCTGGACAAGGAGACGGTAAGTGCAAGGACTGACAATCAAATCCCCTG	GCCATATGATCAAAAATTCACATCATTCGCAGACCAGTATAATTTCGATGGCCTTTAGCCAATC
423	CG8228	BcDNA:SD10846_AY119186	3	2	51	5401	5451	GCGGAACCCCAAATACAGCGCCTACTACATTTGTAAGTGGGTCAGTAGAAGCACCTTCGGAATA	CACCTTCGGAATAGTACTAAACTCATAAATAGATTTCAGCAACATCATTCCCCGGACGGACATT
425	CG10246	BcDNA:SD12535_AY119196	3	1	53	6143	6195	GGACATGGTCTATCTAGATCAGGTTATATCGGGTATGTAATGTGCTCGTCTTCTCCGTCCTTTC	TCCGTCCTTTCTAACTTTTGGTTTTTTTTTAGAAACCCTTCGCTTGTACACCGTTCTCCCGGTC
426	CG10268	BcDNA:SD12705_AY119197	3	1	103	5291	5393	AAGGATTACATATCCGAGAGGCTGCAGCGGAGGTGGGTGCAGTGCATAGCTAGTCGTAGAAATC	ATTCAGACAAATAAAATCCAATTCCATTCCAGATTGGGCTCCCGGTCGTGTATCGTTCGAATCT
427	CG4285	BcDNA:SD12744_AY119198	3	1	130	8359	8488	CACACTCTGCCCAGCAATGCCAAAAAGCATGGGTGAGTTTAGACAAATATATAGTTAGTTAGTT	TTCTTTTTCTATCCCCATTTTCGATATGTTAGCAAGAATAACAATCGGGAAAAGTGGCAGGTCT
429	CG4646	BcDNA:SD14289_AY119205	3	1	59	5283	5341	GAACAGCATCGACATCGTCGACAAGTCGAATGGTAGGCTGGCTTTGAGTAACGTATCCCCACCA	CACCAAACTACTGAGTGCATCCATCCACACAGCTCCCTACACGGCGGACGATTCTGGCGCATTT
431	CG10422	BcDNA:SD15546_AY119208	3	1	64	5675	5738	AAACTGCATATGATTGGTCTGCACGGCGATTGGTGAGTCTTCTGGAGTATATCCCAAATATATC	ACATAATAAAAAGCTCCTTATCTAAACAATAGCTTAGAGCACAACGCCGTGCTGCGTTTGATGA
431	CG10422	BcDNA:SD15546_AY119208	3	2	61	6110	6170	AAACGGAAACTCGGGGAGCAATGCGGACAAGTGTAAGCTGTAGATTTGCAAGCAACCATTCAGC	AGCTATTCCTGCAACGATTTTATTATTTACAGTCCATACTCAGCGCATGGAGAGATTGCTAATT
432	CG12488	BcDNA:SD15892_AY119211	3	1	62	6837	6898	TTCATCCACCGGTGGCTGTCTCGCCCAAAAAGGTAAGGGTTTCATAAATTAATGCTATTATGAA	AATAATATACGATTTTGGATTTCGATTTCCAGAAGGCAGCGAAGTCAACGGAGCCGCCAAAGAG
433	CG12768	BcDNA:SD15916_AY119212	3	1	1261	5083	6343	ACGGCCAAGCGAGAGGTGACAAGTGAAAAGTGGCAAGTGGATGTACCAAATAGTGACAGGTTCA	TTTCTCACCTCATTTCTATACTTACTTTGCAGCGCAGCATCCGGCGACACAGGACATGCGCAGT
433	CG12768	BcDNA:SD15916_AY119212	3	2	1030	6744	7773	GCCTTCCTCAAGGAGGTCATTCGGGAACGCAAGTAAGACGACGTTTGACCTGCCCTAAAATACT	CAAAAAAGCTAATTACAACTTTTGCTTTTTAGATCTCGCGAGCGCATCAAGCACGGCTCTTTGG
433	CG12768	BcDNA:SD15916_AY119212	3	3	9062	8810	17871	CTCTAAAATTATTGAATTTAGAGTTGCGTAAGGTAAGTGCATTCAAATATGGAAATGCCATCTT	GTTTAATATATCACGTTCTTGTCTCTTTGCAGCTCCCATCACCAAGGCGACATCGTGTTAGATA
434	CG9987	BcDNA:SD15934_AY119213	3	1	60	6408	6467	AGGAGACGTTCGGTAGCACTTGCCACGGAGCGGTGAGTAACCAAATCCCGTTTCTTCCTGTTCG	TTCGCCAGACTAAAACCTCCTTGAATCTTTAGGGTCGTGCACTATCTCGAGCCAAATCCCGGCG
435	CG17295	BcDNA:SD16838_AY119223	3	1	64	5457	5520	TTAATAAGGATTCTAACTTTATCGCCCCACAGGTTAATTAAGGTTTTCAATTATGTATACTGTT	TTATAATAACATATTCTGTAACTACCCCAAAGATCACCAAAAAGATGAACTTCGCTCCGAATCG
436	CG12341	BcDNA:SD17342_AY119227	3	1	54	5381	5434	GGGTGTGGCCATTAGCACACACATGTGTTGGCGTGAGTATAATTAAATGCCAGAAGGTCAAGTC	AGGTCAAGTCTAAAGGGAGTTATTGTTTGCAGGTCCATGAATATTGGCTGGATACATGCTATAG
437	CG7857	BcDNA:SD17927_AY119232	3	1	61	5677	5737	CAGACACCAACTTATCGTAAATGCTCTTCCAGGTAATGCTTCACGATTCAGTCCACACAGCACC	ACCAAAACTAATCCATAATAATTGCACCAAAGGTCACAGTGTTCAGGAGTTGCGGGAGGAAACT
438	CG5569	BcDNA:SD18780_AY119235	3	1	413	5354	5766	GTCCTCATTGGCCCCATCTCCGTGTTTCCCAGGTAGGTGGCCTTCGACGGATGCATTGGCTCAC	TAAAGTTTAATTTTATGTTTTACTACTTACAGATCGGTTCTGTCCTGGAACGTCAACAGCTTTG
438	CG5569	BcDNA:SD18780_AY119235	3	2	54	5966	6019	AGATAAACGTAGAGATCCTGCGCACGGAGCAGGTAGGTATTAATCACTCCCCGATCTATATCCA	TCTATATCCATATTGAATGGCACTCTTTGCAGGCATGTGCCACCTTCAACTTCCTGAATGCCGA
439	CG7865	BcDNA:SD19435_AY119239	3	1	3380	5145	8524	TAAGAAGCGGTTACAAGTATTTTAGTGGTATGGTAAGTTTGCTTTTAATACATATGTAGGAATG	TGTATTTAATATATAATTTATATACTTCCAAGACCTAATAAATATTGGGAGTTCCAAATCAAAA
439	CG7865	BcDNA:SD19435_AY119239	3	2	408	8586	8993	AAACATTCTTCGATCGCTACTAACTAAAAATGGTAATTGAATGCTTTGTGTATTTTTAATCCGT	CACCCCTACTAACGACGAAACCAATCTGATAGTGGCAGCTGGTCATCAACATGGTGGACATAAA
439	CG7865	BcDNA:SD19435_AY119239	3	3	55	9388	9442	CACTGCCTGGCTTAACGGCACAGTGTCAAAAAGTAAGCTTTGGGGGCAAGACTGACATCCTAAT	CATCCTAATCATCATGTCTCGGATTTTAATAGGTCCTCCTCAACAAAGCACCACCAGCACCACG
439	CG7865	BcDNA:SD19435_AY119239	3	4	62	9535	9596	ATCGCCATAGAATCGCCTTCCCCCGTGTATTGGTAAGCCAGCCATCGAACAAGATAGACCTCTG	TGCTGTATTCTGATGTGGAAGCTTGTTTTCAGCGCACCAATAATAACTTTCTGCAGTCGCTAGA
439	CG7865	BcDNA:SD19435_AY119239	3	5	55	10433	10487	ATGTACGAGGTCATCGGCTTGACGCTAGAGCGGTAAGCATTTACAGGAAACTGTTCGAAATTAA	CGAAATTAAATTTAATCCCGTTTCCTGTTTAGTAAGCCGACAGAAAACGAGCTGAAGGGTCGGA
439	CG7865	BcDNA:SD19435_AY119239	3	6	59	10573	10631	GGCAGTCACGTGGAGAGCATACTTTTACCAATGTAAGTGATCTGGCCTGAGACGCGCTGCCGGC	CCGGCCGTTTGTCACCTTTCATGTATTTACAGATATTCGTTTTCAATCTAAGTGCAACCGAACT
439	CG7865	BcDNA:SD19435_AY119239	3	7	56	10729	10784	TGCCACCGATACATACGAACGATATGCCAAAGGCGAGTCATGAATTTATTTACAGCACTATGAA	ACTATGAATGCTTTTAACTTTTATATCCATAGAAGGAGAACACATCACTATTTTGGATAGCTAT
440	CG13761	BcDNA:SD20045_AY119243	3	1	58	5198	5255	CGCCTGGAGCGGTGCGATAACTGCCTGGAGGCGTAAGTTTCGCCATGTGGCTGCCTTTGTGAGC	GTGAGCTATCTAATTTGGGTTCGTCGTTGCAGGACCAAGGTGCTGAAGTGCTCCAACTGCAGGT
440	CG13761	BcDNA:SD20045_AY119243	3	2	67	5498	5564	CGGCTCCCGCAAGTTTCGCGATCTCATGTCCCGTGAGTAAACCAAAGGGCGAACCGCTTTGCAT	CATTCCTAGCTAATCCACGTTAACGTGCACAGATTACGCCGAAATCAAGAACGATCCCATGCGA
440	CG13761	BcDNA:SD20045_AY119243	3	3	245	5699	5943	ACAAGACGGAACTGATGAGCATCTATGGTCGCGTAAGTGTGCAGGCACCTGTGCGAGCGAGCAG	AGCTCATGCTCTTTCTTCTCTGCTCTTTGCAGCTGATCACCAATGGCTTCAATATCTTGGACGC
440	CG13761	BcDNA:SD20045_AY119243	3	4	65	6407	6471	GCACAATCTGGAGAACATGAAGGACGTGGCCTGTGAGTAGATGCGACGAAATGGAATTAGCTCC	TAATAAGCACATTTTCACTCTCTCGATCACAGATCTCGATGTGTGCAAGGTGTGTCTGGACAAG
441	CG3469	BcDNA:SD20823_AY119246	3	1	220	5085	5304	TGCAATGCAAACCGGCTTTATATAAACAAAAGGTAAGTGCTAGACCATATAAATGTGGGCACGT	TCATTTAACAAGCAATATGTCCCACCACATAGATATGGAAGACCGCACTGATACGGAGCCCGTG
441	CG3469	BcDNA:SD20823_AY119246	3	2	57	5417	5473	CCAGCTCGCATGGCCTCGCACGATAACACCAGGTAAGTGCATCCTGGCCTCGTATTTAACTTTT	AACTTTTGGTTAACCATTTCCTTGTCCATCAGGAGCACCATTGTGTTCTTCGCCGTCTGCGGCC
441	CG3469	BcDNA:SD20823_AY119246	3	3	685	5625	6309	GCGACAACGAGAAAAACTGCGGCGGTTTCATGGTGAGCATAAATTCGCGTCTGTCAGGTGTACA	ATAGATTGATTAATTAATTGGTATCTTTGCAGGGCTGCCGCGCCATGGTGCCCAAAACCGAGGA
442	CG14544	BcDNA:SD21096_AY119248	3	1	54	5242	5295	TCAGACCAATTATGGATCGCTAAAAGTTGAAAGTAAGTTAAAGTTATAGATTTAACGGATTCTC	ACGGATTCTCCTAATCCCAATTCCTATTCCAGATATCATCGGCGTGGAGTATGGTAGTAAAGTG
442	CG14544	BcDNA:SD21096_AY119248	3	2	675	5755	6429	GCCGCACGCCTTCAAGGCGTTGAAGCTGTCCGGTGAGTGGCCAACATCGCGTTGACAACTAGTT	ATAACCGGATTTCCCATTCTCTTTCTTTCCAGGAGGTCGTTTCTGTTCGTTTTCGCCCTGCATT
445	CG4259	BcDNA:SD22430_AY119256	3	1	62	5080	5141	TTGTGAATAGTCAATACTTTAACTACAATCAGGTTAGTTTATATAATACTTGTACATAGATATA	TAAAAAATACTGAAATGGAAATACGCATGCAGATACGACGTGAAACATATGGCAGTAATCCCAG
447	CG15027	BcDNA:SD22530_AY119258	3	1	67	5021	5087	CAACGTGATAAACAATAGCACACGTAAAAATGGTAAGTGCGCGGTTAATACATCGCAATTTATC	AAAACTAAAGTTTCCACAACTTAAAATCCCAGACGAATCTGCGCAAGGAACTGGAGAAATGCAA
448	CG16982	BcDNA:SD23839_AY119265	3	1	84	5240	5323	AGGGCGATAAGAAGCGCTTTGAGGTGAAGAAGGTAAGTGGTCAGCAAAAAAGCAGGGTCATTGT	ACACTTCATCCTTTCCGCTTCGCCGAAAACAGTGGAACGCCGTGGCTCTGTGGGCCTGGGGTAA
448	CG16982	BcDNA:SD23839_AY119265	3	2	65	5352	5416	ACAGTGGAACGCCGTGGCTCTGTGGGCCTGGGGTAAGTAGTAATGCGAATTGTAGTGCTCCGAG	CGGGGGATTAACCGCATTCCATTTCGATGCAGACATCGTGGTGGACAACTGCGCCATCTGCCGC
450	CG3894	BcDNA:SD24901_AY119271	3	1	1923	5503	7425	TAGCGCCCAATGTGATTCGCACCAGCAGCGAGGGAAAAAAGGCGCCTCAGGAGAATCTGGTTTT	GGCTACACAAAAAAAAAAAAAAAAAAAGCGAGGGATTACCCCATTTCGCACTTCCCGACCTCGC
450	CG3894	BcDNA:SD24901_AY119271	3	2	53	7562	7614	CATCGAGCCTGAGACGGACGACGCGCCCCACAGTATGTACAGTCTTTAATACCATGCGCCCCTG	ATGCGCCCCTGTCTATAGCCAGTCTTTGGCAGGAAACCTTCTTGGCGACGCTACGCACGTGAGA
450	CG3894	BcDNA:SD24901_AY119271	3	3	66	7921	7986	CAAACAGATTCGAATTATCCAGCTAGAGGGCAGTAAGTGAAATAGATCGGGATGTGAGATGGAC	CTTTTTATTTAATCCATCCCCCCTTTCTGCAGTTTTGTCCCTGCAGAGCGCTTGTCGCAACGTT
453	CG8727	BcDNA:SD27452_AY119284	3	1	259	5185	5443	CACCGATTGGCGATGGAAGTTCAGGAGTTCTGGTGAGTTTCACTGGAAAAGTGCATTGCAAATT	TTCTAATTCACCATTTGTTGTTTTCGATTTAGCGAAAATATGGAGGAGATCGAAGATGAAAACT
453	CG8727	BcDNA:SD27452_AY119284	3	2	159	5519	5677	AAGTCAGCTAGAACCTCGGATGAAAATCGCAAGTACGGAAAACATTATTCAGGCTTAACTAATT	AATTTTAACGTTATATCATTTATTTTAATTAGGCAAAATCACAGCGAGATCGAGAAGCGGCGTC
453	CG8727	BcDNA:SD27452_AY119284	3	3	70	6133	6202	GTGTCCCAGGGAAAGGCTTATCGATGCGAAGAGTAAGTGGCCATGCGAAAGTGTGAGATTCAGT	CTTAAGTTTTCTCCTTGCGTTATCACCTGCAGCCATGTTGCCCGTTAAGACCGACGTTCCACAG
453	CG8727	BcDNA:SD27452_AY119284	3	4	56	6633	6688	GGCGAGGGCAAGTTCCTGTTCATAGACCAGCGGTAGGTACGATTATGGGCATTAATTTTCTGAT	TTTCTGATGATTCGACTTAAATTATTTGGCAGTGCCACCCTCGTGATTGGTTTCCTGCCTCAGG
455	CG9684	BcDNA:SD27884_AY119286	3	1	57	5110	5166	TAGCACAAAAGTCAGTTGCCGGTGCTGATGAAGTAAGAACCAACTTTTAAAAAAGTAGCCGAAC	GCCGAACACCAAAATATTGTTTTGTAATTCAGCTTGCGCAAGCCAAAGGAAAATGCGTCCATTG
455	CG9684	BcDNA:SD27884_AY119286	3	2	226	5641	5866	CTGAAAGAGCGTTTGACGAAGTTTGCAAGAAGGTTTGTTATATATGGAGTCAAATTTCTTCAAT	ATTTCGAATTAAAAAGTGTTGTATCTTCACAGGTTAATACCATAGCTACGTTATTGCCCAGAAT
455	CG9684	BcDNA:SD27884_AY119286	3	3	57	6985	7041	GAAATTACAGACTGCGAGCCTTATAAGCCAGTGTAACTATACTATAACCATACCAATGTAAGTT	GTAAGTTTATATTTAATTAACATTTTTGACAGTGTCAGGGAATATGTGCTTGCCAGATTTGAGG
455	CG9684	BcDNA:SD27884_AY119286	3	4	54	7248	7301	TCCCTGTGCCACAAACCTTTGCGTGATTGACGGTATGGATATTAAACATTTGTCTTGAGCATAA	TTGAGCATAACATTTGAACAAACACTTTATAGAATTCCCGCACAACCCGAATGCAGCACAGGTT
456	CG10083	BcDNA:SD28142_AY119287	3	1	62	5697	5758	GCCTCAACAAGTACTTGCTCATCAACTGGCAGGTGAGTCCGACGGCGCCCTTATCTAATCGAGC	GCTACGCATAATCTGACTGTGCTCCCATTCAGGGCGAGGGCGCACCTGTTCTACGCAAGGGTAC
456	CG10083	BcDNA:SD28142_AY119287	3	2	61	6211	6271	AAGCTCCAGCCGGCCCACGTACCCATCAAAACGTAAACAAAAACATCGGAATTTGACCTTCTCG	TCGGTAGTAAAAATTCTTTTTTTATCAAACAGGTCACCGCAACCTTTGAGCCCTGAGAAAACTG
456	CG10083	BcDNA:SD28142_AY119287	3	3	62	6449	6510	AAGCACACGAGCGAGGGACAACTTCAGTCTAAGTGCGTCCTTGCCCCTCTCCTATTTTGTTGTA	TATCAGAAATAAACTGCTCTTTTGATTCATAGACTAAATACGCAACCGCCGGCCAAACCAGCTC
456	CG10083	BcDNA:SD28142_AY119287	3	4	63	6990	7052	GAGCGGCATGAGCACACTCGAAAGGAATGCATGTACGTAAACCATAGCTATGACCCGTTGTTCG	GTTCTATATTTAAACACGAGTGTTTTTTGTAGTAACGGATTTGGTAAACGAGGACGATTTTATC
458	CG12857	BcDNA:AT01380_AY113191	3	1	57	5113	5169	CAGGAACTCACCTGCAGCGTTTTATTTACCAAGTGAGTTAATCTTAAACCAGTCGGAGTAATCT	GTAATCTTAAAATATTTTCCTTCTCCTTGCAGTCCCAAGCTTAGTGCCGAGAAGTTATCCTCCA
458	CG12857	BcDNA:AT01380_AY113191	3	2	55	5921	5975	CCGATCAAATCTGTGTGAACACCGAGATTGAGGTGGTGTTCAACATAATATTTATAGTTATTAT	AGTTATTATTGCATTTTATATGTTTTTCTTAGGTTTTCTTTATAGCTGTTCGATGGCTGGGTCA
459	CG6535	BcDNA:AT01448_AY113192	3	1	60	13327	13386	ATGCAGCAAGCAGCTGGAATCGCTGCTACCAGGTAAACGAATCGGTCTTGCATTGTTTTCAAAT	AAATGCTTGGCTTATTACTAATTCTTTCACAGCCCTCATCACATTTGCAAACGAGGGGAAGACG
459	CG6535	BcDNA:AT01448_AY113192	3	2	62	13555	13616	CGTTATGCCCAGCAAGGAGTACAGTATAATAAGTAGGTTTCGAAACCGAAGACTGATAATTAAG	AGCCTTGAATAATCAAATATCAATCCACTCAGGTGTCGTCAAGTGGACCAACGAGACTACACAG
459	CG6535	BcDNA:AT01448_AY113192	3	3	57	13994	14050	GGAATAACAACAAGTGCCGCAAGTTGTCATCTGTGCGTTTCATTCGAAATAAGAGAATTTTGTT	TTTTGTTGTTCTTACTTGTTTATACATTTCAGGATCACCTAAAGTCTCCCAAGGAGACACGATA
459	CG6535	BcDNA:AT01448_AY113192	3	4	66	14304	14369	GCAGACAGCGGAGGTCATTCATATCGATTTTGGTTAGTGCAAAATTTTCAGAACATATAAGCAT	ATTAAGTAACAGTGCTTGTGTTCATTTTTCAGGTATTGCCTTTGAGCAGGGCAAAATTCAGACG
459	CG6535	BcDNA:AT01448_AY113192	3	5	55	14616	14670	ACTTAAAAAGAAGCAATCACCACAGCAATCCGGTAAGCTAATACTTCATGTACAGTTTTTCTTA	TTTTTCTTATAATTTCGCATTTTTTTTTTAAGGTGAAGAATCAGTGAATTTGGTAGCCCAGCGA
460	CG16984	BcDNA:AT01695_AY094628	3	1	56	5164	5219	ACCTAAGGAATCAATTTTTGTCTACAAAAATCGTAGGGATTCGTACTAAAAATCGTTACCTCCC	TACCTCCCACCTAACTTTAAGCAATTTTGCAGCTGTTGTGGAGAGGGCAGCCAAGTATGCCAAG
462	CG7067	BcDNA:AT01846_AY089221	3	1	53	5093	5145	ATGGTAAAGAGAGCAGCGCAGTAAACAACTAGGTAAAAATAATTGATAACATCTTACGACGTAA	TTACGACGTAACGATTCGAAAATTTTCCACAGCCGGCGACCCGTTTCAATGTCAACTCTAGTTA
463	CG17744	BcDNA:AT01876_AY089222	3	1	68	5283	5350	CAGCAGACTGGAGAGCCTTCACAGATATGAATGTAAGCAAGAGTTATTAAAAAAACGAAATAAG	AACTAATAATATATTAATAAATTATACTACAGGGTCTTTTAGTCTGCACTCAGAATGCTTTAAA
466	CG13088	BcDNA:AT02038_AY089225	3	1	57	5225	5281	CGAGGATCTGGATTTTCTGGATCGGAATAACAGTTAGCGCTGATGTTATAAATTCGATCCATTA	TCCATTAATAATATATGTAACTTTTAACTTAGAGCTGATGCACGAATGTCTGGGTGGCTGGTCG
466	CG13088	BcDNA:AT02038_AY089225	3	2	55	6202	6256	ATCTCCACAACACTGGATTGGATCCTAGTAAAGTAAGTTAAGCACAACATATTGTTCAATGACT	TCAATGACTACTAAGTTTAATTATCTCCGTAGGTTCTACGGGATTTTGATAGTGCCTCCTTGAA
467	CG4169	BcDNA:AT02348_AY089228	3	1	144	5322	5465	CTAGCAAGACGTCGCTCCTGCGCGCCATCGCCGTAAGTCTCGACTTAACCAACAAATAGTTACG	AATTATAACAATTCCATAATGGTTTTCGGCAGAAACGAGGCTACGCCACCTGCCCGCGTCCCGT
467	CG4169	BcDNA:AT02348_AY089228	3	2	56	5600	5655	CTTCCCGTTTCGCGCGTCTCTTTGGTGCTGGGGTAAGTCAACGGAGCAGTAGACAATCGCTTGG	TCGCTTGGCGTATCCTAATCGACCAATTGCAGAGCCGGATCACGAAACGAGTCCTACGACATCC
467	CG4169	BcDNA:AT02348_AY089228	3	3	102	5960	6061	TGGTCAACCAACTGAACGCCGTCTCCACGGAGGTGAGCTCACATGCCATTAATCATGGATATAG	TCCTGAATAACTCTTTGTTTTGTCTTTTGCAGGAACGCGCCATTGAGCTCGTTCACAAGGCCGC
468	CG7707	BcDNA:AT02411_AY089233	3	1	48	5331	5378	AGCAGAGTAGCGCGAAAAGGATCATGCTGCAGGTGGGCTAGTTCAACAACATCAATAGATGATC	ACATCAATAGATGATCCAACCGCCTTTCGCAGGTCCTGCGCACGACAATTAGCTACTTTTCCGA
468	CG7707	BcDNA:AT02411_AY089233	3	2	62	5613	5674	ATTACACAATGGCAATTTTCGGCCTATTGCGAGTGAGTTAAGTCCTTTGCTCCTTGAGTCTACC	CCGTGTTGTGAGCTGTGCACATATCTCTGCAGCAATTTCGAAATTTTAGAATCCTGGGATTCGG
468	CG7707	BcDNA:AT02411_AY089233	3	3	63	5875	5937	CTCTTCCACGAGAAGAGCAATCAGAACTATGGGTAATAGTCGTATTTAATGCATATCTATGTTC	CGCAGATTAATCAAATCATATATTTCTTTCAGTGGACAGAGGGGCTTGGAAGGCACTTTGTACA
470	CG6420	BcDNA:AT02583_AY089236	3	1	1052	6050	7101	TCTACGTTTACTCCTTTCGCGGAGCCAAGAAGGTAAACATTGTCGGCCAGAGATAGTCTCCATG	GATGATAGTGACTCTTGTTGACTTACTTTCAGGGCACGGAGATGAGCAAGCCGATCGATAAGAA
470	CG6420	BcDNA:AT02583_AY089236	3	2	72	7291	7362	CTCGGGAAGTGAGGAAGCTCTTCAACGAGGAGGTGAGTGTTCCACCTGAGATATATATATATAT	AAAGCAAACTGATTATTATGTGTGTTTTTCAGCGACTGATCGACAAGACCAAAGTGACCTGCCT
470	CG6420	BcDNA:AT02583_AY089236	3	3	71	9298	9368	TCTACACCTGGGCGCGGCCAGGTCATGCCACGGTGAGTGCGACACCTTGATTCTATAGACTCGA	AATATTTTTAATGATATACCCTTCTTTGACAGCACGCCACTCAGCACTTGTCACCTGGACAGGC
471	CG15056	BcDNA:AT02704_AY089237	3	1	73	5027	5099	TAATCCAAAACAATGAACTTCATCTCGTTCAGGTAAATAAAACGCCGTAAATCTGTAGCTTTCA	TCACAAACACATTTTTCATTATCATTTGTCAGCGTAATTAGCCGCTTTGACTTTTTTTGGTTGG
472	CG11601	BcDNA:AT02829_AY089240	3	1	148	5629	5776	TTTCCCTCAGCGCTGGATGCGATTTTCCCCAGGCAAGTGTTTATGTTTTTCCGCCGGTTTAACT	TTTGATTTACCTGTGTTTCTCAATATTTGCAGCTGGTTGAATCACGTGGTACACACGAATGTGG
474	CG14662	BcDNA:AT03107_AY089243	3	1	234	6606	6839	AGATTTGAGAAGGACCCGTATGAGCAAGTGGGGTAGGTCTTTTAAAGAGCACATAAGTGGCAGC	ACACATACCCACTCACCTTTCCGTCTTCGCAGAGGTCCGATTGCTACTATTGACAACAACGAGT
477	CG4605	BcDNA:AT03279_AY089245	3	1	66	5783	5848	GAGGAGATGTAACACAACCGGGAGATCTGACCGTAAGTGTCTTGGTCGTGAGAAAAAACGATCT	CCTAACTTTGTCCTTGCCCTTACTTTTGGCAGACAGGTTCGCTCGAGGGACTTTGGAAGAACGC
478	CG18223	BcDNA:AT03311_AY084093	3	1	55	5300	5354	TCCTCACCTCCGCCCACTGCGCCATGGAGTAGGTATAGAAAAGATCAATATATAATTGACTGTT	TTGACTGTTATGTCCTTTAATCAATGCAAAAGTAAGCGCAAGATCGTACATCGCAGTCGGGTGT
479	CG30170	BcDNA:AT03323_AY089246	3	1	59	8275	8333	TCTGCGAAGGGAGCTAATCCTTCAGCCCAATAGTAAGTACATAGCTCGTCATACATTGTTAACA	TAACACTAACTGATGCACTGCGTTTTCCGTAGAAGGGGATGTACAATGCTTCCGTCTGATAAGC
479	CG30170	BcDNA:AT03323_AY089246	3	2	61	9300	9360	GGTCGTTCCTCTGGCTGTTGCCATGTTCTCGGGTAAGCTCGAATGAATTTCATGTTATATCATT	ATTCTGGTTATCATTCATTTTGTATTAATTAGGACATCCACGGATTCGCCTCTCCCCGATCTGC
479	CG30170	BcDNA:AT03323_AY089246	3	3	55	10043	10097	TTCCGAAACAACATTCCGGTGTTTGAAATCTTGTAAGTGCAATCCAAGTTGCGGAGAATACTCC	GAATACTCCAGTCTAATGTGCTCTCCTTTCAGAGATGCGTGTGTGTCGTTGAATGTGCAGACAC
481	CG15498	BcDNA:AT03531_AY094632	3	1	121	5179	5299	GTAACTGGCTGGAAACTGCCTTGTCGGAGGAGGTGAGTGGTCGTGCACTAGTGCACGCTATCGA	GTACTGTAAATGGTTTCCCTATGTGTGGTCAGATGCGTATGAGTGAAATGAAGAAGCGTCGGGA
481	CG15498	BcDNA:AT03531_AY094632	3	2	58	5819	5876	TTACACTTCCACTCGGCTTAGTGTCCCATAAGGTTTGCACAGCTTTTAATCCTTTAAAATGATT	ATGATTTCTGTGTCTTATTTTGTTTCCCACAGAATTGTGGCCCCTCTGCCCGTGTGCCCACTTC
481	CG15498	BcDNA:AT03531_AY094632	3	3	313	5979	6291	TTCGATTCGAAAGCGAAGGCAAGACCATACCAGTAAGTTAATTTCATGTAGTTTTGCAATACGT	ATTGAGCTAACTATGCTTTTGTACATTTTTAGGTACACAATCCGCTTGTCATTGTTCACGCGGT
482	CG3500	BcDNA:AT03803_AY075159	3	1	61	5348	5408	CATACAGATCGTGTTCCTCACCCTGTCGATTGGTGAGCTGTCGCCGTGCAGCCGCACTTGTCCA	CCAATTGCAACGTCTGCAATTTGTATTTCCAGTGGCTGGTCTCTATTATCTGGCGGAGCTGGCC
482	CG3500	BcDNA:AT03803_AY075159	3	2	185	5711	5895	ATTTCGTCACTGTCTATGTGCCTTTCACGCAGGTGAGCATATGTATTGCATAAATCATTAGTCA	AGCAAACGCCTAAAGGAAATTTACACTTTCAGGTGCTGGCTTACTTTACCATCTGCATGTGGAT
484	CG4385	BcDNA:AT04225_AY113201	3	1	15438	5161	20598	TTGTACCGAAAATCTAAAGGAAACTGGGAAATGTACTAGCACAAACACAGCGAGTGCAGTGGAA	TTGGATTCTTCTCTTTGGCTCTTCTCTTCCAGGATGCGGCTGTAGAAGAGGACTTTCAACCAGG
484	CG4385	BcDNA:AT04225_AY113201	3	2	8180	21579	29758	CGCCACATTAATAGTTTACATGGACACGACAGGTGAGTCCTCTTCTATATCCTTCATATCCTCT	ACTAATCTTTGGATTTGATTTTCCTCCCGCAGAGATTCGCCATCAGCAGTTTCGGCTAAACATG
484	CG4385	BcDNA:AT04225_AY113201	3	3	70	30247	30316	CCTGTGTTTCGCCCAATACCTATCCCAAAGAGGTAAGTAGTAGTGGCTTGAGATGCGGATCTGT	TCAGTGATTAATGCCCCCCGCTTTTCCCACAGATTACCATACACAACGAGGATGTGCGCATCAA
484	CG4385	BcDNA:AT04225_AY113201	3	4	65	30482	30546	TCAGCCTGGGCGTACAGGGGCATGAGCTGGAGGTGAGTGACCCAGTGGCTTCCTCTCGCCTGAC	CTTTCGCTAAACGATTCACTTTTTGCTTGCAGATCTTGCAGACGCTGCCCTTCGACAAAGTCAA
486	CG11710	BcDNA:AT04454_AY075162	3	1	65	5098	5162	CTGGACTGTGTAATCACGGATCAGATGTTGGCGTAAGTACATGATGCATCCAGATACGAGCAAA	GAGTTTCTCAATGGCTTCATATTCCCTTCCAGGGCCATACTGAACATCAAAGACGACTATGAAT
486	CG11710	BcDNA:AT04454_AY075162	3	2	119	5782	5900	CAGTTATCGACGATGAGCTGGACTACTTTCAGGTGGGCTTACTCTTATTCAAAACAATTTTTGA	CAACGTTTTGAACTAATATAATTAATTTTTAGGAGAACTCCGTGTGGCTGAGCGACGCTGAGCG
486	CG11710	BcDNA:AT04454_AY075162	3	3	60	6368	6427	TGGGCTTCGCTTCTAGTGGCGGGCATTAAGAAGTGGGTGGTTGTGAAGGCGCATTTCCAGATTT	ATTTCCTATATCTAATGACATTTTTCCAACAGACACGAGGGTCGAGTGTGGTACAGCGAGCACC
486	CG11710	BcDNA:AT04454_AY075162	3	4	69	6537	6605	AAGACATTGCGCAAATGGAGGGCTTTTACAAGGTGCTCTACGGCGGTAAACTTGAGCTCTTACC	CTCTCAGCAATAACATATAATTGTAATCGCAGATCCCGACATTAAGTTTCCAAGTCATTATCCC
486	CG11710	BcDNA:AT04454_AY075162	3	5	60	6801	6860	TCTACTGCCCGTCCACGGCGATCACAAGATATGTGAGCAGTTCTATGTACTTTTCCTTACAATT	AATTTGTGTGCTGATTTTTCAATAATTCACAGACGAGCTGCCACTGAAAACTCACACGGCCGCC
487	CG5389	BcDNA:AT04467_AY089257	3	1	63	5102	5164	AATGTTGGTATCATGGGCTAAAATGGCTACAGGTAAGAAGAATGAACCTATTTCACATGACCAG	GCTTCCTCTGAAAATGAAAAAAACCATGTTAGCATGTGCAAGGATTGGCCTGAAGATGGGCCCG
487	CG5389	BcDNA:AT04467_AY089257	3	2	156	5560	5715	AGGATGCTCCCATTGCTAACCTAGTGCTGGAGGTAAGTCAAAGGATTAACCAATTTTAAGACGG	TTAAACTTAACTTCTATTAATCGATTTCTTAGGTATTCCACCATCTGGGCAACAATATCGTCCG
490	CG4270	BcDNA:AT04879_AY113205	3	1	60	5293	5352	CACTAAATAAGCTGGCTCAGGAATGGGCCAATGTAGGATGAGGGATAAAGAGTATTCTATAGTA	AGTATTTTATATTAATTTGCACCCATTTCCAGCATCTCCGCGATCAGAACACAATGGCGCACAG
490	CG4270	BcDNA:AT04879_AY113205	3	2	54	5580	5633	TCGGTGGAAATGGGTTCGGGTGTGGCCCGAAAGTGAGTCTTATGGCTATGGCTATGGTAATCCT	TGGTAATCCTATTCATACATGTCTTCCAATAGAGCGGATAGAACTTGGGTGGTTTGCAACTACA
492	CG6966	BcDNA:AT05246_AY084101	3	1	62	7863	7924	CGCACATCCTGCTCGAGGGCGGAGCGCATTTGGTGAGTATGGTATCGAGGGCAGTCCCGTTGAC	ACCTTACTAATGTGATTCTCTCCTTCTAAAAGGACACCAAAAACTATGCTGGCGAGACGTTTGA
494	CG13396	BcDNA:AT05453_AY113208	3	1	58	5440	5497	TGTTTACACGAAAGAAGGGAGAATGCGAAAATGTAAGAGTAACATATTGCCTACCTATTCACTT	TCACTTAGTTAATACCCTTTCTCCATATCCAGCTGCCCTTCTCGACGGTGGCCTCCTTAAACGG
494	CG13396	BcDNA:AT05453_AY113208	3	2	59	6613	6671	TTTGTGGCAGCGGTGCCCTCGCACGCAATGAGGTGCGATTATAATTATTTACTTTGATGACAAG	ACAAGGTTTTAAAATCAGTATTGTATTTACAGATTCCTTGCGCAACGCATCCATGCTAATATAC
496	CG12161	BcDNA:AT05866_AY075170	3	1	394	5103	5496	CCCAGCGGATTTACATTCGACAATTGTCTGCGGTGAGTTGGAACACAGTTACACCTAATGGCCA	CTTTTGCTTATGTGTTCAATTCTCGTCCGCAGCAACAAACAACTAAAAGAGAATGGCCTTGAGG
496	CG12161	BcDNA:AT05866_AY075170	3	2	65	5677	5741	CGCAAAATTATTGAGCTGCAGGCCAACATTTTGTGAGCATCTAGCTATCTATGAGTACGCCATA	ACATAATATAATGGTACCTTGAAACCACACAGTGCCGCGGGAGCTGGAACCGCTCGGGACACGA
499	CG12693	BcDNA:AT06826_AY089268	3	1	79	6113	6191	TGCACACGCTGGTTCGCAAGTACCAAGCCCATGTAAGTAGCAGCCACCAGATGTACATATATGT	TATAACACATGTAAGTTGGCTCTCCTTCGCAGGCCGTTCGCACCCAAACAGAGCTGCTAACGCG
499	CG12693	BcDNA:AT06826_AY089268	3	2	63	6683	6745	TACTATGAACAGGAACTGATTCACCTGGAGATGTATGTTGTCACTAGACACTAGGTTCTCACTA	AAAATCGTTTGTTAAAAAACGTTTTCCAACAGAAGGTACCGGGAGACGTTGAGCCAAACCGGAC
500	CG14644	BcDNA:AT06885_AY089269	3	1	61	5145	5205	ATCACTGTTACCTCAGCGTAATGTAAAAACAAGTAAATCCCCCAATAAAAGCTAAGATATTCCG	CCGAGGGACTACAGCAATTTGCGATTTCATAGGTGAGAATGTTCCACCAACTTGTGCGGAGAAA
500	CG14644	BcDNA:AT06885_AY089269	3	2	55	5723	5777	CCCTGGGGCATACGCGTGGAACGGGTCGAGATGTAAGTACTTTTTGTCTTACAATGGATCAATA	GGATCAATAATGCGTTATGATATATTCGGCAGCAAGGAGATCTTCATGCCTGATCAACTGAAGC
501	CG14691	BcDNA:AT07117_AY113212	3	1	64	5465	5528	CTGATGGCCTTCAAGTTCTTCGATGGTTTAATGTAAGCGGTTTTCCAAATTAAAATTAAAATGT	TATCATTTATGCTATGAACTTCCCCATTCTAGCATCTGCGGTCCATTTGCGGTCGTGGTCAGCT
501	CG14691	BcDNA:AT07117_AY113212	3	2	58	5708	5765	GCCCATCCTTTTCACGGTCTCCTCGATGAAGTGTGGGTGAGAGTCCTTCACCATCTGCCCTCAA	CCTCAATTATGAACTTTACTTTCTGACAGCAGTTCGCACCTGGCAGGTCTTCCTGGCGGTCAGC
501	CG14691	BcDNA:AT07117_AY113212	3	3	68	5948	6015	TGAACAAGCGGAAGAGCAGAGAGAGCTATCCGGTACTAACAATTTTTCTATACGTTTTCCTATT	TTTTTCAAAATAATTTATTATTAATTTAACAGATAAAACATCTCACCGATCCCACGCCCGATCG
501	CG14691	BcDNA:AT07117_AY113212	3	4	53	6216	6268	GTTTATTGCCTGCATTTCTGCCAGATTATGTGGTAGGTATCTTTGGTATCTTATGTGATTGCAT	TGTGATTGCATTTTGTATATACATTATCCTAGTGTCAACTCCGTGCGTCTGTGGCTGCCACAGA
501	CG14691	BcDNA:AT07117_AY113212	3	5	61	6467	6527	AGATCGCTTGTTATGGGCTTCCAGAATCTAAGGTAATAAATTCTATCGTTCAGCATCATGATCC	TCCGGATAGCTACTTGAATAACATCACGGTAGCTGGAATTGGTCTGGTCGGTTTTCTGATCATT
501	CG14691	BcDNA:AT07117_AY113212	3	6	211	6603	6813	GCGATTCCAAGTGGTCTCGAATCACATACTGAGTGAGTACTGTACTTATACTTGGGATGCAACG	TTCCTATTCATCTGCATTTTCCTGGTGGGCAGCCTGTACTTTGTGAAGACTTCGCTGGTAACGA
501	CG14691	BcDNA:AT07117_AY113212	3	7	53	6937	6989	ATGTCTGTGGTGATATTTCCCACCCTAATGAGGTTTGATATTCATAATAACAAAAACAAGATTA	AAACAAGATTAACATCTTTCTTTATTTGCCAGGACGATGGTTTTACTGCTGATCATGACCTTTG
501	CG14691	BcDNA:AT07117_AY113212	3	8	64	7118	7181	TCCGTTTCTCTGGCTTTGCTCACTGATGTCAAGTGCGTAGTATTACATTTAAATAGGTGAAGTA	ATTATCAGATAATCCCTATTCCCTTACCGCAGTTGCCTTTCTGTTTTCGCTGTTCCTTAAAGTC
502	CG12812	BcDNA:AT07283_AY075174	3	1	57	5152	5208	CGTGCATCATCAGAGGAGTTTTGGGCAGTGAGGTAAGTTATCCGTATTTCAATTTTTCCCGCCA	CCCGCCAAACTAATAATGATTGTATAATTAAGGATACATGGCGCCGCCTTAAACTCTATCTGCC
502	CG12812	BcDNA:AT07283_AY075174	3	2	57	6205	6261	TCTCCTTCGGCCAGTGTCCCTTCTGCAAGGCGGTAATATTGCCTATCATTTCATCTATTGCCAA	TTGCCAATGTACAACTGCTTTATCTTTTTCAGAAGCTGTCCACCTCATTTGCGGCACTTTTAAA
503	CG12493	BcDNA:AT07585_AY089272	3	1	173	5176	5348	TGTTTCTGACCAAGAGGATGCAGGTATGTCAGGTATGTATATATAGATTTAGGCGGTTTGAGAA	TTATATTGCTTATTTGCTTACTTCCGTTCTAGATGACTTGAAGGAAACTGCAATGGATTGTAAT
504	CG15556	BcDNA:AT07595_AY089273	3	1	59	6440	6498	TGTTATATCCATAACAATACCAGGATTGAATGGTGAGTGGGTTGAGGGAAAATTATAGCATATA	ATATATGTTTTAATCTAAAATCTTTTCGTAAGATACCAAGCTACCTGGAAAGTTGCCATTTTTC
505	CG4477	BcDNA:AT07689_AY089275	3	1	61	5304	5364	TTCGTTATGACCTCCGCGCATTGTTTAATAAAGTGGGTAACTGAATATAAATATTTTTAAAGAC	GACATAACTATTATAACTATACAAAATTCCAGCAAACGAAGGGTTTTGATTTCCAGTCGAGTCC
505	CG4477	BcDNA:AT07689_AY089275	3	2	70	5642	5711	GTAAAGTTATGGGATGGGGGCGTATGTATAAAGTGAGTGCAATTAATCAGCATTTTTTGTTTCA	TAAGTAAGTTATATAAACATATGTTCCATTAGGGCGGTCCGCTTGCCTCGTACATGCTGTATAT
506	CG3552	BcDNA:AT07815_AY089279	3	1	36	5249	5284	CCGCGGATTGCAGGCAAAAAGAGGACCAGGAGGTAAAGCGACCGGTCCGTAGGCGAACCATGAG	AGCGACCGGTCCGTAGGCGAACCATGAGCAAGGTTAAGTACGAGACGAGTCTGGAGGGGAGGGC
506	CG3552	BcDNA:AT07815_AY089279	3	2	53	5447	5499	AAATACCAGGATACTGGGGCTTCTATGCGGAGGTGAGTGTCATATTCTTGTTCTCTAGTAATAT	TCTAGTAATATTTATTGATTCTTGTCCTCCAGCTTAATTCAGATCGAAACCGTAAGCGCCGACG
506	CG3552	BcDNA:AT07815_AY089279	3	3	66	6206	6271	CTGTGAGTTGGCTGGTTACATTCCCTTGCCAGGTAACATAGTCGCACTATAAAATTTTGTTGTT	ACTAACTAACTAATCTGTTCCTTCGTTAACAGATGCTGATAAAATGGAGAACCTTACAGAGCTT
507	CG3124	BcDNA:AT07821_AY089280	3	1	58	5193	5250	AAGCTGACTACGGCATGTACGCCGATTCCAAGGTACACATAGTTGCATTGGTTCTGTAGACTTG	GACTTGGTAATAAGTCTAAGTCTATATTTCAGATGAAGAGCGTTCCTCAGTACCCCCTAAGCAT
507	CG3124	BcDNA:AT07821_AY089280	3	2	76	5952	6027	CCCATGTACCGGGATATGCGGAACGGTCTAAAGTAAGTAGATCTCGCCCAGGGGCGTTCGGCAT	CATAGCAATCCTTTTTAATCTCTAACCCTTAGCGCACCATCGATACACGATTCATCGAAGTACA
507	CG3124	BcDNA:AT07821_AY089280	3	3	58	6087	6144	GTACAGCAAAGGCAATCAATCATTCAATTGTGGTGAGTACTCACTTTTTTTTTTTGCATAAAAG	TAAAAGAATGATATACAATGTTCTGCTTTCAGGAAAAGCGGTTAGCAAGGTCCCCCATTGGCGT
508	CG12782	BcDNA:AT07829_AY089281	3	1	56	5536	5591	TGGCCACAACCTCATGGGACAAGTCCATTAGGGTGGGTATTATAGCTTATTATACATCCGGATA	TCCGGATAAAAGCTTGTTTCTTCCCCATACAGTTCTGGGACCCGCGTGCTGCCATAGAACTCAC
509	CG14721	BcDNA:AT07857_AY089282	3	1	61	5412	5472	GGCGCACGTGGTGAAACTGCTATGGAAAAACGGTAGGTCTGGATCTGTTATAAAACCAATCTTA	TTAGCCAGCTAACATCTTGCGGTCTCTTTTAGCCGCCGTTCGGTGTGCTGTCGATGGAGGCTCC
509	CG14721	BcDNA:AT07857_AY089282	3	2	59	5998	6056	TGTCACTACCACGGGACTCAAATGGAACCTATGTTCGTACACCAAAATAATACTGATTTCACGA	CACGAATCTGTCAGTAATGCTTTCATTTCTAGATCATGCACAGCTGGAGTTTGGTGGTATGGTA
512	CG7634	BcDNA:AT08308_AY089285	3	1	58	5384	5441	TGGGGCACTTAAGGACAGTTTGGAGGCAAAACGTAAGCTTAGTTCGTTCTTCTTGAAAACTTGC	ACTTGCATTAAGTAGATCGATTTCGGCCACAGGACTATTGAAAAACTTGCAACGCTATGATGCG
512	CG7634	BcDNA:AT08308_AY089285	3	2	57	5606	5662	AAACTAAAATGTTCGAGCAGCGACTGGTGGTGGTACGATGGTGTTTCGGGTTGAGTTTGGGTTT	TGGGTTTCTCCTGATTTCTGGGGTGCTTCCAGGTGGACGAGAACATTGAAGATGCCTGTGGCCC
512	CG7634	BcDNA:AT08308_AY089285	3	3	58	5843	5900	AATGCGATGTCCTGAGCATTCCCGAAATCGAAGTGGGTATTATTGGCAAATTTGCAAAATTACC	ATTACCCTTACTGTTATAGGCCGTCTTACTAGGAAGAAATGCTTTCCCCCCTTGAAATTGCGAG
512	CG7634	BcDNA:AT08308_AY089285	3	4	64	6017	6080	CATGATGTCATATTTCTCAAGCACGTTCGAAAGTAAAACCATTTGTGAAACTATAAAACATTGA	TTATAGCATATGTACCTACATTTTTGCCTTAGAAATCCAAACCTTCTCTTGAATCAGTGTAAGA
512	CG7634	BcDNA:AT08308_AY089285	3	5	62	6175	6236	CAAAGAAATATGACGAGATCAAAAGCTTTCTGGTGAGTTTGAGTGGTGAACCCGAATTATGAGT	GTACCCAAATTGTCCCTAATTGTTTATTTCAGAAAATTCTGGAAGCCCGTAGCCCCATGTACAA
512	CG7634	BcDNA:AT08308_AY089285	3	6	55	6414	6468	TTCGGTACCTTCGAAAAACCAAGAGTCTAACAGTAAGAATTTTGAATGAATTCGAACAGAGATT	ACAGAGATTGGTTAAATGATTAATGGTTTTAGAAACTCACCAGTTACGTGGAGGAAGTTATGGG
512	CG7634	BcDNA:AT08308_AY089285	3	7	50	6759	6808	GAAACAGTAGATCCGGCCTTGACAAAATCACGGTAACTCGCAGTCGAGATAAAAATTCTATTTT	AAAAATTCTATTTTAATTTATTTTGTTTTCAGTCTAATGGGAAACCGACTCGAGAACCGTATGA
512	CG7634	BcDNA:AT08308_AY089285	3	8	64	6955	7018	ATGCTGTTTTAGTGCCCGAAAGTCTATTGAAGGTTTGGTCCATTAGTGCTATACTATTAAACGG	TTATGGAAATACCTATATATCTATCTTTTTAGAGGCAAAAAAATGCAATAGCTACATTTGGCAG
513	CG8487	BcDNA:AT08349_AY089287	3	1	57	9308	9364	AACAAGGACAGTGAATTGACTACGGCCTCTAGGTGAGATTCTTCACTCATTAACCTTTCATATC	TCATATCTAATACAACAAAGTTGCTTTTGCAGACCACAATCTCCGCCTAGCCTGAGTGCTCCTC
513	CG8487	BcDNA:AT08349_AY089287	3	2	48	10426	10473	CAACCTGAAGGAGGAGCTTTTCCACGACGAAGGTGAGTAACGCGGTGTTGTAGAATGGGTCTAA	TGTAGAATGGGTCTAATCTTTTATCCTACCAGCAGATTCAATTACTCCAGCGGTTTCGCTTGAC
515	CG32560	BcDNA:AT08504_AY089290	3	1	67	44702	44768	CACGCTCTCCGACAGCAGCACGGATACAGAGGGTGAGTTGGGCAAATGCGTGTGAATCTAACTA	AATAGATAATTTGACATAAATTCTGGTTCCAGGACACTGCAACCAATTGCAGGAGGGCAAGCGA
515	CG32560	BcDNA:AT08504_AY089290	3	2	181	45064	45244	TCGGAGTCCACTATGCGCAGCATCATCGACAGGTGGGGATTGAATTCAATTCGAGACGCAAGCG	CCTAATTAAAGTTTCTTTCAATCCTCCTGCAGACTCATAACCATGGAGGAGGAGCTGCGACGCG
518	CG10014	BcDNA:AT09290_AY094644	3	1	67	5281	5347	TTCGGTGATCGTGACAAGGGAAAAGGCTATGGGTAAGTACTCCCACAGGATGTAGAAAGTATCA	TTTTCTTTACGCACGCCTGTATTTTCTTACAGTGGCCAAGACCATTTTGGATCGCTCTCTGCGC
518	CG10014	BcDNA:AT09290_AY094644	3	2	60	5827	5886	CGCAAGAAGTTTGCGTTTGTGTCTGCGCAGCGGTAAGTGAATCTACTTCTAAAAGTCTGCCCCT	CCCTAAACTTGGTTATGACTTAAATCCAACAGGAAAAAGAGGACGACGGGGAGGAAAAGCGCAG
518	CG10014	BcDNA:AT09290_AY094644	3	3	87	5968	6054	TTCTTCAGAGATTCTTCCGCAAGGTTATGTTGGTATGTAACAAGAGTTAAAAACTATTTTACAT	GTTTTTCTTAATTTTTTACGCCAAATTTGCAGCGCGTGGTTACCAAGCCAATCGTAGACCCCTG
519	CG11327	BcDNA:AT09434_AY094646	3	1	63	5434	5496	AATTCAGTCAGTCTTGCGTAAATTTATAAAGGGTAAGTTGGAGCACAGTGCTCTACCAAATTGT	TGCTGACCTCATTCATTTATGCGTCCAAATAGCCACGATGGCCAGCCGCAATGTGCAAGCAACT
520	CG8971	BcDNA:AT09528_AY094649	3	1	69	5366	5434	CCGAGCTGCAGGGCACGGATGTGGCTTACAGCGTAGGTGACATTCGGCTATTACATCATTCCAT	TGCTAATCCTCGCGGGGTTTCCGCTTCCACAGGATGGCGTGCTAACCGTGAACCTGGGAGGACA
521	CG2889	BcDNA:AT09679_AY089298	3	1	703	5149	5851	CTTTCGCACGCAGAGCACACACCGCAAACACAGTTCGTTGCTCCTTGGCTTCTTTCTTTCCTTC	TCGATTTTTAATTAATGGATAATCGTTTACAGCGTATTTTGCAGACAATTAAAAACGTAGACCA
521	CG2889	BcDNA:AT09679_AY089298	3	2	61	6204	6264	TCAAGATGATTGCGAAGTTTCTGCAGCTGGAGGTGAGTGTATCTGGCAAATACCAATGGTATCA	TCAAAACAATTCCAATAAGCCATCCCATGCAGATCCTACCAGACGACGGCATCTCGACCAGCGT
521	CG2889	BcDNA:AT09679_AY089298	3	3	58	6686	6743	GCAGCCGGAATCTGAATCTGACTCCTCAGATGGTTATTATCTTAATGTTTCCCAAGGATTAGCC	TTAGCCGTAACTAAGTTCCTGTTCCATTGCAGATGAACCCCTGGTCCGTCTGAAATCGAAAATG
521	CG2889	BcDNA:AT09679_AY089298	3	4	57	7189	7245	ATCCGCAAACATATCAACCCCAAGCTATTTACGTGAGTTTGAAGCCCGAGGGTTCTGTCTGTTG	TCTGTTGCTACATAGACTTTAAAATCCCATAGCTGCACCATTTGCAAGAAGTCGCTCAACTCGC
521	CG2889	BcDNA:AT09679_AY089298	3	5	212	7459	7670	CTGGAGCACACCTGCGAGATCTGCTGCAAAAGGTGAGAATAGAGCAGGGTCTCTGATCGAATTG	TTGAGTATTTGATATGAAATTATCTGTTACAGCTTTGCCAATGTACACCGCCTGCGAAGGCACA
522	CG15625	BcDNA:AT09986_AY089301	3	1	61	5374	5434	GGATCAATGGCTACGGATATCCACAGTACATGGTGGGTAATAGACCATAGATTTGGCTCTAGTT	GTTTCATAAGATGATCACCTCGCTCATTTCAGAACACTTTCCGGGTGAACATGATCACGGGTCG
523	CG14620	BcDNA:AT10149_AY089302	3	1	172	5920	6091	GACCATTACTTGCTCCAACTGGAGGTGTACAGGTAAGCTAGGCTAAGATGTCTTAACCAAACTT	TTAATATTGCATATGTATATTCCTTCGCCCAGACACCTGGATACCTCTCTAATTGACGTCGATG
523	CG14620	BcDNA:AT10149_AY089302	3	2	61	6305	6365	CTGCTGATAGCCAAGAAAAGCCCGACTAAAAGGTAAGTTCATCCAGTTCATTGTATATCATGAA	GAACCACAAATCCTAGCTACCTTTTCATGTAGCCCTGCCGCCCCTTTTGATGCAGGAAAAAAAG
525	CG14921	BcDNA:AT10515_AY089304	3	1	120	5266	5385	CATCTGGCCCAGGAGATCGACGAGATGGCCAGGTGAGTTAGTAGAGTTTAATAAGTATAAGATT	CACATATATTAATGGAGTAACTATCTTTACAGCTTTTGTCGCATTTTTAAGAACGAAGCCCGCA
526	CG13090	BcDNA:AT10573_AY089305	3	1	82	5136	5217	GTAATCGAATCAGTGGGCAATCGAAAGTGCCGGTAAGTGTAATCGACATTCATCAGCTGATTGC	GAAATTGTTTATTGGACATTCATCCCCAGCAGCACAATGATGGAATCCGAGGTAGATTCTGAGC
527	CG13870	BcDNA:AT10635_AY113229	3	1	58	5154	5211	ACGGATGAGTCTGCCGCTCTTTATGGTGTCCCGTAAGAAGGACTTGTTTAAAATACCATCGAAA	TCGAAACATTCATTAATAAACCTTCTATTCAGGCAATCGTATTAGAAAGGAAAATTTACCGCGA
527	CG13870	BcDNA:AT10635_AY113229	3	2	53	5299	5351	CGGTCAGCATTACAATGAGTTCTGCCAGAAGGGTAAGTGGTCTTACAGTTTCAAAATGGGCTGA	AAATGGGCTGAAAACGAATTCTTTTTTTCCAGAAAACAGACGAGAGGCCTTCAGCAAAGCCACC
527	CG13870	BcDNA:AT10635_AY113229	3	3	112	5694	5805	CCCGAACTTGCAAAAGGGTATCTTCCTTTCAAGTAAGTAGTGGAAAGAACAGATAGTAAGTTAG	CAGTATAAAATATTGCAATCACACCCATCCAGATGCCCGCGATCGTCGACCGACCACACACGCC
532	CG4755	BcDNA:AT11177_AY094653	3	1	270	5223	5492	AAAATCAAAATAGCAGCCGAAAATCTGTCAAGGTAAGTTCAAAGGCCAGCCAGTCTGTCGGTCG	CCGTGTCAAAATGGTCCTTTTCGCATTCGCAGATCGAGCAAGTCGGACAGCAAGGACTCGGAGC
532	CG4755	BcDNA:AT11177_AY094653	3	2	2546	5750	8295	CATGCCGCTGCAGAAGGTCCTCGCCAATTGCGGTTAGTAATCGGGCAACCGGGATTTCCAGTGA	TACTAATGACAGTATGTGCTTTCCCATTGCAGGCGAGCTGGAGAAGACGATGGCCGAGTGCATC
532	CG4755	BcDNA:AT11177_AY094653	3	3	2283	8472	10754	AGGAGTATACCTCGCTGAAGCGCAGCCATGAGGTGAGTGGTGATCGTAAATCTAGCGGGGATTC	GGGCTAATCGGTGTTTTGCTTTATTCTCGCAGGCGGCAATCCGTCTGGAGGAACCAGCGGCCAA
532	CG4755	BcDNA:AT11177_AY094653	3	4	452	11722	12173	CTCGAACGAAAACCTGGATAGAAACGACAGTGGTAAGCATACTACACAGTCGGGCATCTATGAA	TATCATATTTAACGATCCATTTCCATTTATAGAAGTCATGGAGAGTCCACGCTATGGTACATTG
533	CG13478	BcDNA:AT11204_AY089309	3	1	57	5032	5088	ACTTAATATAAATTCTATTATTGTAGTTCTGAGTTAGTAACTCAAGTATTTTAATAATCTATTT	TCTATTTCTATTATCTTAAATGTACATTCTAGATTTGAACAGACAATATGGCGACATAGTGCTG
533	CG13478	BcDNA:AT11204_AY089309	3	2	65	5684	5748	GACTTTGCCCGCGCCGAGGACTTGATCTATGAGTAGGTACACAGAAGGTTGGGCTCCCATTTCT	TTCCCATCTAACTTAAATCGCTCTCAATCCAGTGTGATCTCCGAGATCATCGATCATGAGCTGG
533	CG13478	BcDNA:AT11204_AY089309	3	3	57	5927	5983	TCATAGACTTTATTGCCGCTGGCATAGAAACGGTGGGTGTTTGGTAGTATTTCAAATGGAATTC	GGAATTCATGTTAAACAATTTTTAATTTTTAGTTAGCCAACACTTTGTTGTTTGTACTGAGTTC
533	CG13478	BcDNA:AT11204_AY089309	3	4	128	6224	6351	TGGAGCTCTCGGGCTACTCGCTTAATGCAGGGGTAAGTTAAAGCTTAGTTTTCGATCACTCTCA	TCTCCTATCAATAATTTGTTTCCGATCTTTAGACTGTGGTGCTATGTCAGAATATGATAGCCTG
533	CG13478	BcDNA:AT11204_AY089309	3	5	76	6568	6643	TGGAAATGGAGGTGGTGCTGCTGCTAGCTAAGGTGAGTATAATCCATAAGCCCCAGGGATCGTA	CTGACTAAAACAACCAAATTTATCTTTATCAGATGGTCCTAGCCTTTGATGTGAGCTTTGTGAA
534	CG5987	BcDNA:AT11276_AY089310	3	1	57	5601	5657	CCCATGAACGTCGACGAGGAGCGGCCAGCCAGGTGATCTTCCTTAGCTTTGGATCCTTATTGGA	TATTGGATAACGCATCTAACATAATCCCCCAGCGAAACCAAGAGTACCATCTGCGTGTCCAACT
534	CG5987	BcDNA:AT11276_AY089310	3	2	57	5955	6011	ATCTTTCCCAAGACCTGGATGCTGCCGGCGGAGTAAGTAAACCCCAGCCTCACACTGAAAGTGC	AAAGTGCTAATCATTGATACCAACGATTTCAGCTATGGAGATGCCATGAACTACGCGCTCAACC
534	CG5987	BcDNA:AT11276_AY089310	3	3	64	6166	6229	AGCGCCTCATCTGCCAGACGTACATACACAGGGTAATGTATCCGCTGTTCATCCGGAATCCCAT	ACGCTGGCTAACCATCGCATCCACTTTTCCAGCCCCTGCTCATCGATGGGTACAAGTTCGATCT
534	CG5987	BcDNA:AT11276_AY089310	3	4	61	6865	6925	AAGCAGCGGCTGCTCAAGATCAGGGGAGACCCGTAAGTGTCTCATCATCATGTCAGCATCATCA	TCATCATTGGTAACCCACATATATATTTCCAGACCCGTACAACGTCCGCGTCTTGGTGGCGGCA
534	CG5987	BcDNA:AT11276_AY089310	3	5	63	7467	7529	AGGCGATACGAACGCTCAAGATCACCGAGAATGTAAGTCGGTTCACTTCCAAAAAAAAAGATAC	CATTTATATTTAAAGGAGATATTCGTCCACAGATCTACAGCAATCTCTACGAAACTGGACTCCT
535	CG32022	BcDNA:AT11343_AY089312	3	1	55	5313	5367	ACACAATCCTGCCAGATTTCATAAGGAACTACGTGAGTACCATCCGCAAGAGAAAACCCCAGTG	ACCCCAGTGTAGAACCTTATCCTGACCTGCAGCTCAAAGTGTCGCGGTTGTGGGGCGTAAGGAA
536	CG12902	BcDNA:AT11401_AY113233	3	1	212	5332	5543	AAGACTGGCAGAAATCAATACGATCTTCTTAGGTGCGTATCTATTGTGCGAAAATGAGCCATAA	AACGTGTTTGGTTTTAATTTAACATCCATCAGACAGCGATTCCAGTTTTGGTCTAAATTGTGGC
541	CG14354	BcDNA:AT11648_AY089313	3	1	55	5515	5569	AGGAGGAAACCTACTCACTGGTTGGTTCACAGGTATGTGCTAAACCCCCTTTTATTACCAATTC	TACCAATTCTATTATGATATGCTAAATTTCAGACAAATGTCAATGTCGCTGTTGCCACAGCGAA
543	CG7196	BcDNA:AT11889_AY094997	3	1	66	5205	5270	ATCACAATGCATACGATCCCAAAAAGTATAAGGTAACCACTGCCGGAATACAGTCCATAAAATG	CATTAATCTCCAACTTTTATGTTCATCCAAAGGTGGTGCACAAGAACCACTGGCGACAGGTCAG
543	CG7196	BcDNA:AT11889_AY094997	3	2	7335	5360	12694	AAGTGGTGGGAGGATCCCGATGTCATTGTTGCGTGAGTAGAGAACATTGAGGGTCGAACCACCA	CGCTCACCTTGCTGCAACTTTTCTTTTTCCAGTTTCAATTTACCGCGCATTAGCGCCCGCCTGG
543	CG7196	BcDNA:AT11889_AY094997	3	3	1274	12846	14119	AACAGCTGCTGTCCCGCATTCGCGCCCGGGAGGTAAGAATGGATACTTGCTTTTGGAGGCTCTA	AGTATATTAAATATTTTAATTGTTGCTTGCAGTTAAAAGAAGTGGAGCGCGAACGAATGCTGAT
543	CG7196	BcDNA:AT11889_AY094997	3	4	61	14255	14315	CCAACATGGAGATTCAAAAGGAGCGCTCCAAGGTGGGCTTGATTCCCGACTAGACTTTAGTTTA	TTAGTTTAAACCACTTTTTTTTTGCCAAACAGCTGAAGACCGCTCGCGAGAAGAACGCGGAGCG
543	CG7196	BcDNA:AT11889_AY094997	3	5	844	14507	15350	GAGGATGCGGAGAGGGGAATGGATCTGCTGCGGTAAGTAACTTAAACTCCGGCGCCATTAAATG	CTAATGAAAGGAAAACTTCCCCACTTTTCCAGCATCGATAACGAAGACTGGCGGGAGTGCGAAA
543	CG7196	BcDNA:AT11889_AY094997	3	6	67	15498	15564	CCCCAGGATATACAGAATATAGTCAGGGCCAGGTGGGGATTATACATGTTAATATGATACTACT	GTGATATAATCAAATATGTTGCACATAATTAGGCAAAAGTTCCGGGAGACCGAGCTGCGTATTC
543	CG7196	BcDNA:AT11889_AY094997	3	7	59	15965	16023	ATGAGAAGATCGTGGCGCTCAGAAATGCCAAGGTGAGTCCATCAAAATGTTCACATTAATTTAT	TTTATATTTTTATACTATTATTTTTCGATCAGGATATTCGCGAGCTGTATCAACTGGCCGAGGA
544	CG5180	BcDNA:AT12489_AY089316	3	1	192	5123	5314	ATGCCGTATCACTCATAAATGCAATACAAAGGGTAAATCATTATTTCCTGGCTTAAAATTGTAA	TAAATTTTTGCTCCTTATATTCAAAAATGCAGGCTCGATACCATCTCGACCGCGATGATTTGTT
544	CG5180	BcDNA:AT12489_AY089316	3	2	58	5663	5720	GAGCCCAATCCGGACAGGGCGATGGTAGTAAGGTGAGAATTTCCATGTCAAATGTGCCACAGTT	ACAGTTCAGTAAACACAATTCACGCTTTACAGGAAAATTAACTCACTGCGGTCCGCTTTTCGGC
544	CG5180	BcDNA:AT12489_AY089316	3	3	64	6268	6331	TAGACTCCAACTCCCAGCGCGAGATACAACAAGTGAGTAGCTCCAAAGCAGTGAAGAGTTCCTT	AGGGTCTTCAATCACCTCCTCTCCCCACGCAGGCGGTCAATCATCTGGAGCACCACCAGCAGCA
546	CG11929	BcDNA:AT12613_AY094654	3	1	55	5246	5300	CAATATGTACGCCTGATAATGTTATTAAGAAGGTAAAAATAAGACATTCTCCAGTGGTTTCTCC	GGTTTCTCCAATTTCACAACGTGCACTTTCAGAAGAGTCTATTTCCCAAGGAAGACGAAAAGTG
546	CG11929	BcDNA:AT12613_AY094654	3	2	1467	5369	6835	CTCCCTGACCCGCATCAATTTCAATTCCACTGGTGAGTTGGGTAAGAAAGTGGGTTTCTTTATT	TAATCCTTTTATTACCCTTTTTAATTTTGCAGATGCTTCCATGGCCGATTCGCTGCCCACCGGG
547	CG8097	BcDNA:AT12688_AY075175	3	1	125	6039	6163	GCCAGCTCATTGACTGTTGACGAGTACTTAAAGTAAGCACATACTGTATTAGTACATGTTTCGA	GTTTTCTTTCGTATTCTGCTTCTTCAATGCAGGCTGCGCTGCCAGCACATGGAGCTGATGGCCA
547	CG8097	BcDNA:AT12688_AY075175	3	2	63	6480	6542	ATGAGATCGATCTCAGCGTTCTAGAGGATGATGTATGTGATTTTTGTTTGCCGTATCATGCCAT	TTTTATGATTTTTCTATGTTCTTTTTGCGCAGGTTGACTGGGAGTTGATTTATGGCTACCTCCT
548	CG14936	BcDNA:AT12771_AY075178	3	1	175	5816	5990	TGGCGTTATGGGTCCTGGCCCTTAAGTTTCTGGTAAGTAATTGGTAATGGGCAACGTTTTAAAG	ATAAGACCTCCCTAAGTCAATCATCTTTTTAGATCGTGCTTTGTTGTATGACCAAGTTCATAGT
548	CG14936	BcDNA:AT12771_AY075178	3	2	55	6099	6153	CGGACGATGATGGACATCCCTTGGTCGTGGTGGTGGGTTTATCCATTTACTATCCATCGATAGC	ATCGATAGCACCTAAATCAGTCCATTCCCCAGAAATATCCGTGTAACGTGCGCTGTGTAACAAT
551	CG4681	BcDNA:AT13019_AY075183	3	1	84	5756	5839	AAGAAGCAGGTCACCAAGGACAACTTTATTAAGTAAGAAACCCCAAAGACTAAAAATAATATGA	CTTACAAACCATGACTAATTTTCGCCTTTTAGATTCCTCAAGGCCAAGGTGGCCATTCTGGAAG
552	CG16969	BcDNA:AT13028_AY070785	3	1	57	5293	5349	GATGGAGGGAGCTGGTCAGGAGCAGGTGCTTGGTAGGCGCGTTACAAGTTTATTCCAAAAGCAG	AAAGCAGTGAATAACCATTGGAAATCTAACAGGTCTACCGAGCGGCAGCAGTTTTCCGCCCTTG
553	CG4420	BcDNA:AT13091_AY075184	3	1	1472	5589	7060	GCTGGAACGACGCAGGAGCGCCAATCGCCCAGGTGAGAGAGAGAGAGAGTTGAAATTCGGCGTT	GATTAATCTTTCGTCTCATTCAAAAATTTCAGTTGGCGGAAATCCAGCGATCAGCACGCTCGAC
553	CG4420	BcDNA:AT13091_AY075184	3	2	64	7545	7608	AATCCAGAGATCTTTGGCACGGTTACAATGCTGTAAGTAATGGTAAAAATAATTAATATGATTG	GATTGGCTCATTGCAATATTGCATATTATTAGCTATATCAACTGCAAAGTGAATGGCATTCCTG
553	CG4420	BcDNA:AT13091_AY075184	3	3	63	7895	7957	TGCTGGGTCTGGACATGCTGAAGCGACATCAGGTAATGAAATCTAGATAGCATCAGATTACGTC	CGCCTAAATGCTAATTGAATTGGTTTTTCCAGTGCCTGATTGACTTGCAGCGTAATTTGTTGAT
557	CG14660	BcDNA:AT13606_AY075195	3	1	51	5058	5108	GCTACACCCAAGAAGATCTCTGATTAGAAATGGTAAGTAGACTCTCCAATTTGCTTTAGTCGCA	TGCTTTAGTCGCAATTGTAAAGCCCTCCCAAGTCCCGTCATGGTCAGCACTACATAAGCGCCAG
557	CG14660	BcDNA:AT13606_AY075195	3	2	77	6726	6802	CCAGTAAGGAAGGCTATCAAATGGATCAAGAAGTAAGAGTAAGAGTATATAAGCTTCGGCTTGC	CATTCTTGTTTGTTTTTAACTATGGTCCTCAGGACTATGTAATGGATAAGCAAGAGCTTGTCCA
559	CG14508	BcDNA:AT13706_AY089328	3	1	181	5108	5288	ATCAAAGGAGGAAGTCTAATATTTTGCCATAGGTGAGTACAGTAAAGATAGATTCCTAAGTGTT	TTACCGCAACACACGTGATTTCATTTCGACAGAACATATTTCCCCAAGTGGTGACAACCCCAGT
560	CG1137	BcDNA:AT13740_AY089330	3	1	245	5203	5447	AAAGAAGAATGACATCAAACTGGCCCAGCATGGTGAGGTGTTTAGAAATCTTAAGCAGACTTAA	TTTAATCACATAATTACACCTTCTGCGCCTAGAATTTGCAACCGTGAGAATAGTGCAAATCGGA
560	CG1137	BcDNA:AT13740_AY089330	3	2	59	6046	6104	AGGGAGAAGAACGAGCGAATCCAAAAGGAAATGTGAGTGATGCTCGTAGAAAAAATAAATGTTC	TGTTCCTTTAACTTATCAGTTTGTACTCTCAGCGATCGGTGCACTCGTCTGGTAAAGGCCAATA
560	CG1137	BcDNA:AT13740_AY089330	3	3	67	6255	6321	TTAAAACAGGAAAAGGTGTTTCGAGAGGAAAAGTAAGTGAAACTGGATTTTTAGACCGACAATA	AGATAACATCAACAATTGGCCAAAATCCTTAGAAACAAGCTGATTTTACAACTACAAGCCATTA
562	CG10843	BcDNA:AT13968_AY075201	3	1	82	5219	5300	CAACAGCTTCGATTTGTACGGCAAAGATCACTGTAAGTTATTTGGGGGGAGCTTTGCTGGCTTA	TATCATGGCTGTTATTCTTATTATACAATCAGCTGGTGTTTTTGAACACTCGCGTGACTGTGCA
562	CG10843	BcDNA:AT13968_AY075201	3	2	56	5502	5557	ATTTCTGAGAACTGGACTGTTGACATCCACGGGTGAGTTTGGATTAGCACATGCTTCATTTGTT	CATTTGTTTTACAACGCTATCACGCTTTTTAGGAAAAAAATGGCATGCACGACGCAAGATGCTT
562	CG10843	BcDNA:AT13968_AY075201	3	3	59	5640	5698	AATATCTTAAATCAGTTTCAGGAAATTTTTATGTGAGTTTGGATTTCTAACGTAGTAACTATTC	TATTCAAAAAAAAAAAAAATGAACTTTACTAGAACGGAGAGTCTGAAGTTCCTAGAGCAATTCA
562	CG10843	BcDNA:AT13968_AY075201	3	4	59	5800	5858	CATTCCCAGATTTACCCTGAATAGCATTTGTGGTGAGATGCAATACGTTTTAAAAGTTTTGTTA	TGTTAATTATAAAACCACAAACATATCTGCAGAGACGGCCATGGGTGTGAAGCTGGACGAGATG
562	CG10843	BcDNA:AT13968_AY075201	3	5	52	6130	6181	AGAGGAAACACTCAGACCGCTGAAGATGAATTGTAAGGCATTTGACAGTCGTCCATAAGTCCAT	CCATAAGTCCATAACAATACCGATTACTTTAGATTTACCAGTAAAAAGCGCTTTGCCATGCTGG
562	CG10843	BcDNA:AT13968_AY075201	3	6	57	6400	6456	ATGCTACCAAGAGATCCAAGCTAACATAGATGGTGAAATGAGCTGAAATTAGTAAACTTACGAT	TTACGATTTCATAAGCATATAAAATCTTTCAGATGAGCTTAACATCTTGAACATCGGGCAGTTG
562	CG10843	BcDNA:AT13968_AY075201	3	7	59	6772	6830	TCCATTCAGTGCTGGTCAGAGGAATTGCATAGGTATGTAATATTGCTTACTCTCATGGAATGAT	ATGATTGGATAAACATATCATTTTCTTTGTAGGTCAAAAATTTGCCATGCAGGAGATGAAAACC
564	CG6213	BcDNA:AT14009_AY075202	3	1	367	5208	5574	GGCAGCCGAGAAGGTCGCCGAGGCTCGTAAACGTAAGTTTCATTTTCAGAAACAAAAATCCAAT	ATGATCATCTGGATTTCTGGGTAATCCCGCAGGCAAGGCAAGGAGGTTGAAGCAAGCCAAGGAC
564	CG6213	BcDNA:AT14009_AY075202	3	2	59	5676	5734	GCGAGCGCGCCTTCAAGGAGTTCGAGGCCAAGGTAAGACGCCACATAGGGAAACTTATGTACAT	TACATGTAATACCGTGTGAACCCCGATTACAGCACATGGGCAGTCGCGAGGGCGTGGCGGCCAA
565	CG7619	BcDNA:AT14053_AY089333	3	1	101	5140	5240	ACGAAAATGGTTCTGGAGAGTACTATGATATGGTAAATTATTGTTTTTTGAGCAATACGAAGAG	CAGTCTGGCACTCATATTTTGCTCTTTTCCAGCTTTGATAACAGCGACTTCCAGCGCAACGGAG
565	CG7619	BcDNA:AT14053_AY089333	3	2	60	5382	5441	GAGAACAATGTGGGCCTGATGACTCTGTCCAAGTGAGTGTGGAGCGTTTGTGCCCATGCCACAT	ACATATTCATTATGTCTTTGTTTATACCTCAGCACCGTTGAAGTGCTGGCCACTCTTACTAGCG
566	CG2604	BcDNA:AT14148_AY075205	3	1	61	5227	5287	TCAGTAGGCGGAATCAGTAGACAGCGATACAGGTGAGCGGTCGTTTATCTACTCCATACCATAC	TACAGCGTGCTAAGTCGCAGCTGCGATTCCAGTGATATCGCAATATCGCGCAATCTGACATCGA
568	CG8464	BcDNA:AT14262_AY075206	3	1	68	5875	5942	AGACATCCGATCTGGCGACTTTGCGCATACAGGTAAGCGTACAGTTGAATTTCTAAGCAGCGCA	CTATATGCATATCTTTAAATCCAATCTTACAGGTGAACAATCTTTCGGTGATGCGGCTAGGCAA
568	CG8464	BcDNA:AT14262_AY075206	3	2	84	6458	6541	TGGAAGGTTATCGTTGGGTCACCGGCGCACAGGTGGGTCAATACCTAAGTGGTTAACCTATCAA	CAACGTGCTTTTTTGCTCTACCTCCTTTTTAGTGGTGGACTCCAACCCGGAGACATAGTGACCC
569	CG4774	BcDNA:AT14373_AY113254	3	1	236	5121	5356	ACAATTGAATAGTATACACTTTCTTATATAAGGTAAGCATTTCAAAAAAACCGCTCTATGTTGG	GAATAAGAATTCAGATTTCGTACTGCACTCAGGTGCCATCAGTGAACAAGGATTTCCGACCAAT
569	CG4774	BcDNA:AT14373_AY113254	3	2	331	6057	6387	GCCTTCTAGCGTTCGCCGGCATCACAGATCTGGTGAGTTTCCCAGGACCACCATTTTCAACGGA	GTAATGACATTTGTTTTTTCCTGTTTCTTTAGTTGGATGGACAGATCGCACGACGGTGGCCTTC
569	CG4774	BcDNA:AT14373_AY113254	3	3	65	6604	6668	TTGTTATACGCTACATAAGTCTGCCACCGCCGGTAAGTGAAGGATTTACCTACATTTTTGTGGC	TTTGTTTATAATCATTTACCTTTCCTCGGCAGAAAACCTTTTCGCGCTACTTCGACGCCACCCA
569	CG4774	BcDNA:AT14373_AY113254	3	4	66	6805	6870	GAGCCTGGGAGCTCCCATTTGGAACTATTTGGGTGAGATACAGCAAACACTTTTATCACTACTG	GGATTAATCAATTCTGTATCATCCCATTCCAGATCACCCAGCTTTGCAGGGACTTTGGTATCTG
570	CG2112	BcDNA:AT14673_AY075209	3	1	67	5341	5407	GTTCAGCTCGGGCGGTCAGTTCCTGGCTTCAGGTAAGTGGAGATACCTGTTGATATCCTTCCGC	CCCAGCTGATCGGTGCTTTCCTCGGCCACCAGGAGGCGACGACAAGAGGGTTCTACTATGGAAC
570	CG2112	BcDNA:AT14673_AY075209	3	2	152	5592	5743	GATGACTTGGTCATCCAGCATGACCTAGAAACGTGAGTTCCAAAGCGATTAATGAGGTTTTGCT	ACAATAACTGGTTATATCCCTTCTTTGCAAAGAGGGAAAATCCTGAACCACTTTTCGCACGATG
570	CG2112	BcDNA:AT14673_AY075209	3	3	57	6011	6067	GCCATGCTCTGGGATCTAAGGCACCACCAGCAGTAGGTTTATCCTAGTTTTTGCCTTATAGTCC	ATAGTCCTACTCACTCACTCATTGTGCACCAGGGCCCTGTGTCAGTACAACTACATTCCGGAAT
570	CG2112	BcDNA:AT14673_AY075209	3	4	60	6343	6402	CATGTTTATCTGGCGGCTGGAAGGAGTGGACTGTGAGTTAGCTAAGGGATTCAGCTTGCAGATT	GATTCCTCAAATTATTGTTGTTATCTTATCAGTGGATGAAAAGAACCAGTGGATGGAGACTACG
570	CG2112	BcDNA:AT14673_AY075209	3	5	53	6534	6586	TCGCCTCCTCTGGCGTGGAGAAGATCATTAAGGTTGGTTGGGTAGGCCTAAATTGCTCTTAATA	TGCTCTTAATAATTATAAAATCAATAACACAGCTGTGGAGTCCCTTTGCCCAGCAGGGCTGGGA
572	CG11722	BcDNA:AT14909_AY070793	3	1	53	5254	5306	GAATTTGAGAGACATGGAGCGCACCTTGGAATGTAAGTAAAATTAAACACCCTTGGAGTGTAAT	TGGAGTGTAATGCTTCATTTTCCCCATTACAGTGGATCCCAAGTTCGTGGACAAGCTCAATATG
572	CG11722	BcDNA:AT14909_AY070793	3	2	66	5399	5464	AAGACGTTTATGTAACCTCGCAGGATCGATTTGTGGGTTAATACCTTAGAAGGTACTTTCGACC	TACTAATATGGAACCTGCTATATGTTCCCTAGATCAAGCGAGTGCAGGAGCGCCAGGCAGCTGA
572	CG11722	BcDNA:AT14909_AY070793	3	3	58	5712	5769	CAATGAGTACAAGCTTAAGGAGCCTCTAGTTGGTAAACCTAAAAGAAAATGTGTTCTCAGAATA	AGAATACCTCAGTCTAACTTTTCCCTTTTTAGAAAACATACTGCACTACTTTAAAACTTTTAAT
574	CG17227	BcDNA:AT15112_AY113259	3	1	74	5280	5353	TCAACAGCAAATGCATCTGGATCTAGAGCAGGGCAAGTTGTCATTTTTCAAGAAACTTCCGACA	TTGAGTCTGGTCTAACTTCTCGTTTCCCGTAGATGGCGACGTTTCGGAAACTCTACGCAAGCAC
574	CG17227	BcDNA:AT15112_AY113259	3	2	88	6147	6234	ATACTGTATGATGGCGAGGATTTGACCCAGCTGTAAGTGGGGTAAGGTTGGGAAGAATATAATT	ATAGTTCCTAATATATTATCTGGATTTTTCAGGCCATTTCGCAAGCGTCGCGAGATTCTTGAGC
574	CG17227	BcDNA:AT15112_AY113259	3	3	63	7402	7464	ACGAACGAGGCATTGGACCTAGAGAAGCTTAGGTAATGTCTAGATGATCACTTAATCTAAAAGT	TAAACTTAATTCACTGGCTTCCTTTTTTTTAGAACGCTCTATCGTCGTAGCTGCCGGCACTTGA
576	CG1134	BcDNA:AT15655_AY113263	3	1	64	5202	5265	TGCACTACAAGCGAACTGCCAAGGTGCTGAAGGTGCGTATAGAAATACTAATGCACGTAATAAG	TGGCGTTTATTGAGTGAACTGCTGCTTTTCAGGCGGCACCACAATACAACATCGATGGAGACCT
576	CG1134	BcDNA:AT15655_AY113263	3	2	58	5850	5907	AAGCGGTTCGAAGATGCCAAGACAACGACGATGTGGGTGGTGCTTACTCTGGGTGTATACTCTT	ACTCTTAATACTTTCTACTTAATCCCTTCTAGACTCAAGCTGGTTGTGTGCAGCACCATCTCTG
576	CG1134	BcDNA:AT15655_AY113263	3	3	267	6116	6382	TCTGCGTGGTGTGCTCCACCAATCCCAAGGAGGTGAATATAACCCTTGCATTCCTATTGCGAAT	CATTATTAAACACGTCCCTTTTTTTCTTCTAGATTATCCTACTGCCATGTGGTCATGTGTGTCT
578	CG1158	BcDNA:AT16284_AY113269	3	1	191	5370	5560	AACCACCGGGGGCATTCTTGCTGCTAGAACTGGTGAGTTTTAAAGTTTTTTTTTTCAGACAAAT	TTTACTTTTTTGCTTATTCCTCTTTTTGGCAGGACTAACCTCCATGCTCAGTAGTGCCTTGGTG
578	CG1158	BcDNA:AT16284_AY113269	3	2	66	5758	5823	GCGTTTCTCCACTCGCAGCGACTTATGGAGAGGTAAGTGAAATCCCCTGCGCAATAATACGCCT	ATAATTCCGCCACTCACACTCTTTAATTCCAGATTGACTCTTCGGCATTGTAGAATTCTTCGCT
580	CG13457	BcDNA:AT16542_AY089344	3	1	57	5112	5168	AATAAAGTCTATGGAGAACAAGACCGGTGAATGTAGGCAAACTATTTAAAAGTTGTCGAAAAGT	GAAAAGTATTGTATATATTTCACAGGTTCCAGTTACTTACTGAAACGACAGGAGCGAGTCTCGG
580	CG13457	BcDNA:AT16542_AY089344	3	2	105	8024	8128	GACGGATTATACGGGACCTAGCTCCACTTGCAGTAAGTTATTCGATAAAGCTTTTCCATGGGTG	TTTATTCGTACTTATACTTCATTTCTATCTAGGATCCAGCAGCTCTGCGGAGCACACGTGCAAT
585	CG3552	BcDNA:AT16856_AY089351	3	1	53	5447	5499	AAATACCAGGATACTGGGGCTTCTATGCGGAGGTGAGTGTCATATTCTTGTTCTCTAGTAATAT	TCTAGTAATATTTATTGATTCTTGTCCTCCAGCTTAATTCAGATCGAAACCGTAAGCGCCGACG
585	CG3552	BcDNA:AT16856_AY089351	3	2	66	6206	6271	CTGTGAGTTGGCTGGTTACATTCCCTTGCCAGGTAACATAGTCGCACTATAAAATTTTGTTGTT	ACTAACTAACTAATCTGTTCCTTCGTTAACAGATGCTGATAAAATGGAGAACCTTACAGAGCTT
587	CG7235	BcDNA:AT16985_AY113273	3	1	5767	5134	10900	AAGGAACTGAATATTTTAGAGACCAACTAAAGGTAAGGTAAATAAGACTTTATAACAAGTAAGG	AGGAAAATATTGAATTTTTTTATTCATTTTAGATTATTTTGAAAAAACACAGCAGGCTGTAAAC
587	CG7235	BcDNA:AT16985_AY113273	3	2	61	11034	11094	AACATCGTTTTCCGATTCATAGGCAAATATCAGTGAGTGGGATTAACGCACCGCCTTCATTCCA	CCAGTTAACCCAGTTTTCCAATCCTCCCACAGGTCAACATGATGCGCATGTTCCGTTACACCAA
588	CG6380	BcDNA:AT17004_AY113274	3	1	44	5318	5361	GAGTTGGATACAAATGCCCTGATCGAAAAGTTGAGACACACATCAAAGTCAGAAATGCCGGCAT	AAAGTCAGAAATGCCGGCATTTGGCATCGAAGGAGACTCAGAAGAATCCTCGGCGGATGAGGAC
590	CG5071	BcDNA:AT17603_AY075224	3	1	64	6569	6632	ATCATCGACAGGATGGCGGTACGAGTTCATCGGTAAGCATTGTGCGTCAGCCCATCGTTCACTG	TTACCCCATCTACTTTCTGGACATGGAAATAGCAGGAGAACTGGCCGGACGGGTCCTAATCGAG
591	CG12111	BcDNA:AT17652_AY070795	3	1	66	5126	5191	ATTCACCAACTACCGCACCGAGGTCTATAATGGTATGTATAATAGGAATTGTTTGTAAAGTGTG	GGACTAATAAAGAAATCCCACAATATCGCTAGGCATTCCATCGGAGATTGATACCACACCGTTC
592	CG15177	BcDNA:AT17667_AY070796	3	1	55	5492	5546	ATCTGGAGCGCCGTATGAAGTTTGCCTTTGAAGTGGGTAATGGATTGTTAAGCATTTCTAGAAG	TTCTAGAAGGCTCTAATAGGGTTCTTTATTAGGTTTATGACACCAAGAACACCGGAGTTATCGA
592	CG15177	BcDNA:AT17667_AY070796	3	2	50	5658	5707	ACGACGAAGATGAACTAATTGAGCTCAGAGCGGTAAGCTTGCTTATCAATTTAGAATAATTTAA	TTAGAATAATTTAATAAATTTACTCCTCACAGGACATGACTGAATTTATTATGAAGAAGTTTGA
593	CG9613	BcDNA:AT17730_AY089354	3	1	59	5024	5082	AGTTCCATTAAACATCTTGCCATTTTTTGACTGTGAGTTTACGAACAAATACAACTTAACATCG	CATCGTGTGACTTAATGCTTTAATCGTTGAAGGTGCTAGTGCAAGGCAAATCGCAATGTATGCG
593	CG9613	BcDNA:AT17730_AY089354	3	2	58	6075	6132	TTGGAGTAGTGGGTGCCCATCTGGTGCAGCAGGTAGTCCTTGTTATATTACCTTACAGAAAGTC	AAAGTCACTTATTCATCCATTTGGCATTTCAGATCTATTCCCTCAACATTGACAACCCCAGCGA
594	CG5588	BcDNA:AT17867_AY113279	3	1	1262	5165	6426	GAGAGAGAGAGCGTCGCTGCGCTGTCAAAAAGGTGGGTGTGTGTTTGTGTGGAGTGGAAACAAA	GACATTCATCTTCCATCTTATTTTGCCCACAGCACACAGACAGTACACAGCTATCGGCACAGGC
594	CG5588	BcDNA:AT17867_AY113279	3	2	69	6593	6661	GACTGCTTTCCCGGCGAATATGTGCCCACAGTGTAAGTTTGTGCCTCGATAGCCGCAAACCGCA	ATATCTAACTTTTACTATGATATCTTTCACAGCTTCGACAACTACTCGGCGCCCATGCAAGTGG
594	CG5588	BcDNA:AT17867_AY113279	3	3	73	6895	6967	CCACTGTCCCGATGCGCCCATCATTCTAGTTGGTAAGTTGCCAAGCGACATGAAAACTGCAATC	GAATCATACATATATCTTTGGGCGTATTCCAGGCACCAAAATCGATTTGCGCGAAGATCGAGAG
594	CG5588	BcDNA:AT17867_AY113279	3	4	83	7129	7211	GCTCCGCCTTGACGCAGCGCGGTCTCAAGCCGGTAAGTCATCGGTGCCCGGCACACCCTCCACC	AATTTCCCTTCCCACTCCGATTGCAAATTCAGGTGTTCGAGGAAGCGGTGCGCGCGGTGCTCAG
596	CG9961	BcDNA:AT18066_AY089355	3	1	54	5169	5222	GTAGATGTGGCTGGGAAAAGGGTTTTTATGAGGTGAGTATCCTTGCCAGATATGTTTTAGTGTG	TTTTAGTGTGTGATTTATAAATTTATTTTTAGAGTGGACTTTAATGTACCCATGAAAGATGGCA
596	CG9961	BcDNA:AT18066_AY089355	3	2	66	5332	5397	AATATGCCTTGGACAAGAAATGTAAGTCCTTGGTGAGTTGATATATCTTCCTTCAATTCCTAAA	GTATAGAACGAATAACTTAATTTTTTGCCTAGGTTTTGGCATCCCACTTGGGGCGTCCGGATGG
601	CG6629	BcDNA:AT18465_AY089360	3	1	53	5121	5173	GACAAAAACTCAAATATAAAAATGAACACTTGGTGAGTAAGTGATTGTTATCAGCGGAAAGCTG	GCGGAAAGCTGAGCTCATTTCGTCCTTTTTAGTCGCTCATTGGCTCGAGGATTGAATATTTGCA
602	CG2222	BcDNA:AT18545_AY089361	3	1	68	5185	5252	ATGTCGGGTGAACACCAAGCTGCAGCGGATGGGTAAGTGATTGGCTTGGACGGACACGCACATT	CCAGTAATCCGACAATATTGAGTTGCTTGCAGGATTCCTGGACTCCGGCGCGGAATCGGATGAC
602	CG2222	BcDNA:AT18545_AY089361	3	2	61	5648	5708	TGCACGAGGCTGGAGTGCGCACCAACAGTCAGGTGGGTGGCTGTACTACCAGTCAAGTGGGCAC	CACGGAGTGTTATATTAATCACATAATTTCAGTACATCGAATGGCTGCAGATGACGGGCAACAA
603	CG8851	BcDNA:AT18617_AY089363	3	1	59	6048	6106	ATGTGCTGAAGGATGTGATCAACACCTCACAGGTATGAATTAGCTGTTAGCTAAATGGAATATA	ATATAAAAACTTAAACCTTCTTCCTTAATCAGGATCAGAAGTACAAGCATGAACGGGATCGAGG
604	CG8885	BcDNA:AT19154_AY089369	3	1	63	5506	5568	AGAGAAGATGGCCGCCGTCGTCGATGAAGTTGGTAAGTAGAGCCTGACTATTTCTTCCAAACCC	CAAAAAAAACCATGTTTCTCAAACCTTCACAGAAAAGTCCCCGCAAACGCCAGCAGTGCAGCCC
605	CG15435	BcDNA:AT19250_AY094657	3	1	70	5300	5369	ACGTTCTGCTGGAGGAGACGACGGGCCTGAAAGTAAGTGACTCCATTCTAAAGTAGCCAGATAA	ATATGAGTGCCTCCTCTTTCGACCGACCGCAGAACTCCACGGACGACGGACTGCCACGCAACAT
606	CG8729	BcDNA:AT19436_AY089374	3	1	52	5380	5431	AAGAGGATCACGACCTAGCCGAGGATGATCTGGTAGGCATGAATATACATACGTTTGCAAAGTC	GTTTGCAAAGTCCTGACCTTTCATCCTTTCAGAATGCTGCCATGAACGAGGTTGAGGGAGATCC
606	CG8729	BcDNA:AT19436_AY089374	3	2	52	5489	5540	GAGATCCAAAGCCATCTAACAGTAGCAATTTAGTATGAGACCGTAGTACATACTGTAGAAAAAG	CTGTAGAAAAAGTTAAACATAGCTTCTTTCAGCCAGACATTCTCAATCGCAAGCGGAAGGGCAC
606	CG8729	BcDNA:AT19436_AY089374	3	3	55	5777	5831	TATGGCGTTTATTTCGGCAAGAATCACCAGCTGTAAGTGGTAACTGCAGCACAATAACTTTGCT	AACTTTGCTTTTAACCTATATGTTCTTTGCAGAAACGCAGCCAAGCCCGTGGAAGGACGCGTTA
606	CG8729	BcDNA:AT19436_AY089374	3	4	60	6103	6162	TGCTTCAGGAGAACAACATCACCGTGAAATGGGTGCGTAACTAAATTTAAATAAGGTCCTGGAA	GGAAAATACTTGACTTCAGTTAATATCCCCAGAACTATGTGGAGGCCCACAAGGGCATAGAGGG
607	CG1469	BcDNA:AT19513_AY070805	3	1	658	5091	5748	CGCGCGCGCTCTCGGTTTTTCTTCGTGTGTGTGTGAGTGATGGGAGAGTGTGCACTGTTATCTT	ATCTGCAGTTTATTTTCAATTCTCATCGTTAGCTGATAAAACTCTCAGGAAACCACTTGAAATC
607	CG1469	BcDNA:AT19513_AY070805	3	2	296	6072	6367	TTGAATTATTAATAAAAGCACAGGCACTGGAAGTGAGTTTTAATATTACTAACTAACTACTTTG	TTTCGCCTCTCGAATTTGATTTTAATTTACAGTAAACCGTCGACATGAAATTTTTCGTTGCACT
607	CG1469	BcDNA:AT19513_AY070805	3	3	368	6498	6865	AATCACCGCATGCTCTACGTCAGCCTTTTCGGGTGAGTAAAGAGAGCGCCTCTAAGAGAGAGTG	TGTGATCTTTATTATTTGCTTTTTCCCCGTAGCCAACTCCATTTGTAATGCCCGTTTTGCTGGC
611	CG17717	BcDNA:AT19932_AY075239	3	1	218	5544	5761	TCAAATGTCCCTGCAACTGCAAGGGCAGCGTGGTAAGTGTGGTTCCTTTGGATCTTCTGCTGCC	TCATATCCTTGCAGGGCTACATCCACCTAAAGTGCTTGAAGCGCTGGATCATGCACAGGCGGGA
611	CG17717	BcDNA:AT19932_AY075239	3	2	65	5960	6024	TAATGCCACTAGCCCATATCATCTTGCAGCAGGTGAGTATTTTAATGTGGCACTGGATTCATGG	GTTTTCTATCAAGTTCACAATCTTGATCACAGGTGCTGCAGTGCATGGATAATATGAATCAAGG
612	CG10332	BcDNA:AT19986_AY089376	3	1	53	5101	5153	ATTCTCAGCCGCTTCAGAGGCTGCACCATCAGGTAGGTTGCATTCTGTGATTATACATATTCAA	TACATATTCAATCATAACATTTTGATATATAGAAGTTATCTGGTTGTCCTGCCCGATCAGAGTC
612	CG10332	BcDNA:AT19986_AY089376	3	2	68	5224	5291	AAAATCAACTAAAACTGGAGGATCTGCAAACAGTAAGTTGTTACCTTTCAAGATAGATGATACA	TCGAGCGCCATCTAATCAAATCCCATCGTCAGGAACGCGGAATCTTGGATCTGCAATCCCATGA
613	CG14262	BcDNA:AT19988_AY075240	3	1	53	5703	5755	ACATCATCGATGTGGAGCGCGTTTGCATCGAGGTTAGTAGATTGGAATATAAAATGGAGCCTTA	ATGGAGCCTTAATTTAGTTAGTTATCCTTTAGAAAATCATAGAGGAAGGCGCATCATTGATCCA
614	CG5933	BcDNA:AT20169_AY113286	3	1	62	5145	5206	GGAGGATCTGACGAATCCCAAAAAGGAACTCGGTGAGCACCGGCAATGGCAACAAGTTGGAGCC	CCACAAAAATGAATATATTTTTGCATTTCCAGTTGAGGCTGACTTGGAAGTACAGAAGGAGGTG
614	CG5933	BcDNA:AT20169_AY113286	3	2	68	5501	5568	TCAGCAAAAGGAGGAGGAGGCCAAGAGAAAGTGTGGGTCTCACAGAAATTACTACTCTCATAAG	ATAATTATAATAATTTGCTGTTGATTTTACAGTGGAAGTCGACGATGTTGATCAGCCACAGGAG
615	CG11037	BcDNA:AT20289_AY089380	3	1	76	5661	5736	AAAGAACTGTCGCGCTGCCTATCAGCCCACGGGTAAGTTCGTATGGAACTTAAATAGGGCTTAC	TCTTGTACTGTTTATTTTATTTGCTTTAACAGCTAAAATAACCGACAGTATGATATGTGCTGCA
616	CG11068	BcDNA:AT20767_AY075241	3	1	69	5426	5494	TTAGCATGCGACAGCGTGAGCTATACGATTCGGTAAGTGAAAGCCATAGATTAGAACTTCCTTT	GCGGCAAATCGAACTGTCTTCAACTATAACAGCAACGTCACGCAGAACTACCGATACCTGTTCC
617	CG13544	BcDNA:AT20903_AY075246	3	1	55	5178	5232	AGGGCCACGGTTCCACTAGGTGGGGACAGCCGGTAATCATATCTATAAATATGTGTGAACTTTT	TGAACTTTTATTCATCCGTCCTGTTTTTACAGAAGTGGCAACACCGAGTCCCAAATTGGATCCA
617	CG13544	BcDNA:AT20903_AY075246	3	2	65	5302	5366	TCTTCTAATTGCAGATTGCACCTAATTTCGCGGTAAGTCTACTACATACTGTACACTTTTACAC	CCTTTTTGCAAAGAATTGAAAACCAATTTCAGAACCGGAAAGCTTCTTCTGGACTACAAGCAAT
617	CG13544	BcDNA:AT20903_AY075246	3	3	54	5766	5819	ATTCCAGGTGTATATTCGCTCAAGAACTCAAAGTGAGTATGCCCATATAAGTGGAAATCAATTT	AAATCAATTTACTGAAATATCGCCACCAACAGCTGCATGTCGCGAGTAGAGAAGCTGCTGGCCA
617	CG13544	BcDNA:AT20903_AY075246	3	4	62	6128	6189	TGCGGCGTTGGTCGAAAAGAATAGGGCGTACAGTAAGCTAGCTTCTAAATCTTCTAATATATAG	AGTTTTTGAAAATATATAAATTCATTTCACAGGAAAGCACAAGGGGCTTATGCAGAACATCAAG
618	CG1690	BcDNA:AT20942_AY089384	3	1	68	5255	5322	CTTGGTGATCAAAATGGCGCAAAAGAACAAGGGTGAGCCAATAGCCAAGTGTGTTCTCGGAAGA	TGTAGGAAAAGTATGTTCGTTAAATCTTGTAGAGACCCAGACTGTGAAGCTGGTGCCCGGAGGC
619	CG14017	BcDNA:AT21373_AY113288	3	1	47	5409	5455	GCGAAAAGCTGAATGCAACTAAAACGATTTCAGTATGATTTATAATCATGAACGTTTAGTAAGG	ATGAACGTTTAGTAAGGTAACTTTTATTTTAGTGCATTTACTCATAGACCATCGTATTCGTGAG
621	CG9735	BcDNA:AT21437_AY075249	3	1	66	5354	5419	TGACGCGGGCGTCGACTATGATAAGCTGATAAGTAAGAAGACATTTGCAAGGCAAATTATTAAT	AGTTAATCAAACGACATGTTGACACGTTGCAGAACGGTTTGGCTCCAGCAAAATCGATGAGGAG
621	CG9735	BcDNA:AT21437_AY075249	3	2	58	5832	5889	ACGTTCATTTTTAATAACCTGGAATTCGTGGGGTAAGTAAATTAAAAAACTTTTAACCTGTATA	TGTATAATCTGTATTATCTATATTACTTACAGAAAATGTCCTGCCATGTATCAGAACATCATTC
621	CG9735	BcDNA:AT21437_AY075249	3	3	71	6470	6540	TTACGGGCGAGATCAAGAAGCTGGCAGTTGAGGTAAGTGCAATGATGATGCTACAATCTTCCCA	TTGTAATTAATGTGCTCAAATGATCTTCTTAGACGCTCACACCCATTGTGGAACAGCATCAGGC
623	CG3568	BcDNA:AT21585_AY113290	3	1	65	5277	5341	TCAAAGCTATTTCGGAGCAGTCTCCCGCCGAGGTATACTCATTGGAATTGGTTTCGCAAAATTG	CTTCTGACATTGATATAATCCCCCCACATTAGTTTGGCATCGATTCCTGCCGAGTGAAGGCACA
623	CG3568	BcDNA:AT21585_AY113290	3	2	53	5487	5539	TATCAGCTTCTTAGAGCACAAGCTCACGTTCGGTGGGTACAATCACAATCGAAAGAATTTATAT	AGAATTTATATTTTCTGGTCATCGTTTTACAGGCAGCGAGCAGGAGAAGGCCATCTACAAGGAC
623	CG3568	BcDNA:AT21585_AY113290	3	3	57	6541	6597	GAAATGCCCTGCCTGGCAACGAATTTTGGGCGGTATGCAAGAAGTGACTCTACTAAGGTTTACA	GTTTACAATTTGTAATGCTTATTTCCCTACAGAATATGCTAATCAGCACTGGGGATCCAGCAGC
625	CG15708	BcDNA:AT21920_AY089394	3	1	56	5368	5423	CGAGTCCCAGATGGCCGAAAAGGCAGAGAAATGTGAGAGTTTTGGGCGAGTTTCTATGATTGTC	TGATTGTCTCCTCGTAAAATTTCAATCGATAGATATGGCCAAAAAGAAGAATTATGGTCGCAGT
626	CG15143	BcDNA:AT22189_AY094658	3	1	84	5222	5305	CAACAGCTCGGTAGATCTGCGGATCACAGGAGGTATTTAATGTTAAGAAATTGAAATTGGATTG	TACTTTCAATAATTTGATGATCCTTTTTCTAGGTGAGAATGACCCAGCACAGCGCAATGTTGGA
626	CG15143	BcDNA:AT22189_AY094658	3	2	61	5544	5604	TTTAAGAATAAGATCACGCAGACGCTTTACAGGTAAACTCCAAGTGAACTAAATACTAATTTAT	TATAATTTAATATAACTATACGTATTTGTTAGAGAATCCTCTGCGCAGACAATGGCTTATTTGC
627	CG5217	BcDNA:AT22194_AY089397	3	1	111	5357	5467	CTTCTTTACCCGGATGAAGGGAGCCAATAAGGGTAAGCTCTTTTGACTGGTATTAAATATGATT	CTTCTTGAATAATCATAAACCCCACTTGCCAGATGTTCAAGATCCTTCGAGCTCGGTGGTCGAA
628	CG8517	BcDNA:AT22380_AY070811	3	1	61	5272	5332	GATCGGCCGGTGGTTGTGGACTTTCATGCCAGGTGAGCTTAGCCTTCAGTTAAATAGAACCATG	ATGTTAAGACATTGTTCCGCCTTCCTGATCAGCTGGTGCTGTCCATGCAAGGCTCTGGCCCCTC
631	CG9160	BcDNA:AT22870_AY089404	3	1	83	5243	5325	CCAGCACTTTTACATAATCTTGAAAACTCAGCGTAAATATCGCCCAAAATACGAGACCTGCACT	TGCGATACTAACCCGCTGCGTTTCCGTTGCAGGAGAACCGAGATGTCGTTCACACAGATCGCGC
631	CG9160	BcDNA:AT22870_AY089404	3	2	572	5486	6057	CCGTGCCATCGATGACCAGCCAGTTGAGCCAAGTAAGCGAACGTCCAAAGCGGTCCCTTCCGTT	GACGAAAATTCACTAGACATTAACATTCGCAGAAGTTCGGTGTGCGCAGCTACTCGGCCAAGAG
631	CG9160	BcDNA:AT22870_AY089404	3	3	315	6160	6474	TCTCCGCCTACGACAAAGTGACCGCCGAAAAGGTAAAGTACCCATTGCATGGCGCCACTAATCC	GAATACCCAATGCTAATGGCTCGCATTTACAGCTCAACGTTGAGTCGCACTTCATCAACGACTT
633	CG8236	BcDNA:AT23003_AY089407	3	1	63	5616	5678	GCGAAAAAAGTGAGGAGGAAGAGGACCACGTGGTAGATATGGAGTAGTTTTGAGCCTTTTCCAC	CAATACCTTATATAAATCCTCTGATAATTTAGCTCCTTGAAATTGGCCGCAAGAAGGTGGAGGA
633	CG8236	BcDNA:AT23003_AY089407	3	2	57	5955	6011	TGGACGAGCAGGCTGAGAACCTCATGGATGCGGTTAGTATGGTTACCCTTTTCTATTACATTAT	ACATTATATCCTTAAAATTCCCATCTCCACAGTCGGCAGAACGTTTTGTCGAGTGGCTGAACTC
633	CG8236	BcDNA:AT23003_AY089407	3	3	75	6198	6272	AGACAGTGGCCGATAAATGGAACAAGCCACATGTAGGTAACGATAGAGAAATCCCCTTATAATC	TATCCAGATTATTAATTATATTACATTTCTAGATGGCCATTGAGCTTAAGTACGAGAAGCACAT
634	CG3333	BcDNA:AT23018_AY089408	3	1	60	5244	5303	AGCAGAAAACGTAGATAAAATGGCCGACGTGGGTAAGTCTGGCAAGTGATGAATTAAAAGAGTG	AGTGCCCAAATAAACGGACTATGCGCCCGCAGAAGTACGCAAGGAGAAGAAAAAGAAGAAGATC
634	CG3333	BcDNA:AT23018_AY089408	3	2	76	5673	5748	CCACTCCGGCACGCTGGATCCCAAAGTCACGGGTAAGTGAAGCGCGTGCTCGCCTACCGCCATA	CATTGTGTGCCGCGTGTTTTTTTTTCCTACAGGTTGCCTGATTGTTTGTATTGACAGGGCCACC
634	CG3333	BcDNA:AT23018_AY089408	3	3	192	6001	6192	GCTGTTGGACTACGATGAAACCCGAAATATGGGTAAGTCAGAAGTTTTGTTTATCCATTCTCGC	TCTCCTCCAATTCTGCCCACTCACGTGCTCAGGTGTTTTTTGGGTTAGTTGCGAGGCCGGCTCC
634	CG3333	BcDNA:AT23018_AY089408	3	4	235	6468	6702	ACCACAAGCGCATTATTATGAAGGACAGTTCGGTAAGTTTGACATCCAGTTGCCGTTTGCGAAG	ATATCAACTAACAACCATCAATCTTTCTCCAGGTCAACGCCGTTTGCTATGGTGCCAAGATTAC
634	CG3333	BcDNA:AT23018_AY089408	3	5	61	7108	7168	CCCCCACAAATGGCTCCAGTGAACCCAGCAAAGTATGTTATTGAAAATGAGTTTAACATGGTAT	TATTCACTTGCTAAATAATTGTGTTCCTTTAGCGCAAGTTAAGCACCTCCAGCGTTGAGGAAAC
637	CG14763	BcDNA:AT23443_AY070813	3	1	486	5140	5625	AGAAAGAAAAGTCGGCCGAGGGCACTAAGCCGGTAAGTTGGGCTGACAAGTGGCGCATAATTTG	CATATTCGGTTTCCCATTTCATCGACATGCAGAGGCCGGCAAGCAGCCAGCGCGGATCGCTGAC
637	CG14763	BcDNA:AT23443_AY070813	3	2	60	5707	5766	TTTCCTTGCCGATGGGTGCTCCGGCAGCCAAGGTAAGTCCGTTAAATGCCCAGCTAGCTGTGTT	TGTTTATACCCTGAGATCTGCTTAATGCCTAGCCCACCATGCGGTTCATGCCCACCTACCGCCT
637	CG14763	BcDNA:AT23443_AY070813	3	3	54	5967	6020	AAGAACCGCATCAAACTCGACAACTACGACAGGTGACTTTGGTTCGGCGGTCAGTTTTTGTCTA	TTTTTGTCTAACTAACCACCGTTTCGCCCCAGATATCGCTACATAGTGCTGGTCACTGTGGGCG
638	CG11196	BcDNA:AT23463_AY089410	3	1	170	5455	5624	GACGTCAAGTTGCCGGAGGAGAAGCGACGTAAGTGAGTACTACCGGGGGCTCCTGTACCATAGA	TACGAGTCATATAATTAAGACGAATTCCGCAGCTACAAGCACGTTTTCGACGGCCTTTTCCGCA
639	CG13645	BcDNA:AT23490_AY089411	3	1	72	5218	5289	TCCACCCACACCCATGCACCTTCGGATGTTCGGTGAGTTAAACTAGATTGTGAAATTCTGCGGT	GATAAAATTACGCGGCATGTTTTTGTCAACAGAGATAGCCAAGGACCACTTCGAAATGCAGGGA
639	CG13645	BcDNA:AT23490_AY089411	3	2	51	5697	5747	TTGCTGTTCCAGGCCTATGGGCAGAGGCCGATGTAAGTCTTGATATATTTGAATAGTACCTTTT	AATAGTACCTTTTTTTATATGATTGTTCCCAGATTGAGGACATTGTGGCTAACCATGGTTTGGT
639	CG13645	BcDNA:AT23490_AY089411	3	3	58	5850	5907	TCTTTGACTCCGACATATTGACCAAGTATCAGGTTAGAGAGACAGTACCTCGACAACATTATTT	TTATTTCTTATTCATTTCCATTCACATTTCAGAGCAACATTACGCTAATCACCAACTGGGTGCC
639	CG13645	BcDNA:AT23490_AY089411	3	4	180	6060	6239	ATCAAGCGCCAACGATTGTTTAACTTTAAATCGTAGGTGGTCTTCCTGTTACCTCCCCTTAATC	TGTATTGTTTCCTTTTATGTCTTAAACTGCAGGCGGGATGCACCGGCTCCGACCGAATGCGACT
640	CG12765	BcDNA:AT24025_AY089415	3	1	61	5135	5195	AAACAAACTATTCCGTAGTAAAGGGAAATGTGGTAAGTTGACCCGCTCACTTGGGTGCTCCGAA	GAATTTGCAGTGCAAATTTACCTCACCCTCAGATATATATGCCCGGCAATCGGATGTCTGCGTC
642	CG11739	BcDNA:AT24389_AY089419	3	1	720	5067	5786	GAGCCGACAAAAGTTATTTAATATTTTAAAGGGTAGTTTCCAAGTCTATACCCGAATCTTCAAA	CATATTTTACTGATTACGTACGTTCCTTGCAGGCAATCATGAGCCCTCTCCCACGAGTCAACAT
642	CG11739	BcDNA:AT24389_AY089419	3	2	56	5956	6011	GGCCCGCCAGATTGTGATAAAGTACCGGGCTGGTAAGAAAGAAGAGTAGGTAACCAAATTAGAT	AATTAGATCACTAATCTTATTCGCACTTCAAGGCAAGGATGTTCCCGAGTGCAAGACCATCGAC
642	CG11739	BcDNA:AT24389_AY089419	3	3	103	6162	6264	GCAGATGCCCATGAACACAATCATCACCGGCGGTGCGTATTAGCGACTTTTTCGGTGCTCAATT	TCGACTACAATAATAGCTAAATCACATTCCAGGCATGATGGCCTTCTACAAAAGCACTCCCGCC
642	CG11739	BcDNA:AT24389_AY089419	3	4	63	6383	6445	AACCGTTCGGGAACCTCGCCCATCAGCCAGCAGTAGGTACCTCCTTCCAGCCGCAGTCCCCGAC	CACTAACTTCACCGATTTCGTCCCCTGTTCAGGCAACTAGTTACCTCGTACTGTTTGGCCACTA
642	CG11739	BcDNA:AT24389_AY089419	3	5	233	6608	6840	AACTGCATCAACATCCCCTGCATGCGAATGCAGTAAGTTAAATTTGTATTAAAGAAGCTCTTTC	TTAATTATGTATATAATATTCCTCTTTTACAGAGAGCTGCGCAACGGAGTGACGCTTTTCGATG
642	CG11739	BcDNA:AT24389_AY089419	3	6	71	6969	7039	AAGTCGAATCGCCATGGCCATACCGGGAATGAGTACGTCTCCTGGACATCCTTGCGCACAAAAG	ACTTACGATACTTACGCTATTCTCAATTTCAGCACTGACACCGGTGTTGATGAATGTCCTCGAA
645	CG14590	BcDNA:AT24727_AY089424	3	1	55	5342	5396	CCGTGCCGTCTGGGGAAGCACCAGTGTCGAAGGTGAAATATACTAATAAACATAGTCTATCATC	TCTATCATCCATTTGAACAATGTGATTTCCAGATGCCGTTGGCCAGTCTGCAGCGCAGGCTGCA
646	CG9455	BcDNA:AT24862_AY089426	3	1	70	5924	5993	ACGACGTGGACCTCAAGCAGGTACTTAATCAGGTAAGATACATTTAACCGATAATAGTGGCTTT	ATAACAATGTAATATCTGATATTTATTCTCAGCTGGGTATTACGGAAGTCTTCAGCGATAAGGC
646	CG9455	BcDNA:AT24862_AY089426	3	2	69	6136	6204	TGAGGCAGGATCGGAGGCAGCAGCAGTCAGTTGTAAGTGAAATCAGCTGCTTGCAACTCAAACT	GTACTAATCTCAACTCTGATTCCCACACTCAGTCATGAAGATAGTACCCATGATGCTCAACATG
647	CG10541	BcDNA:AT25102_AY089428	3	1	68	5264	5331	GACCAGGAGAAGCTGGCGGAGCGGATCGTGGAGTGAGTATATCGGGCGGGTGGCGGATTCATTG	CGGATTCAAGTTGGTGACCCTATTCTATGCAGGGAGTCGCGTCGCGTGGTGGACGAAACGAAGG
647	CG10541	BcDNA:AT25102_AY089428	3	2	405	5845	6249	GCTAAGGGACAGGATTTGTCCAAACAGCATTGGTAGGTTTTTGAAAACTAGGTTGCATGTCAAT	CATGCCTTTACCCCCTTCTCTTCCTTACCCAGCCAATTTTCGCTGACCGAGTGGCAGGCGCAGA
648	CG3215	BcDNA:AT25123_AY089431	3	1	65	5292	5356	ACATGCCGAACTTTGAACTGCCGCCAAATATTGTGGGTGCCTTCGACTGACTGACGATGTGTCC	GTTTTCTAATATTTCGATTCTACATTTGACAGGTGGCCGTGGATGATATCGTGACTACAGCTCG
648	CG3215	BcDNA:AT25123_AY089431	3	2	81	5564	5644	TGATTTCGCAGATTATAATGCGGCAGCTAAAGGTCATAACACAAGCTGAAATATTTATTCTATT	ATCTATTGTAATTTCCTCTTGCTCCAAAGTAGATTCCCTGCTCCGTCCTGGTCGGCTGTAACTT
648	CG3215	BcDNA:AT25123_AY089431	3	3	59	5834	5892	CCGACTGTGTGGAGATCTGTTCCACTCTAAGGGTTAGTTTCGCATTACGACATTTGCATTTGTG	TTGTGGAACCTTGTTTCTTCTTCAAATCACAGAACATCATTGCCTTTGCGGCTGGCTGTTCCGA
648	CG3215	BcDNA:AT25123_AY089431	3	4	54	6077	6130	CGGAATATCCGATTTGGTTACTAGTTGTTATGGTATACCAAAAACTTACATAAATCTACACAGT	TCTACACAGTCTTAAATATATATGTTTCGCAGCAAACCGCAATCGCAAGTTGGCCGAAGCTTTT
648	CG3215	BcDNA:AT25123_AY089431	3	5	61	6285	6345	CATATGCTCAAGAAGAAGGGCTTGGAGGACAAGTTAGGATAATGTAGATACGTCGAATGCTATC	ATCATGTGATCTAAGATCTCTCCCCTTCACAGATTCCCCCTCTTTACAACTGTGTACAGAATCT
648	CG3215	BcDNA:AT25123_AY089431	3	6	57	6439	6495	GTCGAAACTCTGATTAAGGCACGCGAGGATATGTAAGGATCTGCAGGAATATCTTACATATCTG	ATATCTGGTAGTAATTATAACTCTCCCTACAGATTTCACCCGCTCCATACTTTCCAATTGTGAA
649	CG14305	BcDNA:AT25266_AY089432	3	1	61	5098	5158	AATTATTGTTTGTGAAATCAACCAACTTAAGGGTAATTATGTCCGCTGTTTAGAAAAGAATCAT	CATTCGCTTGATGCCATTACCAAATCACCTAGTTGCAAACTCTCGGAAAACTACACTACACGCA
650	CG8484	BcDNA:AT25463_AY113299	3	1	59	5534	5592	CAAGATGACCACTGAGCAATCGGTCTTTCATGGTATACGAATAGATTCACTTGCATGGATAAGT	TAAGTTTTTATAGTATTGCCTACATTATTTAGGATCTCGTTCCAATTCCTCTGCGTCCACTGTC
650	CG8484	BcDNA:AT25463_AY113299	3	2	60	6566	6625	TTTGCCAACACGGACCTGCTCCAGGAGCATCGGTAAGCTATTGGTTAGCCATTGAAAGTATGAT	TGATTACTTCGATTCTCTATTCTCTGTACTAGGTGTACCTCCTTTCACTACTTTCCTCGCCTCA
650	CG8484	BcDNA:AT25463_AY113299	3	3	52	6886	6937	CCATCTGTGGCAGCATCTACGCTTTCACCAGGGTAAGTGATACAGTGTCTATATGAGGATAAGA	ATGAGGATAAGATGATGATAGTTCCTTTTTAGGTGTGAAGCCCTTCGTTTGCCAGGAGGAAAAC
651	CG6607	BcDNA:AT25567_AY089438	3	1	79	5180	5258	AGTACCAGAAATTGGCCACAGAATACTCAAAGGTAGGATTCCGCCCCAAATCGACAGCAACAGT	CAATTAATCCCCCAAAAATGAACCCCAAATAGCTGCGGGCACAAGCGACGGTGCTAAAGAAGGC
651	CG6607	BcDNA:AT25567_AY089438	3	2	64	5610	5673	AAATCATGGAGAATGCGCAGCTGACGTCATTGGTAAGGCCAGGGGGGATGAAACTTAAAATTGG	GTATGAGTTATGGCTCGAATGACTATGCACAGATTGACGACAAGCAAAGGGATCTGCTGCTGCA
651	CG6607	BcDNA:AT25567_AY089438	3	3	53	5854	5906	TGGAAACAAAGCTGGTTGATGCGGCCAGCATGGTAATATTGAGATCTCTCTTTAAATATTTACC	AAATATTTACCCAAAGATTCGCGTGCTTTCAGCTTGGCAGCGAGGACGCACTGAGCGCCACCGG
651	CG6607	BcDNA:AT25567_AY089438	3	4	59	6429	6487	GTGGAGCCCTGCAAATGCTCGAAGAGGAGTTGGTGAGTTGTGCCTGCAGTTTTGTGCTCTTAGA	TTAGAACCAAGTGACATCTCGGATTTCCTTAGACTACGACGCGTATTAACTACGAGGAGCAAAT
653	CG1288	BcDNA:AT26093_AY094661	3	1	55	5653	5707	CCCGAATCCGGAACTTCGCCATTTTCTGCCCAGTAAGATCCGAATATTTTTTTTATCAATCTTA	TCAATCTTAACCATAATTCCTTGCTTTTCCAGATAATATTATGATCTAAAAGAATATGTCTAAA
654	CG2219	BcDNA:AT26185_AY113302	3	1	52	5092	5143	ATGGAAATATTTTGGATGCACTGCCATCACAGGTAGTATAATGACAAATTTCAAGGATATACAA	AAGGATATACAAACAAAATAATTTTTTTTAAGGCAACTCTACATGTAGTTATGTTAGGTTTGGA
654	CG2219	BcDNA:AT26185_AY113302	3	2	57	5264	5320	CAGTGCCAACTATTGGATTTAATTGTGAAAAGGTATGTGTTTTAAAGATTCAGCTTCATTGGGT	ATTGGGTTCTTAAGCGAAATTTAAATTATTAGGTACAATGTACCCTTGGCAAAGCAAAAGGAGT
654	CG2219	BcDNA:AT26185_AY113302	3	3	56	5419	5474	AAATTGAGACCACTTTGGAGAAGTTATACACGGTATTACATTTCAAATTAATTTAATTGATGTT	TTGATGTTAAAGGTTTATTAAATCACTTTTAGTTGCACTGATGGCATTTTGTTTGTTATTGATT
654	CG2219	BcDNA:AT26185_AY113302	3	4	785	5578	6362	TAATGCGTACCGCTAAATGTCCTGATAACCAGGTAAGAAATAACGAACATTTTGTAATTCATCC	ACTTAAACCGATAATTTTTGTTTATTTTAAAGGGTGTTCCCGTTCTGATACTAGCAAATAAACA
655	CG17440	BcDNA:AT26187_AY089443	3	1	60	5143	5202	GGTGCGAGATGACGGACAATGATAAGAAGACCGTGAGTTTCACACGCTGCACAGCAATCATATT	TATTTTTAGCTACAAAGGAGATTTCCAAACAGGAAGAAGAAATCAGGCGGGAGATCGCACGGGA
655	CG17440	BcDNA:AT26187_AY089443	3	2	62	5337	5398	TGCCGCTCCTCCGACTGCTCCAGGTTCATGATGTGAGTTGAATGGCCTTAAAGGGCTAGATCCC	CCGCCTAACCACTTGTCAACTACGCTTTCCAGAGGCTGCGATGGTTGCGAGGAGTGGTACCACG
655	CG17440	BcDNA:AT26187_AY089443	3	3	66	5943	6008	GCTCTAATCTAGCCATCGAACGCCTATTTCAGGTTAGTTTCATTTTTTGGCCAGACTATAAGAC	CAATTAAACACCAAAGTCCTTTACACTCTCAGATTCTGCCGCAACAAATGCAAGAGTGGAATAT
659	CG13693	BcDNA:AT26524_AY095512	3	1	62	5642	5703	GGAGAAGCGGGTCGCGGATATTGAAAGAAATGGTGGGTTAATTGCATTTTAGATCTCGTTTTCA	CAAAACTCATTCATTCACAATGCACTTTTTAGCCATGACCGAAGTGAAACAGTTAAGAGCCAAG
662	CG9654	BcDNA:AT27014_AY089457	3	1	61	5133	5193	GAAATTGTGCCTCGTCGGCCTGCCTTGGAGATGTAAGCTCATAATCCCCCAAACTATTCATAAT	AATTATCAACGAAAGTCGTTGTGTGTGTGCAGTGCAAAGGCGACGGAAAGACGGCCATTAAGGA
662	CG9654	BcDNA:AT27014_AY089457	3	2	64	5451	5514	CAAAGGGCACGTCCCCACACCATTGATAATAAGTGAGTAGTTCTCTAATAATCTTTCGCTGCCC	TAATTCTATAAAAAGTTGATTAATTAATTTAGAATTGTGGAGACCAAGCACGCACTGCCACGTC
662	CG9654	BcDNA:AT27014_AY089457	3	3	112	5799	5910	CGTGGATCCATCCAGTGCCGAGAAGGCATTGGGTAAGTTTCCATGTTTCTCATTTATTGAAAGT	CTGATGATAACGCTGCTTGCTTTGATTTTCAGCACCGCGCAAGCACTGGATTCTTCAGACATTG
662	CG9654	BcDNA:AT27014_AY089457	3	4	87	6607	6693	GATCGGCAAAGAGGCTACAACACCACCCTACGGTTCATTTTTTTCCTTAAAATTTAATTTAAAT	AAAGAATCTAAAGTATCTTTTTATTCTTGCAGGTATCTAAGTGGCGGACGATGGAACGCAGTTA
663	CG13449	BcDNA:AT27111_AY089461	3	1	61	6054	6114	TGGATCTTATTGAAAATACTTTTGGTCGATATGTAAGTGTAATTATTTAAAACTTGGTATTGGT	GGTTTTTTAAAGTTGAAATCTATTTTCCAAAGCTCAATAGAGCTCTAAGAGAGGCCATCAAGTA
663	CG13449	BcDNA:AT27111_AY089461	3	2	59	6284	6342	CGATGTACCCATGGACCTTTCCATGCTAAAAAGTGTGTACGCTTTAAATATTTTAAGGAAATTA	AATTAACTTAACTAATTAACTTACCCATTTAGATATGACCCCGTGGGATTATTTGAGCAAGTAC
664	CG7570	BcDNA:AT27166_AY089462	3	1	59	5315	5373	TGCCTGGTCACCGAGTGTCCAGAGGGTCTGAGGTAATTTATACATGAATTTCCATGAAAAGTGA	AGTGATTCGATTTCTACTCCCTTCCTCTCCAGCATTGACTGCAATGTGCCACTGCCGAATTCTT
668	CG10143	BcDNA:AT27340_AY113307	3	1	167	6090	6256	GAGAATACATTAAGGAGTGCACAGAACTGAATGTGAGTATAAATTGCCATCCATGAATTCTGGT	ACAAAATGCATTCTAATTAAAACCATTTTCAGAAAGAGTTTCCCAGCTTCGTGGTTGGCTTCGA
669	CG12352	BcDNA:AT27602_AY070826	3	1	126	5136	5261	ATCAACAGAAATCGTACAGACAACATGACTAGGTGAGTGGCTATCTTTGCCGGACCATTGGAGG	TAACCCATGTTCCTACCCTTTCCCGCTTGCAGGAGCAGCATCGAACTGGGCGACGTGACGCCCC
669	CG12352	BcDNA:AT27602_AY070826	3	2	232	5586	5817	GAGAAGGACGGAAACTTCGACAGCATTTTTCTGTAAGAAAACTTATCATTAAGATTCGTGTGTT	ATCATGTTTTTTAATTCTGGTTATAATTTTAGACATGTGCAAATCAACAACAACGGAGCCATCG
670	CG33187	BcDNA:AT27792_AY089466	3	1	720	5210	5929	CCACCAATTACTCCGCCGCATTTGTAAATAAGGTAAAGTGTCCACGGTCTCTATCCGCCAGTGA	CATCTCTCCTATACTTCGATGCGATGTTGCAGCACAAGCGACAGCAACCCGTCCAGCAGCTCCG
671	CG14609	BcDNA:AT27838_AY089467	3	1	61	5345	5405	CGAGCAGTTCAAGGGAATGACCGACTTGTTGAGTAAGATATATATTTCTGGCGTAGATCTAGCT	GCTCTTTAAAGATAAACACACATATTGAACAGCGCGTCGTTTGGTGTTCAAGAACCATGAGTCG
671	CG14609	BcDNA:AT27838_AY089467	3	2	76	5714	5789	ATCAGTTGAAGCAGCATTACAAGGAACAGCTGGTTGGTATAATTATAATATAATTTGTATTACT	TTTAAATGTTACCTTAAATTTTGTTCTCATAGCTGCGTAGAGCACTTTTGCAGAATCGCATTAA
671	CG14609	BcDNA:AT27838_AY089467	3	3	62	6350	6411	CTCTGTTCGCAGGCCAAGGAAATTTATCCACGGTGTGTAATTATAGTGTTTTGTATTTTTATGA	GAGAATGCCATGTATAACCATATATATTCCAGAATGAAGAGCCAGGTGGACAACAATGATAAAC
671	CG14609	BcDNA:AT27838_AY089467	3	4	56	6559	6614	CTGATCAACAATCTGTCAGAGGAAGAGATTAAGTAGGTAAAAAACTCCTTCATTAACATTTATC	CATTTATCTAACCATTCTAACCTGGTTTTTAGTCGCTTGGAGCGCATTAAGGACCTAAAGAAAA
671	CG14609	BcDNA:AT27838_AY089467	3	5	88	6726	6813	AAGAACAGAGCTGATGCATATGTATTGTTGAGGTAAGTATTTTTTTTAGTTCTTATAAACTAGG	GAGTGCTCAAAGTATTATCATGTTGGTTTCAGAGTTAGCATTTGGAATCTTTTGGAGATCCTTC
671	CG14609	BcDNA:AT27838_AY089467	3	6	57	6972	7028	GGCTGCTGCCCCAGAGATTTTCGAGGAGAATAGTTGAGCGACGTCTACAATTAAAAAGTAGCCA	GTAGCCATTAATCTAACCCACTCTGCCCACAGTTGATAACATAATGCATATGGTGAAGCGTAAG
672	CG4759	BcDNA:AT27980_AY070827	3	1	508	5068	5575	ATCTCCCCTTCTTTTCTTTTCGCCCGTTTCCGGTGAGTGGTGTGTTCCGCGTGTAAATTTTGTT	GATTTTACTAACGTTTTTCCCTTAATTTACAGAGCAAACCGCCAAGATGAGGAAAATCATGAAG
673	CG11780	BcDNA:AT28119_AY094665	3	1	61	5195	5255	TGCGGTGCTCAGTCTCATGCCATTGGGATCAGGTGCGTCTGCGAAACATGAACGCTTGCTATAA	TAAATACTGATCCGGAACCGCTCTTTTAATAGACTGCGTGTGCCCGCTGTCCAATCCGCTGGCC
673	CG11780	BcDNA:AT28119_AY094665	3	2	67	5878	5944	AACATTAAGACTGGCACTAATGATACATTCAGGTGAGACCAGTGCTCCGGATTTCGCAACTAGA	GACTACTAATAATTATTGTCATTCAACCTCAGCCATATTCACAACCGCTATCATCGTAAGCGGG
674	CG14930	BcDNA:AT28291_AY089470	3	1	62	5169	5230	GGCTCGTGGGGTCATCTTGGATCTGGCTTATAGTGAGTTGATATCCGGAGAGTAGATATATAGA	GAAACATTTAATGTGAGAATGTCTTGGCATAGCTTTGGCAAGGGACAAACTCGTCGAGGCTCAA
675	CG12169	BcDNA:AT28366_AY089472	3	1	52	5169	5220	GAATATAAGTTGACCGCCAGAAGGACAAACAGGTGAATACCTGGTGCATTATCATCGTCAATAA	CATCGTCAATAATGGCTTACTCCTTCCTCAAGTTCACAATGGGACAGACACTGTCGGAACCAGT
676	CG14739	BcDNA:AT28509_AY089474	3	1	59	5083	5141	GAAAAAGGAGCAAAATTCTGGATTGATTTTATGTAAGCATAAAATCTTATTTACAACTTCACGT	CACGTATGGTGATTAACTAACCTATCCACCAGCTGCATAGTTTTGAAGGTACCTCTGTGTAGCA
677	CG2533	BcDNA:AT28768_AY089475	3	1	180	5121	5300	TACAACATCTTGGAAACACCGATTACAATTGGGTACATATCAGCGCATTCATCCTACCTTTTAA	TATATTATATATATTTGTATCTTCGCCTCAAGATTCAACCGAGAACGATGTCGCAACTGATGGA
678	CG6764	BcDNA:AT28833_AY113325	3	1	70	5268	5337	ACGGGGTGCAATTCGTGCGAAATGACTGCAAGGTAAGAACGATTTGCTTTCCTGTTTACATGTG	TGTTTATATTGCTTCGCCATATTCCGTCGCAGGTCTTCAAGTTCTGCCGAGGCAAGTGTCACAA
679	CG9378	BcDNA:AT29239_AY089479	3	1	78	5346	5423	GCAGCTCCCAAGCAGCCATGGCAGTCGTGCAGGTCCGTTCTCTTTCACAAATCCGACTTTTACA	TAAACGCGCCTTTGTTTTTATGTAATATGTAGTGCGGCTGCCCTGCAAACGCCGCATGTTCAAA
679	CG9378	BcDNA:AT29239_AY089479	3	2	51	5707	5757	AAGTCTTCCCTAGTCCGGAGCGCATCGATAAGGTGGGCGATATTTGATGGTGGAGATCCTTTTC	GGAGATCCTTTTCTAAAACTTTAGAATTGCAGGTGAAAATCTCCATGGAAAACCTGGAGACAGT
679	CG9378	BcDNA:AT29239_AY089479	3	3	53	6036	6088	AAACTCTACAATGCCAAGCGCAAGGCCAAGAAGTATGTTGCCCTTAGTTAAATGGGATATCTCA	GGGATATCTCAATAAAAATTGTTATTTTGCAGCCGCTCCCGCAACGAAGTCATGATGATCCTGC
681	CG11502	BcDNA:AT29920_AY075272	3	1	31357	5104	36460	AATATGGCTTCCCTTGTTCAAACCGATCAATCGTAAGTACAAAGAGCTGTTTTCAGCAAAAAAA	GTATTAATAATATCGAATGTTTTCCCTTTCAGGTTGCAAATCTTTCTTCAAGCGCTCGGTGCGA
681	CG11502	BcDNA:AT29920_AY075272	3	2	3649	36611	40259	GAAGTGCCTCAAAATGGGCATGAGACGCGAAGGTAAGCATCATCAACATGATCATCATCTCACC	TCTAATCCTGATTTTTCCCTCTTTCTTTTCAGCTGTTCAACGTGGACGCGTACCACCCACTCAG
681	CG11502	BcDNA:AT29920_AY075272	3	3	5919	40812	46730	CTGCCTCAAGGCGATCGTGCTCTTCACCACCGGTAAGTTGCTGGACATTCTGTACAAGGATGTG	ATCAGTTTCTTTTCTTTATGCCTATCTTTAAGATGCCTGCGGCCTGTCCGATGTGACGCACATT
681	CG11502	BcDNA:AT29920_AY075272	3	4	248	46889	47136	GACTGCCATCGCTGCGAACGGTCTCCTCACAAGTAAGTTTATTATCTAGCTAATTATTACACAA	TGTTTTGCCTTACGTTCTTTTTCTTCGGTTAGGTCATTGAGCAATTGTTTTTTGTGCGTCTAGT
682	CG17976	BcDNA:AT29994_AY089481	3	1	53	5177	5229	ATGCCTTCGGTGTGATGAATGCTCCGTCCGCCGTGAGTAAACCAAGGAATTGTACAAAATAGTC	ACAAAATAGTCCCAACTGAATGACATAACTAGTTCATTAGGTCGTGGATAATGGAGTCGGTTCT
682	CG17976	BcDNA:AT29994_AY089481	3	2	56	5974	6029	ACTTCGTCCAGCAGATGAGCGGCATTAGTGCGGTGGGCAACATTAAATACAAATACATAATCCA	ATAATCCATACTAACCACTTCCAATTTGACAGATATGGTTTTACTCCATAGAGATCTTCACCCA
682	CG17976	BcDNA:AT29994_AY089481	3	3	62	6243	6304	TGGTCCTACTTGTCGTTGGCCTGGAACTAATGGTGACATAATTTAGCTGCCCTCTTGGTTTGGC	GCTATTTTTACATCCTTCTAATCCACCCATAGTCGACTATACATGAGTTCTCATTCACCTGCAT
682	CG17976	BcDNA:AT29994_AY089481	3	4	53	6408	6460	TTTGGGACCCACTCCCTACTTTATTGGCTCAGGTTGATATCCGCGGTGGTAACCGGTGTATTGC	CGGTGTATTGCTTATATCTTCCGATCCCACAGAGATATTTGAGACAGCTTCGCGTCCTTCGGCA
683	CG13423	BcDNA:AT30270_AY075282	3	1	61	5655	5715	CTACAAAAATGAACCTCATACTGAAGAGTAAGGTTGGTATTTTGTATTGTACTGAATATTATAT	TATACATATGTATATATTTCCTTCACCTAAAGCTACGTGAATATGCCAGCATGCTGCATGCTCA
685	CG17118	BcDNA:AT30334_AY075283	3	1	57	5129	5185	GCAGTTCGCCCCTGAACAACTGGTCTTCCTATGTGAGTATCTGGCATTCAATGCAGCTGCCTCG	TGCCTCGTCTCTAGAAAGCATCCTTGTAACAGACCAAAAACGGGTATATCAAACGGATCTACGA
685	CG17118	BcDNA:AT30334_AY075283	3	2	66	5378	5443	ACATGCACAAGTACTTTTGCTTCGAAGTTAAGGTAAGGCCAAGTGCTATGAATTTATAGTAAAC	TGGACTGCACAATGATGACAATATATCCTTAGATTCAAGACGATCAGCGCTTCATGCGCCGTTT
688	CG5794	BcDNA:AT30546_AY075286	3	1	61	13491	13551	GATCGCAACATTTTCGAGCACACATATTTCAAGTGAGATTCGTTATACTTTATCGCATTTCATT	ATTTTACCACAAACCATGTTTTTTTTTCACAGCTTTATGTGGCAGATATGTGGGCACATACCCC
688	CG5794	BcDNA:AT30546_AY075286	3	2	58	13676	13733	TCATTGAGACTTTTATTCATGCTAAGGAAAAGGTGAGTTAATCCCCTCAGCAAAGCTGTAGGTG	TAGGTGTGTGTTTTAATCATACGTCTTTGTAGCCCACTATGGTGCCCTGGGTGGAGCTGCTGAC
688	CG5794	BcDNA:AT30546_AY075286	3	3	61	13922	13982	CGTTTGGTAATCCATGTCATCCAGCAACTACGGTAAATTTAATAAATTACATTAAGATTCGTTA	TTATGTTTATTAAACAATAATCACCTTTCCAGTGCCTCACATGCTCATCTGTATCTGGAAGTGG
688	CG5794	BcDNA:AT30546_AY075286	3	4	66	14254	14319	ACTTCTATCTGGGTCACAAGCAAACAGACAGCGTAAGTTGATCAAACCATTTTGCGCATACCAT	TTGTTTTGATGTTTCATTATTCCATCGAGCAGATAGACATAAGCTCTGACAACGAAGACAACTC
689	CG15179	BcDNA:AT31060_AY075298	3	1	55	5450	5504	GTCTGCAGGAGCGAATGAAGTTCGCATTTGAGGTGGTTGCTCCGAAATCGTGGCTACTCCTTTA	ACTCCTTTATTAAATTTCCCCATGGACTACAGGTTTATACAAGCGGTGGTGCTGTGGTTCTGAA
689	CG15179	BcDNA:AT31060_AY075298	3	2	58	5613	5670	ATGACGACGACGAGGTCAACGAATTGCGAGCGGTGAGTGTACTGACATTATTGACAATTATGCT	TATGCTTGCATTTCAGCACCGTTTCCGAGCAGGACATGTGCGAGTTCATATTCGGAAAATTCGA
690	CG7363	BcDNA:AT31112_AY089486	3	1	60	6038	6097	TCAGTGACCCACACAACCTTATCTACATCTACGTAAGCATATATGGTTTATACCATATGGCATA	CATATAATACTTCAACTTATATTTCTTTACAGTAGTCACAGCACATCTTCGGGTAAGCCGCCAA
693	CG13994	BcDNA:AT31406_AY075302	3	1	52	5214	5265	CAACGAGCATTTGAATCGCAAGAAGTCCAAATGTAAGCATTGATTGTTTCATCGAAGGACCAGA	CGAAGGACCAGACTGATTTCCTCCCATTTCAGGCTGCTGCATTTACAAAAAACCTCTCGCGTTC
694	CG13322	BcDNA:AT31457_AY075303	3	1	52	5216	5267	TGCAGTTGCAACCTGCACATGTATGTGTATACGCGTGAGTGTGCGTTTGCGTAGGAGGCACCAA	AGGAGGCACCAAAATAACAACAGCAATCGCAGTGACAACAAAGAATCGGAATCGGAATCGTACT
694	CG13322	BcDNA:AT31457_AY075303	3	2	78	5750	5827	TAATCCCAATGCCAACGAGCGCTGCGCCTTAGGTGGGTATTCTATAGTTAATAACCGCATTGTG	AAACCTCTCTTATTCCGGCTTATGCACTCTAGAAACCGATGAACTGCTCTCTAGCCGAACTCCA
694	CG13322	BcDNA:AT31457_AY075303	3	3	63	5966	6028	TGCGCCCACCATGAGCGATATCATAACAACTGGTGAGTCAGCGTTCATTCGACTGCCTTGGCGG	GCATACTCATTCGATTTTCTATATTCTAATAGCTGTCCAGGAATCGATGGAGGTATCGCACCAA
694	CG13322	BcDNA:AT31457_AY075303	3	4	56	6363	6418	ATGTTCAAGCAGTTATACCGCTTTACATTCCGGTATGCCGTTCTTACTGCTTGGAAGATCAGTA	GATCAGTACCTAATTAGCGTCTCAAATTTCAGATTTGGTCTGGAGCCCGATCAGCGCGTCCTCT
695	CG13167	BcDNA:AT31643_AY075304	3	1	75	5599	5673	CCAACATGAGGGTCAATGCTCTGGAGCATGTGGTAATTATAATTAATTCATATGATCCATATGT	ATCTTCAATAAATATCACTTTGTATCCGCAAGGTAATACCCATCCTGCAAAATACCTATAACTA
697	CG14562	BcDNA:AT31843_AY113337	3	1	674	7374	8047	AACTGCAGAAAACTAGCGGATTTCTCAATACGGTACGAAAACTTAAACTTCTTAAAAATATTGT	TTTATATTGTTTATCCTCCAACTTTCGAACAGTTCAAGCAAAAAGGAAGTATATCTCCAGGCTA
697	CG14562	BcDNA:AT31843_AY113337	3	2	50	8453	8502	TTGATAAACTACCTGAAATACTTGGACAAACTGTAAGTAGACTTATTTCTGTAAAAATGTGTTA	GTAAAAATGTGTTAAATATGTTTACCATTTAGCTCTCCCGATGAAAATCTTCTGCTGGCCGTGA
697	CG14562	BcDNA:AT31843_AY113337	3	3	145	9959	10103	TCTGTCCCGCCTTTTTGTGGCAGTATGGAAAGGTAAGGCTTACATTCTAAAACTTTTTGTATTC	TCAAAGACTTTTAAATATTTCTTTACTTGCAGTCTTGCGGGTTTACGCCAAAGCATTGGGAGAG
697	CG14562	BcDNA:AT31843_AY113337	3	4	59	10198	10256	GGCGCTGCCCAATTGGAAGGCACACATTACGGGTTTGTAGCTTCTACTATATTAAAATACTTAC	CTTACGTAATTCAATGGTTAACACTTTCGCAGAGATTTTAAACAATCTGGTGGCTGAGCTGAGC
698	CG5237	BcDNA:GH01039_AY047496	3	1	61	17931	17991	GAATCCACTCAACCCCTCATGCTCCACGTGGGGTGAGTCATTTTAATTTAACTACTCAGTGGGG	GGGTATTTAATTATAAATATTTAATCCCGCAGAGCTCTCGTCGTGTTGGAGATTACACCATCGT
698	CG5237	BcDNA:GH01039_AY047496	3	2	57	18171	18227	TTCCTGCCCGAGATTCTCACCATGACTTCACGGTTAGTGGAATCACTAGTAAATGCATAAGTCT	TAAGTCTCAGATTACATTCGCCTCCATTTTAGGATCTGCTTAAGTAGCACCCATGCCTGGCAAG
698	CG5237	BcDNA:GH01039_AY047496	3	3	54	18383	18436	CTTCTTGCAGGTGTTCCAAACTCAAATGAAAAGTAAGCAATGATCTAATATGAAGGAAGTTATT	GGAAGTTATTTAATAATATTCTCTCTTTTAAGTGAAAATCCGTCATCACCATTTCCGCAGCATT
698	CG5237	BcDNA:GH01039_AY047496	3	4	57	19156	19212	TGGCCGATTTCCACACGCTTAGCAAGATTAAGGTAGGATTTATTCATATAAGTATTTATCGTTT	ATCGTTTATTTATTAATTTTTTTTTGTAATAGAACTTCAAGAACGGCCAGACAAGCAGTGGACT
698	CG5237	BcDNA:GH01039_AY047496	3	5	59	19392	19450	CTAAACAATGCTCCATCGTCCCTTCAGCAAGGGTAAGTTCCAGATCAGGATTAACATCTCCCTT	CCCTTGAATAACACAAATAAACGTTTATTTAGACCCAAGGAGTTCACAGAATGCGTGGGTCACA
699	CG8064	BcDNA:GH01043_AY047497	3	1	64	5231	5294	GCTGCTGAAAATGTGATCGTGTGGGATTTGCGGTAAGGCTATTTAAGCTTTTCCTTTACTTCGT	TTTTAAACTGACATGAATTTATATTTCCCCAGAATGGGCGATCGCAAGCTGACGCTGCGCCGCG
700	CG18466	BcDNA:GH01066_AY047498	3	1	6724	5187	11910	AAAAGAACTCGATTCAAAATGCGATTCACAAGGTGAGTTTTTGAAATCCGTACTTTGTTACATC	TTCAATTAAATAATATTATGATCGCATTCCAGCAACATGGCTCAAATTATCGATGGCAAGGCCA
700	CG18466	BcDNA:GH01066_AY047498	3	2	67	12699	12765	GTTTAAGCTGGTCGGAGACGTGGACTTTGAAGGTGTGTGGCTGATCTATTAAATCACTAAAGAC	CAAGATTGATTCATTTCCTCATCACTTTGCAGAAGTTCGCCAGGTCGCCGGCCACATCACTCCT
701	CG6884	BcDNA:GH01072_AY102649	3	1	55	5075	5129	AAAGGAGATAATCCTGTGCATGCAAAGTGCAGGTGGGACGGAACTTGCTTATCATTAAAAAGTG	TAAAAAGTGGTTAACATGTGTGATCTTTCCAGGACAAGCCTTGCAGGAGTTGGGCAAGGAAAAG
702	CG3731	BcDNA:GH01077_AY058243	3	1	269	5350	5618	GCTCCTTCATGCGGGGCGTTGACATGATCAAAGTAAGTCCAGACAGCCATCCAATGATTACGCT	CTATAGTTTTCCCAATTTTCCCGAACTTACAGCGATACAAGTCGGCTGCCACCCTACAGAAGAC
702	CG3731	BcDNA:GH01077_AY058243	3	2	59	5826	5884	TGGCCCACTTCCTGGAGCACATGGCCTTCAAGGTTGGCTCACTAGCTTGATGCTTTAAATGCGT	TGCGTATAATATGCGTTTCTGCCACTTTTTAGGGTACCGCCAAGCGCTCGCAAACGGATTTGGA
702	CG3731	BcDNA:GH01077_AY058243	3	3	62	6214	6275	CAGACCATCCTGGGACCCACCAAGAACATTCAGTACGTATATTCAGCTCTTATAACAAATGCTC	TCTGTCTCTAATTAAAATCTTCATTTATTTAGGTCCATTGGCAAGGCCGATCTGACCGACTACA
702	CG3731	BcDNA:GH01077_AY058243	3	4	61	6647	6707	CTCCAACCTGGCCCGTGCCAGCGCTGAGGACAGTAAGTGTACATCAGTAAGACGACCAGGATAT	TATGGAGATTATTAACTATTATTGCCCTACAGACCTTTGCCACAGCTTCCAATCGTTCAACACA
702	CG3731	BcDNA:GH01077_AY058243	3	5	74	6800	6873	TTTACTTCGTGTGCGACCCTCTGCAGTGCGAGGTAAGAAGAATTAATGATTCAACAGAAAACTC	GCAAATTTTACGTAAACAAACCTCTTCCCCAGGATATGCTCTTCAACGTGCAGACCGAGTGGAT
703	CG7262	BcDNA:GH01087_AY058244	3	1	58	5243	5300	GTCACCCAAACCGGCTGCAAAGAGATCCAGGCGTGAGTAAACAATACTGAATTAAAGTGAACCA	GAACCATAATCGATATGAACCTCATTCACCAGTCACATACTGCTGGGCTCCAAGGGCGTGGACC
703	CG7262	BcDNA:GH01087_AY058244	3	2	53	5482	5534	TTCTCTCGGTGATCGAGGACACGAAAAAGAATGTAAGTAATGAACCATATAGTCAAAACATTGT	CAAAACATTGTTGACTTCTCCCATACTCGCAGATCAGCGACTCTGCGAACAAGCAGAGGTGGGC
703	CG7262	BcDNA:GH01087_AY058244	3	3	62	6917	6978	CGGCAGTCGAGTGACCAAAACGATGTTAACAGGTGATTATATGCAATGTTACATTTATTCAGTC	TCAGTCTAAAGTCTAGTCTCTTGTGTTTTTAGTGGACTCTTCCGCCAGTTCGAATGCCCGGAGT
704	CG10732	BcDNA:GH01088_AY047499	3	1	232	5851	6082	GGCCGCCGAACACGGCAACTACGATACAGCAGGTAATGGGTCCTGAAACCGTTGAGGAATATAC	CCATACTGATCTTTGGCTATTTTCCATTACAGAGCAACTGCAGGAACAGCAGCAGCGCTATCGA
704	CG10732	BcDNA:GH01088_AY047499	3	2	126	6481	6606	GCAGATATCAACCGAGTAGGAAAGTTGTAGAGGTGAGTTTGAAAGCTTGTGTCAGGAACTTCAA	AATGAAACTAAATCCTTTAATTCTTGCCCCAGACGAACAACATGGTGCACGAAATCAACCCAAA
704	CG10732	BcDNA:GH01088_AY047499	3	3	62	6700	6761	CGACCAGCTTGGAGGATGTTGCATTAAGCGAGGTTAGTTGGTTAATAAAACCAAAAGTCTGCCT	CTTCTAGTACTCAAACCATTTGTACCTTTCAGATGAGCGACAACCGCGCCCAATCCATTCAGTC
704	CG10732	BcDNA:GH01088_AY047499	3	4	113	8293	8405	GCCCCCCATGCAACCAGTGCCTGGAATGTGGGGTACGTTTTTAATTCCACCAACAAAGGCGGAA	TTTTACGCTTATTTTTATGCATCCGCTAGCAGCATCACACAACTCTGGAAGTTCGTGGCATGGA
704	CG10732	BcDNA:GH01088_AY047499	3	5	61	8675	8735	AAATCGACAACCTCAACCACCAGCTACATGCGGTAAGACAATCCATGAGATTAGAGAGCCTAAT	AATCAAAGACTAATTCAAGTGTTTTTTCACAGCTCCAGGATCGATTTAATGTTGTAGCATGCCA
706	CG5053	BcDNA:GH01133_AY047500	3	1	147	5688	5834	TTTGCGGCGTTACAGTGAACACCACATGTCAGGTATGTGAGCTACAGCAGAGGTCAAAATAATA	GTTTGCCCTAATTATCGTTTTATTTTCCACAGGATGTGGTTTTTGCTTTGGCCCATGCCACTGG
706	CG5053	BcDNA:GH01133_AY047500	3	2	142	6209	6350	TACCGCACAAAGGAATTGAAAAAAAGTTTCGGGTGGGTGGTTTTTATATGCTAGTTAGTTTGGA	TACCATCAACTGACAAAACTTGTCTCTTTCAGGGGCCACGATGCCAAGCAGTTTGACAACATTG
706	CG5053	BcDNA:GH01133_AY047500	3	3	67	7072	7138	AGATCACAGCCCAGCAAATGGAATTGCAAAAGGTACAAATATTCAAGTTTCTAAATTGATTTGG	GTTATTATTTTATTTTTGTTTTATCTGCTTAGTTCGATACGGAAATAGTTTATTTGGAGAGCAA
706	CG5053	BcDNA:GH01133_AY047500	3	4	61	7450	7510	CTGGAGCAGCAACATCAACAGCAGACCAATAGGTGAGTGCATAGCAATTTACTTGCTTTGTTTT	TTTAAGTTTTTCACACTTCTTGGTTGTTTCAGGCAAACTGTGGAGCGAGACTTCTTGATGGAAA
707	CG17274	BcDNA:GH01149_AY069028	3	1	92	5168	5259	CAATGCCGTTGTTTTTGTGGATCAAACCATATGTGGGTAGAGCTTCGAATCAGTTGGACGTCTC	TTTAATTTGTTATCAATATTTAATTCCGACAGTGGAGGAGAACGCACTTCTGGTAAAATCGATT
707	CG17274	BcDNA:GH01149_AY069028	3	2	206	5808	6013	AAAAGCAGGCCGAGATTCTGGAGTACATGAAGGTATGTACACATATCTGCTTTAAATGAAACCA	TATTCTTATTATTTTATTCTTATGTGGATCAGGAATTCCTGAAGACCAATGCCAAGTGCTCCAG
707	CG17274	BcDNA:GH01149_AY069028	3	3	57	6117	6173	CAAAAGCCAGGAGAATCGCAAGTTTCGCTCAAGTCAGTCCGATTTATATTCCGAAATTAGAATA	TAGAATAACTTGATATCAATATCTTAGAGCAGCTCCCCAACGCGACGCTAAGAACCGAAATTTT
707	CG17274	BcDNA:GH01149_AY069028	3	4	54	6323	6376	GCAACATAACCATGGACATTCTGACCGTGCACGTGAGTTTTTGAGCCAGGAATATAGTTCTTAT	TAGTTCTTATTATTGGTTCAAATCGCTCGCAGAATCCACCCTGGCAAATCCTTACCAAGAACAG
707	CG17274	BcDNA:GH01149_AY069028	3	5	53	6557	6609	CACTCAGCACATCAGCGGGCGGAAATGAAAGCGTGGGTATATCCTCACATTTTTTGAAACTCCT	TTGAAACTCCTTGAGAAATCCAATTTTCGCAGGACGAGCTAGTTGGTTCCATGACCTTTCGTAT
707	CG17274	BcDNA:GH01149_AY069028	3	6	124	6986	7109	TTGGTATATATTCGGGGCTTTGTTACAACAGGGTGAGTGCATTAGTTTATCATACCTATATAAG	TCGAATATTTAATATTCTCTTATCGTGAACAGGAGGCATGTACTTGCCCACAGCAGACAGTGGG
709	CG1250	BcDNA:GH01163_AY060223	3	1	68	7122	7189	TGCGCTGGGTCGATCGTCAGTTGATTCGTCTGGTAAGTTTTCAATGTGCAAAATTACTCGTGCC	TAATTAGTATTGTAAATGCTTTCCTTTTACAGTGCCAAAAGTTCGGCGAGTACTCAAAGGACGA
710	CG5886	BcDNA:GH01188_AY047502	3	1	115	5152	5266	AGAAGCAGCGCGACCAGAAGTTGGAGGAGTTGGTAAGAGCGCGTGATGGCCAAAAGCCAGAACC	CAAAATTTAAGGCGGAATTATATCTATTTTAGGTCATGAAATCCCTTGACGAATGCCCCTCCGC
710	CG5886	BcDNA:GH01188_AY047502	3	2	107	5668	5774	CTGCGCGATTACAACATCGAGATGACCAAGAAGTAAGCATCGCCGCAACGCTGCGGGGATCCGC	ATTTTCCCTAACCATCTGGTCTCCCGTTTTAGGTTAAAGCTGCTGGCCGAGCAGTACCAAACGA
710	CG5886	BcDNA:GH01188_AY047502	3	3	242	5922	6163	GAGGCTGCCATGGAAAAGGAGATATTGAGCAAGTATGTGCACAACATGCCGGGTCATCCGGCGC	CGAAAAATATCTAAACTCCACATTTCTTTCAGGGAAAACCAGATTGGCCTGGAGAAACTGATGC
711	CG3332	BcDNA:GH01206_AY058246	3	1	647	6281	6927	TACCACCACGATGTGATATCGAAGGGAAATGAGTTAGTTTCGCATTCAAATTCTCAACTGGGGT	TATCCCATATCCTTATTTCGCTCCTCAAACAGCAGCCACAGATCCTCCGATGCCTGCGAATACA
711	CG3332	BcDNA:GH01206_AY058246	3	2	175	7378	7552	GGTTTCCTGTCGCCGAGGACTGCCAAAAATGGGTACATTTATGGTTCCCTAACATAACAAAGTC	TTATAGTACATATAACCTCTTGTGTTTTTCAGTAACCTGCAGGGAACAGCGAGCGGCAGCACAG
711	CG3332	BcDNA:GH01206_AY058246	3	3	68	7706	7773	CAACAAAAGGATAAGAACCGACGCACTGGCAAGTAAGTTGTGGAAACTAAAACTTTATGATCTG	CTAATCTCGTAAATGTATCTCTTGTATCTCAGCGATGCCATAAGTTCAGCACTGTCGGCAACCT
711	CG3332	BcDNA:GH01206_AY058246	3	4	65	7992	8056	TCGATCGCTCTTCAATGCCTTAAAGGACTATCGTAAGCTATAGGGGATTTCTTGTTATAATTTG	TCAATACAAATACGATTGTTCTACATTTGCAGACGAAAAGAACAGCAATGTGCATCTGAAGCAC
711	CG3332	BcDNA:GH01206_AY058246	3	5	60	9002	9061	GTACTTTATGTGCGCAGCGGCTGTGATAACGGGTGAGTGAATATACAAGTTGTTGTGTGGACCC	ACCCACCTACATCGATATTTATCTTTTTTTAGGCATGATCCTCATGCGCGATCTGCGCTACATT
712	CG17292	BcDNA:GH01208_AY058247	3	1	61	7114	7174	AAACATGCACAAGGCCATTAAAAACAAATCCAGTAAGTAAGTGTGCGAAAATGGAAAATTCCGC	CGCTAATACAATTTGGATAATTATTAAACCAGGGCTCCTCTGCGGACTCAAGAACTCCAAGGCG
712	CG17292	BcDNA:GH01208_AY058247	3	2	127	7242	7368	CTAACGACAGCCAAGTTTATACTATATTATGGGTAAGAACTAATATTATTATTAGTAAATATGA	TATTCACCTATAGCATTATCTTTTATTCACAGACCCACGGTGGCAGATAGCGATATCTATGACC
712	CG17292	BcDNA:GH01208_AY058247	3	3	251	7777	8027	AAACGCACCAAGGGTGTCAGAAAGATAAAAAGGTAAAATGAAAGAGGTTTGATTTCAAATTATT	TTGTCTCACTTATCTCCAATCTTCTTTTATAGAATTTCCGCTTTGGATCCCGCATTTCCGCTCT
712	CG17292	BcDNA:GH01208_AY058247	3	4	69	8403	8471	CCCGTGGTGATGGGTCATCATTGTCCCACGACGTAAGTTTCTACTTGCCTTATATGCATAGCGC	TTAGTTTCATCATTTGAAATTGTGATTTTCAGAATTCATGGCGACTTTTACTTACAAACCAACG
713	CG7993	BcDNA:GH01229_AY058248	3	1	60	5113	5172	AAACATTTAAATATGTCGCTTTTACGCATCAGGTAAGCATTGGAGATGAAGCCCATGAAATGCA	TGCAAATGAAATCAAACCAACTGCGCTTCCAGGAAACCAAAAACCCGCAAGGGAAAGAAGGTGT
713	CG7993	BcDNA:GH01229_AY058248	3	2	68	5389	5456	ACCCCCTTTGACGATCCCTCATCTCTGGAGTTGTAAGTTTGGACAAAGCAAACAACTAAAATGT	TATTTAATTGTAAACATCATTCGAATCACCAGCTTGACCATGAAGAACGATGCTGCTTTGTTCA
714	CG5107	BcDNA:GH01257_AY069029	3	1	60	5068	5127	TGGTTTCGGCCACCTGTCTGCTGACCACGCGGGTAAGATTTGCCAATTAAAAAAAAATTAACTT	ACTTAAATATAATAAATATTTCTTTGTTTCAGGCCAATGCAATAGAATTGCTGGAGAACGAGAA
715	CG8979	BcDNA:GH01278_AY058250	3	1	260	5105	5364	ATATAGATCCTTTTAAAAAACATTGAGCTAAGGTACGTCCAAAAGATTTAAAATAAAAATTGAG	ACGTTCCATTCGTTCTGTTTACTCCCACCCAGATTTTGTAAAGGATTATCGGTGGCCGCAATGG
715	CG8979	BcDNA:GH01278_AY058250	3	2	52	5561	5612	ACAACTTCCGATGCGTTGGCGTTGGCGATGATGTGAGTATGATTATGGCCACGCATATTAGTGA	GCATATTAGTGAAATCATCTGGAATTCCATAGAAAACCTTGCCGGAGGAGGAGGGCAGTGAGCT
715	CG8979	BcDNA:GH01278_AY058250	3	3	57	6008	6064	CCCTTGCGCATCGGCGAGCCAAGGCGTGGCGGGTAAGAACACTTGTGGATAGTTTTTTATACAC	TATACACTCGTTAATCGTTTCCCCTCGTTTAGATCCTTCATTCCAAGTGCATTCGAGCCTCGCC
716	CG7509	BcDNA:GH01279_AY047503	3	1	58	5575	5632	ACTCAGGTGATACCCATGAATATGGTCAACATGTGAGTTTGCTAGTCTCTTGGTTACACAAAAG	CAAAAGTATATAAGTTTCTAATAATCTCTTAGAGATCTTTCGCGGAACATCCTTTCCACCCTGC
716	CG7509	BcDNA:GH01279_AY047503	3	2	65	6088	6152	GAAGACCCTGGACTTTGGATGGAATCAAATAGGTAAGAAACGATTTACGTTTAAAGGGATCTGG	AACATATGCTTTTTATCCTTTATCCTTTTTAGCTAAGATTGATGATGACTTCTTTGCGGGACTA
716	CG7509	BcDNA:GH01279_AY047503	3	3	54	6302	6355	CCCTTGATTTGACCACGAATCGGATAAGTCATGTAGGCATACCCAAAAAATTTAATTACATTTT	ATTACATTTTATCTAACCCTTTGCTCAAACAGATAGATGGCAATGCCTTTGTGGAGCTGAACAA
716	CG7509	BcDNA:GH01279_AY047503	3	4	63	6616	6678	GCTTTCGAGCCGCTTTCACAATTGGAAAAACTGTAAGTTCTAATAGAAATATTTTCTTTGGTTC	CCGTTTATTTAAACTCAAATATTTTTTATTAGCCGCATTGACTCCAACAAGCTGATGTTTCTGC
718	CG2098	BcDNA:GH01314_AY058251	3	1	54	5066	5119	TTTGCATAACACAAAGTTTTGCAGACTGGCAAGTGAGTATACGAGTGGATACAGTTCCCACGAC	TTCCCACGACATTCCTACATATTCCCCAACAGGTGGTCTGGCAGGAGGAGTGCGCAACCTGAGC
718	CG2098	BcDNA:GH01314_AY058251	3	2	262	5499	5760	CTCACTGAGAACACGCTGGCCGAGATCGAAAAGTGAGTGTAGTCGAGAAGTAGAACAAGAGTGA	GAATACATGTTAATATTTTAACATATTTACAGGGACAAACCAGAGCGCGTTGTACTCTTTTCAC
718	CG2098	BcDNA:GH01314_AY058251	3	3	55	5863	5917	TTTAACTCCATATTTACTCATTATCGGAGCAAGTGAGTTAGAAATGCACAATTGCAGCTATTTA	AGCTATTTATTTGATCCCCTCTACCTCTTTAGTAATCTGCCCTCGGATATCAAATGGAGCATTA
719	CG14228	BcDNA:GH01330_AY094998	3	1	186	5064	5249	GTACAATTGCGATTCGCGGTGCAAACAATCGAGTAAGTTGCCTATTCTCGTACTTGGTCGATGT	GAGCCTTACTCTTTCTTTCTTTCCGCTCACAGCCATCAGCCCAAATTGCCATTGCCATTGCCCG
719	CG14228	BcDNA:GH01330_AY094998	3	2	59	6199	6257	ACATGTACGGAGTAAACTACTTTCCTATTACGGTGAGAGCCTTGATTTTCACGTGGCGCATCTG	ATCTGAATCTTATCGTTTGTGTTCCCCACCAGAATAAGAACAAAACCAAATTGTGGCTGGGCGT
719	CG14228	BcDNA:GH01330_AY094998	3	3	97	6468	6564	TTTACTCGCAGGACCTCCACATCAACAAAATGGTAAGGAGGGCAGTTGTGACAACTGAAATATG	TTCATACTACACTTGCATCGTGTGCTTTGCAGATTCTTGACCTGTGCAAGGGCAATCACGATCT
719	CG14228	BcDNA:GH01330_AY094998	3	4	62	6802	6863	AAAACGAAATGCGCATGGCCAACGATGCACTTGTAAGACTCACTCCGCCCAGTGGCTTCTGATC	TCTATAATATTGAGTTTCTCCCTGTATCCCAGCGGCGTTCCGAAGAGACCAAGGAGCTGTACTT
720	CG32919	BcDNA:GH01346_AY102650	3	1	255	8155	8409	CCTAACAGGCGGCAGTGGATTCCTTGGAAAAGGTATTCCGTCTTCTAGTTGACAGTTGACTCAA	CAAGATCAAGAACAAGTTTATTGCCGTTTCAGTGACCATTGCGAAGCTGCTCTGCACCACCGAG
720	CG32919	BcDNA:GH01346_AY102650	3	2	100	8523	8622	GGGAGCGATGCGCCGCATGGGATAAGGATCCGGTAAGACATCTTTAATCATTTCCCAAACTTAG	CAAAATGCAAAAGTAAAACACTTTGGTTTCAGGTATTCGGTAATCTAATGAAAACAAATCCCGA
720	CG32919	BcDNA:GH01346_AY102650	3	3	55	9134	9188	TTTGCCGCTTAGCATTTTTCGTCCGGGTGTCAGTAAGTATATGTCGTTGGAATTTAAAATCCTC	AAAATCCTCGAATAAACCGACATCTTGCACAGTAATTGCCAGCTATAAGGAGCCCATGCCCGGC
720	CG32919	BcDNA:GH01346_AY102650	3	4	78	9898	9975	GTAGTGGAAAGGGGACGAAAGATCTATAAAAGGTGAGTTGGAAATTTGTAATATGTATCCCATA	AGCTATTATTATTTCTTATGTTTTTGTCACAGGTTTGAATTTCTTCATCGGCTGCTGCAGTTCA
721	CG7066	BcDNA:GH01354_AY070491	3	1	61	5528	5588	GTACATGCCATTCACTCACGGCGATTTAGAAGGTTTGATTACACTGGTTGTACCTTCTTTAAAC	AACGTTGAAATATCATGTTTGATCTCTTCCAGCTATTGTGACAACTGCACCCGTCCTCGCCTCA
721	CG7066	BcDNA:GH01354_AY070491	3	2	53	5810	5862	GGCCACTGACTGCGAAATCTGCCCCGGCGAAAGTGAGTAATCGAATTGTTCGCAAATCAGCCAT	AAATCAGCCATTAATAATATCCGCTTAAAAAGGTGGTCTAGATGCGACTATAGAAGGCTTGAAA
722	CG12071	BcDNA:GH01388_AY060224	3	1	856	5114	5969	AGCGACCATTCTCGTATTGATTTTCAAGTGTGGTAAGCGGAAAACGCAAGCAAATACGGAAAAA	TATTTTACTGAATATTTTTTATTAATCGCCAGATCGGCGCCGTTAACATGGATAAGATGACGGT
722	CG12071	BcDNA:GH01388_AY060224	3	2	111	6523	6633	CTCCGGGGTGCGCAAGACAAATCCCTCAAAGTGTGAGTATTGTTAAAAGTTTCGCAAAGTTAGT	GATTTGAATCAATCAACCTTTCGCTTTTACAGCCACCAACAAGGCATTCGAGTGCACGGTCTGC
722	CG12071	BcDNA:GH01388_AY060224	3	3	110	7185	7294	AGTGGTCCATTCACGCCAAGAGTCATCTGGAGGTGAGAAGATGTCGGTAGACACTCCTGGTGAA	CCTTTACCTTTTTCTTTCCCATTGAACTGTAGTATTGACAGCCGGAACGGCTAGTCGCAGAGTC
722	CG12071	BcDNA:GH01388_AY060224	3	4	149	7730	7878	GCAACCACAACGGCAACAACCAAAGCCAAGAAGTAACTACCTATTAAACAGACCAAATGAACTG	CTTCCGTTTACCCCTTTTCCCTGCAAATCCAGGTGTCGGTGCCGGTGTCGCACATCATTGCCAA
723	CG4879	BcDNA:GH01404_AY058252	3	1	59	7334	7392	CCAATATGTACCGCCATGCCTTAGTTAAAGAGGTAAGAATAATTAACTGTCACAAGATATACAT	TACATGATATTGTTAACTTCTTTTTCTAATAGATATCCACAATCAAGAAACTCACAGAACAGAC
723	CG4879	BcDNA:GH01404_AY058252	3	2	58	8612	8669	GCTCACTCAGCGCATTTGTGATGGAAGCTTAGGTAAGATATTCATACTTCCTGTCTGTTAATAC	TAATACCTTTAAAATGGACCATAAATCTCTAGGAGATGGCGATGCTGGAAAGTGCTATATAAAG
724	CG5899	BcDNA:GH01406_AY060597	3	1	58	5243	5300	TTCCTCTGTCGTCGCTAGTCCTTCGAGAACTGGTACTTGCTGAGCTAAAATTCCAAGCGATTGA	GATTGACACGGTAGCTAACTGCCTGATTTCAGAGCGTGTGCCTGGAAAGAAGCGCATCCAGGTG
724	CG5899	BcDNA:GH01406_AY060597	3	2	353	5462	5814	CCGCCAAGATTTCGCCCCACTTTGACACAATGGTAGGTTTCCGGCCGAAATGCCACCAAGGTAA	TAACTGAAATAAATTTCAAATATGTTCCGTAGGCCATCCAGGAGTCTCTTTCCCGCACCAATTG
724	CG5899	BcDNA:GH01406_AY060597	3	3	59	6378	6436	ATTGTGGAGCAACCTAAGCTTCTTAGCAGCGGGTGAGCCTTAACCAGCATGCATGTCCCCATTT	CATTTGTGTTTCTATTTTCGTTCCTCTTGCAGTCTACAGCTGGCTGATTATCAGATAATTGGCC
724	CG5899	BcDNA:GH01406_AY060597	3	4	60	6770	6829	GGATTTACCGGCTTTGATGTTCTTCTGACCACGTAAATATCCACAAAGCCATAAAAGAATCTAA	CTAAGCTTAAATTTCTTGTACATTTTGAACAGATATCACATTGTGGGATCCACGCCGGAGGAGA
724	CG5899	BcDNA:GH01406_AY060597	3	5	56	7098	7153	GCATTGAGGACATAAAATCGTTGTTTGCTAAGGTAAAACAAAGATTGGTTTCACACAAAACAAT	AAAACAATATATAAACTTCATGTTCCTTGCAGAAGGGAAAAAGCGATGGAGATCAGGATGAGGT
724	CG5899	BcDNA:GH01406_AY060597	3	6	59	7301	7359	TTAAGAACCTGCCCAAGAAGCTAAGCCTGGTGGTAAGTACGTCGGGCGAAAATAAATATTATAC	TATACAATAATTAAATTGTTTTTTATTTAAAGGAAAAAGTGCCCATGAGCAGTCAACAGAAAAT
725	CG5166	BcDNA:GH01409_AY058253	3	1	2586	6100	8685	CCCGGTCCGGTTGACTAAAAAAAAATTAAAAGGTGAAAGCGCGTCTCGTGTCGTCTTTTTTCAC	TGGTTTAACCTGTCTCTTCTGACTATTCGCAGATACAACTCCAACGATAACAGCCTAAGGCCCA
725	CG5166	BcDNA:GH01409_AY058253	3	2	57	9087	9143	GACGGATGGCGCCATTTCTGACAAGTGCAACGGTAAGCTCCTTTCTAATTTAATTTGCGAACAC	CGAACACTTATTCATTAGTCTTCATTTTGTAGGTGCGCGTCCGGACGAGAAGGAATTGGAACCA
725	CG5166	BcDNA:GH01409_AY058253	3	3	56	10078	10133	TCCTACCAGGGTAACTCGCAAATTATGCATGGGTAAATCAAAACTGTCATTAAATATTAACCAA	TTAACCAAATATTAACATTAGTAAGTTTACAGGTCTTCTCAGTACCGCAACCAATCTCACATGG
726	CG7379	BcDNA:GH01429_AY069030	3	1	81	5359	5439	ACGCATCCGCGACATAGACGTCCAGTACAGAGGTGAGTTCTGGCCGAGATTACGCCTGTTGGAA	TCCTCTCTTGGTCCAAACCCGTCGATTTGCAGGCCTCATTCGCGACGTAGACCACTACTACGAC
726	CG7379	BcDNA:GH01429_AY069030	3	2	61	6393	6453	CGGACGAGCCGACCTACTGTGTCTGCAATCAGGTGAGTTCGCAGTGCTTTTCCTATCGAAAAGC	AGCTTCGCCACTAATCACGTTTTCTATTGCAGATCTCCTTTGGCGAGATGATCCTGTGCGACAA
727	CG11142	BcDNA:GH01453_AY069031	3	1	1689	5182	6870	TCTATTGTGCGTTGCCATGTTTGGCTCAATGGGTTAGTATACTATAGTTTTTAATACTATTATT	CGATATTAACCGACGTACGCTATTTCTTCCAGCTGCCGCCGCCGCCGGTGCATGCAAGGAGGCG
728	CG1140	BcDNA:GH01464_AY058254	3	1	465	6468	6932	GTTTGGGTGCACGATATACCGCCTCCATCAAGGTAAAATCCGCCTCTCATAAAAATATAACCAC	GCTTTTTATGCTAATAGTCCGATTATTTGCAGGCTATTGCGTGCTACTCCACGTCGGGAAAACA
728	CG1140	BcDNA:GH01464_AY058254	3	2	56	7132	7187	CAAGAACATCACTGGCGTTTCCAACAATGGAGGTATGCATGAAAAGAATATATAATGAATGCTC	GAATGCTCTTATTAAACCGAATTCCTTTCCAGGTGTGGACGACACTGGTCTGGGTGTCCTGATC
728	CG1140	BcDNA:GH01464_AY058254	3	3	58	8165	8222	CCACAGGCGATCTGGCCAACTGGATGATTCCTGTAAGTTAATCCATTATCATCCATTAAGCTTA	AGCTTAATCACTTGCAAACTCATTCTTTTTAGGGCAAACTGGTTAAGGGAATGGGTGGAGCCAT
729	CG1486	BcDNA:GH01474_AY069032	3	1	138	5528	5665	CGCCAGCGGTGGCCGAAATCGCCGCTTCCAGTGTGAGTGTTTGGTTTTTTTCGCCCTGCTTCTA	CCCACCTAATTAGCCATGTATTCGCCACATAGATTCGATCGGGCCTGGCGGAGCTGGAGCTGCG
729	CG1486	BcDNA:GH01474_AY069032	3	2	66	6779	6844	TTGCCTCCAAGTGTGAGGGCATCCGGGTGTTGGTAAATTATTGCACACACGTTTATGGATAATG	TTTAGTTTACCAAAGGACCTTGGCATTTTCAGAGCCATACTCCAGGAGCGCAGACCGGAGCCTC
729	CG1486	BcDNA:GH01474_AY069032	3	3	57	7127	7183	TGGGTCAAATCTTGCAACGCGACTGTCCCAATGTATGCAGTGTGAATTAATCATCTCCTTGTAT	CTTGTATGAGCCTAATCACCATGTTCTTCCAGTTTGACTTTGAGGTAATTGAACACCCGACGCA
729	CG1486	BcDNA:GH01474_AY069032	3	4	59	7700	7758	TATTGGACACCATGTCGGAGATTGTTAAAAAGGTTGGCTACCACCTCGTACTGGATTAATGTAA	TGTAACATGTGTTAATTTATTTGTACGCTCAGGGCATTGAGGCGGTTACCGCTGATCTGCAGCG
729	CG1486	BcDNA:GH01474_AY069032	3	5	64	7953	8016	GGTGTTGTCGAAAGCACCGAGAACATTTACAAGTGGGTTCCAAAGATCGTTTGATATTGTGTCC	TTGTTTAATGTTCATCAATCTACACTCCAAAGGTACCACATGCAGATGACCGGAGCCACTGCTC
730	CG6483	BcDNA:GH01508_AY095514	3	1	59	5264	5322	TGGGTTCTCACTGCTGCTCACTGCACTTCTGGGTGAGTTAACTTATTTATTTATCTACAAAATG	AAATGAGTTAAATTTTAATGTATATCTCTCAGTGCCTCCGCTGTGACCATTTACTACGGAGCCA
731	CG7176	BcDNA:GH01524_AY047505	3	1	650	7377	8026	TTTTTCGGGCCAATTTCGCCATCAGCGCCGCGGTAGGTCCTCCTTGTATCCTCGCCCTCTGTCG	AGCACTCAAGTGTGGTATGCTCTCCCGAACAGATGGCCCAGAAGATCAAAGCCGGTCCCGTTGT
732	CG2819	BcDNA:GH01528_AY069033	3	1	121	5547	5667	GGCACAATGAAGCGCAAGCAGCGGAGATACAGGTATAGCAGATACATTCGAAATGTACATATAT	GCACTAACACTAGTTTTCCTAATGATCCGCAGAACCACATTTAACACACTGCAACTGCAGGAGC
732	CG2819	BcDNA:GH01528_AY069033	3	2	63	5934	5996	CGCCGTCCTGGGCCAACTGGATAGTGCGCTGGGTAAGAAAGGATATCTCTGTTACCTATCAACC	CCATCGCTAGTAATGACCCATATTGATTTCAGGCGGCGGTGGAACTCTATTGCCGGACACCCCA
733	CG8995	BcDNA:GH01554_AY058258	3	1	69	5418	5486	AATCAGCACTATGACACTAGGCACTCAAATCGGTGCGTAGTACTCAAGATCAAGTTTCTATATT	TATAACACTTTCAATATATCCCCACCTTAAAGCTACCAAAAAGCATTCGATCATCAGCGACACC
733	CG8995	BcDNA:GH01554_AY058258	3	2	63	5787	5849	GGTGCGCTCGGATGTGTTCATCAGGCGCCAGAGTAAGCTATCATTCACCAGGGGATGCATACAC	CGTTAACCATAGGATACCGATTTCACTTACAGAATTCAAAATACCCAAGGAGCTGTCCGCCATC
733	CG8995	BcDNA:GH01554_AY058258	3	3	215	5964	6178	CTTGCAACTGCCTGTTAAATATGTGGTTATCTGTGAGTATTCAAGTTTGCTGCACGTTTTAACC	CCTTGATTAACAAATATTGTTTTACCACGCAGTACACACAGCTACAGAGAGTTCAGAAAAGCGG
733	CG8995	BcDNA:GH01554_AY058258	3	4	72	6244	6315	CGATCAACGTAAGACTTATCCGTGACATGCAGGTAAGTATTTCGTTAGCGAAATTAAATCATAT	AACTATATAATAATTATGTATATATATTTCAGTGCTTCCACATTGAGTCGCGGGGATGGAATGA
735	CG4847	BcDNA:GH01592_AY047507	3	1	907	5023	5929	AAAAAGTGGATCCAAGTCCATCGTCCACAAAGGTTGATTGACATAATTAATAATCGCTTGAACC	CAGTCGGAACTAATAGTTTCGTCTTTTGGCAGATCAGTATGAAGCTTCTGTTGGTTCTTCCACT
735	CG4847	BcDNA:GH01592_AY047507	3	2	60	6194	6253	TCTCAAACGTCCAGGACTTTGGTGACTTCTTGGTGAGATAGGCAGCATTGATCAATTTCAAAGG	AAGGTAGAAGTAAAACTTCAACCGATTTGCAGAGCCAATCTGGAAAGACCTATCTCTCCGCCGC
735	CG4847	BcDNA:GH01592_AY047507	3	3	65	6463	6527	TTGACCGGTCTGAAGAGAAGTCCGGAGGCTAAGTAAGTGCTAACAAACCATTTGCACAGCCGGC	TAGGATTTTATCAATTCTATATCTGCACCCAGGGCTCGAGCTGCTGCCAGTTTGAAGTTGGTCA
737	CG9836	BcDNA:GH01635_AY060228	3	1	183	5190	5372	AAAGTGTCCCGGTGGCATTGTATCATGAAAATGTAAGTTAGAACTCGCAATTGCCGCGCGGAAG	TGACTAACACACCTACCTATTTTCACCCACAGGTCGTTGAGCACTACGAAAACCCGCGCAACGT
737	CG9836	BcDNA:GH01635_AY060228	3	2	191	5914	6104	TGCGATTATTGTTCGCTAGAGCTCTGTGAGTGGTGAGTCAAATGGTATGGATACAGTGAATGGT	CCAACTGATTAATGCTTTGATTTTGATTGCAGATTGGCCGCGTGACTGCTGATAAGTGCATAGA
738	CG7571	BcDNA:GH01690_AY095000	3	1	138	28638	28775	CGATGCGGACACTTTCCGGCAATATTTCCTAGGTGAGTCAGAATCTATAGGAAAATATAAAAAA	GAAATACTTAGTAAGCTATCTGTAATTCCCAGGAATCACGGCTGGCATTATGTTCCTGGCATTC
741	CG8965	BcDNA:GH01721_AY047509	3	1	17380	5495	22874	ACATTTGGATACTACAAATCATACGCTAGAAGGTAAGCGCCCGATCGCTGGTCCAGTTTTCGCT	CCGCATTCTCTTTTCCCATCCTCCCCTTGCAGATGCTGAAGCACGTGCAAATCTCGCCGCTGCG
741	CG8965	BcDNA:GH01721_AY047509	3	2	63	23058	23120	GTTACTCCAGCCTCAACGAGCAGCTGCCACAGGTGAGTCCGACAAGGAAAAGCTCTTGGCGAAC	CCCATCACTCATGCGACATTTCCCGCCCACAGACCACAATCAAGGTGTACACAAACTGCCTGAA
741	CG8965	BcDNA:GH01721_AY047509	3	3	72	23231	23302	AGCAAGGAGGTTATTGGCCAGCTGCTAAGACGGTAAGCGAATTGTTGTGGTTCGCCGTCGCTGG	TTAATTCGATTTAAATTGAAATTTGATTGCAGCCTCAAGATGCGACATCGCGATCCACGCCTGT
742	CG11139	BcDNA:GH01724_AY058260	3	1	91	5164	5254	TCTACCTGTCCAGCTGCGACTGGGACATCGAGGTGAGCTTTCGCCCAACCGGCGACAACAATGA	ATTCAATAATTGTGCGAACTATACGGCTTCAGCACGCGCTGGGCAACTACTGGAGCACCCAGGC
742	CG11139	BcDNA:GH01724_AY058260	3	2	55	5470	5524	ATCGCCCCGGCAGCGACCAAGGCCAAGCCAAAGTAAGCGATAAGAGTTGCAAGGTTCGCGATAA	TCGCGATAAATAGTAATATATTTCCTCTCCAGATTCGCAACGCTTAGCGACATGTCGAAGGAGT
742	CG11139	BcDNA:GH01724_AY058260	3	3	103	5954	6056	AATAAGGAATTCCTAGAGACTGTCATGCGCGGGTAAGTGGCACTCATTCCCATCGATATTATGC	AAGCTACAATAATCGAACGTACACTCTTCCAGGGAAATTCCGCAAGAGCTGCTGGAAATGGGGC
742	CG11139	BcDNA:GH01724_AY058260	3	4	61	6402	6462	ACCGTCTCCGACATTCGTCGTTTCATACAAACGTAAGTCACTGATTTCGGAGATCCAGCAAATT	ATTGATTAACTTAAGCGCAATTCGCTTTGCAGTGCACGCCCTCAGTACTCAACTAGTAATTTCA
743	CG10082	BcDNA:GH01729_AY047510	3	1	711	12887	13597	CGGTTAGAATGCAGGCGAGCCAAATCGAATGGGTTTGTATGATTAAAACACATCAATCTATTTA	CTTTACCCGGCTATTCTCTGTGTCCATTCCAGGCGTCATGCAGGCCACCACCATGGGCGGAGCC
743	CG10082	BcDNA:GH01729_AY047510	3	2	62	13731	13792	GCCTCCAAGAGGAAGCGGGATGAGGTGCTGAGGTGGGTACTTCATGTGCATTCGAACGCTGAAA	AAATCATACTCATAATCATTATTTCCTTGCAGAATGAAGGTGCACAAGAATGGACAGGCCGCTG
743	CG10082	BcDNA:GH01729_AY047510	3	3	74	13870	13943	CATCTCACAACTGGACAACACCAATAAGCAATGTAAGCATTTTCCCCTCTAAAGTCTTATACCT	ACCTATATATAATTATATAAATTATCTTGCAGACTTCCTTATGCTCGAGAACATCACATCGCAG
743	CG10082	BcDNA:GH01729_AY047510	3	4	89	14326	14414	GAAAAGCAGTCGAGCTACAGATTCTACTCTTGGTAAGTACGCAGCTTCAGAGTCTGCATACATA	TGCGGTACTAATAATAAAATTCTAATTTCCAGCTCACTGCTCATTGTGTACGAGGGCTTTGAGG
743	CG10082	BcDNA:GH01729_AY047510	3	5	59	15131	15189	GATAAAGGCTGTGGCCAGTGGGCGGCAGACATGTAAGATTAATTATATATTTATACATCGTGCA	GTGCAGCTTAACCAAGTTCTTCTTGTTTTTAGGCAATAACAGCAGTGATGACGCAAGTTCAGAT
744	CG4307	BcDNA:GH01760_AY058261	3	1	236	5116	5351	CGATGGCCTCTATTAACAAATTGGCACTTTTGGTATGTTATAATGCGAATAAATAGAAAAAAGT	TTACCAAGTGCTCTTGTTTGCTTATCCCGCAGAGCCGCACCCTCAGCTCCGCTGCCGCCCAGGC
744	CG4307	BcDNA:GH01760_AY058261	3	2	62	5796	5857	CCCAGAGCAAGCAGCTGGAGGGTGCCCTTAAGGTAGCTACGCCTAGCTTCTGTCTTGTCTCACC	CCCACTCAATTTATTGCTCATTTGCTTTGCAGTCTTTCCTGAAGGGCAACGAGTCTCTGAAGAT
745	CG12143	BcDNA:GH01773_AY058262	3	1	1025	5406	6430	ACGGCCTACTGGTCACCTGCATTCTCATTGTGGTAAGTGAAAAAGATGCGCATTTCCCCATTCC	TTAACTAACTATTTTGTTTCCCTTTCGTTCAGACGTGCAACGTGTTCTTCTTCTCCTGTGGCGT
745	CG12143	BcDNA:GH01773_AY058262	3	2	54	6593	6646	CCTTGAAGGTGTCGTACAAGTATTCCATATACGTGAGTAAACTGCGTTCACAACTGCAAGTCAC	TGCAAGTCACAGACTAACCTCTTTGCATTCAGTACCTAATTTGCAGTGGCCTGGTTATAGCCGC
745	CG12143	BcDNA:GH01773_AY058262	3	3	432	7010	7441	ACTACAGCTGCATGGCGATCATTGCCCTCGAGGTGAGACATTAAACCATACGCAGGGTAAAATT	TATTATATTATTACAATTTATGTATTTTTCAGTTTTTGGGCTTGTTCACCGCTTACCATTTGGG
746	CG8549	BcDNA:GH01786_AY094666	3	1	80	5326	5405	AAAAATAAGGTTCTTTCGTGGAGGAGCAACAGGTAACAGCCGCTAAATGCAACACGTGCAGATT	CTAAATCTAATTACTTTATTGTATATGCTTAGCGAAAAGGACATCGATGAGGTCCTGCAAACCC
748	CG1135	BcDNA:GH01794_AY060599	3	1	63	5371	5433	ATAGAACAGCAAAACGATCAAAAGCGAAGAAGGTGAGACGATGACATATGTCAAAATTGACAGA	ATTAAGTGGCAGCTCCTTTTGCATCGAAACAGTTCATCGCGGACGATTAAAAGGAAGCGTTTTG
748	CG1135	BcDNA:GH01794_AY060599	3	2	59	6161	6219	AGGAGGAGGATCTGCTTGGCACCATTAAGAGCGTAAGTACACTATTTTCATCATGATTTAAGCT	AAGCTTTTTCTAATCAGTAATTCAATTCACAGTCGGAACAACCAAAACTTGAGCAGTTCCAGGA
749	CG6210	BcDNA:GH01813_AY060600	3	1	222	6506	6727	GATGTCCCAGGCGCGACGACTCCATTATGAAGGTAAGATATCCATTTTCAAGTCCAATGGTTAT	ACACCCTTGTTTATTTTGAAACGTTTTTTCAGTTCCTTTAGACCAGAAAGTTGAAGATTGGGCC
749	CG6210	BcDNA:GH01813_AY060600	3	2	210	6824	7033	TTTTCAATTGCATAAGGCAAATGAAAGTAAAGGTATGACAAAATAATTTTAACTATGATTCAAT	AAGTTTAAATCTTAATTATGTCTAAATTTCAGGTCTTATCTATCGCTTCAAGTTTTTGATGCTG
751	CG7051	BcDNA:GH01827_AY069035	3	1	42	5250	5291	TCACTAGCCAAGAAAATGGGAGTATCTTTAAAGTAAGTAATTACTGGAAGATCTAATTTGCACT	ACTGGAAGATCTAATTTGCACTTCTTACATAGAACACCGTTCCCCACGCGTCAAAAAGCGGTCC
751	CG7051	BcDNA:GH01827_AY069035	3	2	53	5468	5520	TTGCCGACCTGCAGTATCGATCTCAGATAAAGGTGAACCCAAAGGACTTACAAACTCACCACCA	ACTCACCACCACTAATTGCAAACTCCCCTTAGGTTTTGGAAAAGATCTATGGCGAGGAGGTTGA
751	CG7051	BcDNA:GH01827_AY069035	3	3	57	5743	5799	ATAAGCAGTCCATTGACGACCTGATGAACGGGGTAAGTTTATATAAACTTTTTTGTATCATCCC	TCATCCCAGCGGGAATCGTCATTCTCCACTAGATACTTTATGAAACTATTAACTGGGAACCGTA
751	CG7051	BcDNA:GH01827_AY069035	3	4	52	7242	7293	CCCAAACTCTTCCTCACCTGCGGCAACGATTGGTAGGAAGTGGCCCTCTATCAAGGGTAGCTAA	AAGGGTAGCTAAAGATAGTATCTATTCTGCAGGTTCGTACGCATTTGGGTCGATGGCATCACGC
751	CG7051	BcDNA:GH01827_AY069035	3	5	65	7507	7571	AAGATGGACTCTTCTTTTAATACTGTGGCCAGGTAAGCTTTTATTGCTTTCCGCAAAAATGGCC	ATTGAATAGGAATTTCCTTTACCAATTCTTAGGTTTTCCCACTGTGGTCGCACATTGGTTATTG
752	CG3301	BcDNA:GH01837_AY069036	3	1	58	5614	5671	TCATCAAGAAGGGCACTCAAACAAAGATCACGGTAAGTGACCTTGCTCATCCAGTTCGCATGAG	CATGAGAACTTCTAATGATGTACGTATTTTAGAGCATCAGTCCTGGTGTAGTGGCCACTGAAAT
752	CG3301	BcDNA:GH01837_AY069036	3	2	80	5875	5954	GGCTTTTGAAGTGACCACTTCCAAGTGACCAAGTAAGTTATTTGAACAAATACACAAATATCTT	ACAAATAAAAAATGTACATGTTTAATTAATAGAGAAAAAATACACCCAAGGTCGCTCTTTTATC
753	CG14762	BcDNA:GH01839_AY060601	3	1	191	5684	5874	ACTCGCCAGCAGCGGACGGACAAACCATTTAGGTGAGAGAACCCTGGGGCCGGAGAGGAGCAGC	AATCCCCTAACCTCTTCTCCTTTCGCACACAGGGCTACGGCAATAGCCATTGTAGATAGCATTC
753	CG14762	BcDNA:GH01839_AY060601	3	2	64	6409	6472	GGCCATCGAGGAGAACGCCCTCAGCTCGCTGGGTAACTAGTTGGACACCAGTTGGAAGTGGGGT	TACCTAATCTTTTCTTTTTGCCGCACACACAGGAGCGGGACTGACGCAGCTGGATGTGTCCCTC
753	CG14762	BcDNA:GH01839_AY060601	3	3	57	6696	6752	ATCGATCCCGAGGCTTTCCGAGGACTTGAGGAGTAAGTTTAAGTGAATCTTTTCTTTTCCCTTT	TCCCTTTGCGCTTATCAAACCTCTTCTTTTAGCCATATTAAGCGCCTGAATTTGGGTGGCAACG
753	CG14762	BcDNA:GH01839_AY060601	3	4	70	6890	6959	GATACGAACTATCAGCGAAGGCGATTTCGAAGGTGCGTATTGCTAAACTTCCACAGTCTTCCAC	GCTAACCTTTTTTGTACTTTGTATTTGAACAGGCTTGCAGAGCCTGGACTCATTGATTTTGGCC
753	CG14762	BcDNA:GH01839_AY060601	3	5	61	7113	7173	GATTGACAAGGATGCCTTCAAGGGCCTAGAGGGTGGGTTGTCCTTCGGTGGGACTTTGCCATTC	TTCACTTTCTAATCTATTTTCTGTTTCCACAGAGAACCTGCAATATCTGCGCCTGGGTGATAAC
753	CG14762	BcDNA:GH01839_AY060601	3	6	89	7355	7443	TCCCTGACTTTCCTCAACCTGCAGAAGAACGAGTAAGATAATCCCCTGAAATTCCCCTTTTGCT	AATGATAATGAATTATATTCTCCTTTGGTTAGCATCAAGGTTCTGCCCAGTCTTCTGTTTGAGA
753	CG14762	BcDNA:GH01839_AY060601	3	7	79	7584	7662	CATCGACACCCTTCGCATCATCGATATCACCGGCAAGTCATAGGCACTTCAGCCCAGTCAAGCA	CGAGCTAATCGAAATCCTTATTAACCGCGCAGATAACCCGCTGAACTGCTCCTGCGAGCTGACC
753	CG14762	BcDNA:GH01839_AY060601	3	8	368	7842	8209	CCACCGAGAAGATGCACTGCGCCGGCCTCAATGTGAGTCCCTCGCCGACCAGCGGCGGTCTAAT	TCTGTGTTGTTGTATTGTATGTTTTCTTATAGATTATAGGGAATCCGTGAATTATGCAACTCTG
754	CG8605	BcDNA:GH01880_AY047513	3	1	55	5241	5295	ACAAAAAGCACCTCCAAGTTTTGTCCCAAACGGTTGGACGAATATCTATCTATCTAGATCATGA	AGATCATGATTTTGATCCATATATTTCAACAGCTCGACTACGAGGATCCCCAGAACGTGTCCTG
754	CG8605	BcDNA:GH01880_AY047513	3	2	58	6124	6181	TTAAAGCGGGTAAGCTGGACTACAATCTCAGGGTAAGTGTCTCGGTGTCTTACCAGACCACTCA	CACTCAAAATTCTAATTGTGTTACTCTTTTAGCTGGAGTTTATTCGAGGACTGGTGCAGTTAGC
754	CG8605	BcDNA:GH01880_AY047513	3	3	54	6408	6461	TTTGCTACGCTGGATTTCACTGGAAGAACGATGTGAGATATGGTCGCTGCCCTCGATTGCTGTT	GATTGCTGTTATTTAATAATGTGCTTACCTAGTTTGTGCGGAAAAAATGGATGACATTCTGCAG
754	CG8605	BcDNA:GH01880_AY047513	3	4	76	7255	7330	TATACACGTCGTCCCGAGCTGCTCTTCAAGCGGTGAGTCATCTCTACATTTGCTATGGTGCACA	CTGACACCTTTCATTTCCATTCGATTCGCCAGAACACACGATGCCTGCAAGCTGCTGGCGGCGG
755	CG11992	BcDNA:GH01881_AY058264	3	1	296	6455	6750	AGCGTGAGGCCAAGGACATGAACTTGAACCAGGTGGGTAAACCAGCGCGTAAACAATATCGAGT	AGAACTCACTAAAAAAGTAACACCAACTTTAGGTGCGGCTCTGCTTTGAGGCCTTTAAAATTGA
756	CG12076	BcDNA:GH01918_AF145594	3	1	149	5149	5297	GGTGTCCACACAATTAATGCCAAGAGCAGCCCGTGAGTTTGGGAATACCTGTATTTCCCTGACC	ATCTGGTACTCCGATTTCCGATTTCGGAGCAGGTAAACAAACGCTGCCGATGCGCGAGATGGCG
756	CG12076	BcDNA:GH01918_AF145594	3	2	119	6198	6316	CGTCCTGCTCATTTTCTCGGTCAACGAGAGTGGTAGGTTCAAGGAGTAAACAATGTTTCTCATT	AAACCTCTATTATAATCCGATTTTGCTTTTAGGTAAATTTGCAGGATTCGCCCGGATGGCAGCC
757	CG3955	BcDNA:GH01933_AY060602	3	1	72	5196	5267	GTCCATCGTGTTCACAGCCTGTGTGAATAATGGTGAGTCCTGCGACAGGGCGACCTTGGCGTAG	ATAACATCTCCCATGTCATCTTCGATGTCCAGTGACAGGCACCAGTTCACCCGGACCCGGACCC
757	CG3955	BcDNA:GH01933_AY060602	3	2	69	5477	5545	AAAAGTGCCAGGGCGAGGAGTTCATCTGCATGGTGAGTGGCTCTAAAAGTGGATCTGATCTTTA	TAAATCACTAACCATATCCTACTCAATGCCAGGTCAAGCGGTTCTCGTACACCACCAGCACGGA
758	CG8445	BcDNA:GH01941_AY047515	3	1	66	5237	5302	AACTATTGAAGACGTTTTTATGAGTATAACCGGTAACTATTTCATTTGTTTATTATATTAATGA	AATAAACTTATACGTAAACATTCCTTTGATAGATTTTCATGTGTATATCCTTCTCTGTGCAGAA
758	CG8445	BcDNA:GH01941_AY047515	3	2	59	5587	5645	TCTCTTCACACTGCTTCTCAAGGATTTTGGATGTAATCTATTTGAATATGCCTTGTTCCACACA	ACACATCCTATTAAAATATGTACTATCCTTAGGTCACGATGTACAGGTGGAGGAGGTGTACGAC
759	CG4533	BcDNA:GH01960_AY047516	3	1	93	5066	5158	CGCGTTTATCCAAGTGAATTGAATCTAAAAAGGTACGAGGAAGGACCAAGCCAACGCGGAATTT	CTCACTATCGTCTCGTTTCTTGATCAAAGCAGATGTCCGTAGTGCCACTGATGTTCCGTGACTG
759	CG4533	BcDNA:GH01960_AY047516	3	2	62	5547	5608	CCGCCAGTTCTCCAGACGCTACCAGCTGCCAAGTGAGTCCGAATTCCATCAACAAAATAGGAAG	AGTATGCTAAACGTGTATGATCCTTCCACTAGGTGATGTCAACCCCGACACGGTCACATCGTCC
761	CG8782	BcDNA:GH01984_AY047517	3	1	1015	5410	6424	GCACAGGCCTCCAAGTTGGCCTTGACATCGCGGTAAGTAAATAGGAAAATGGGAATACAATCAG	CTAAATTGTCTTTTCTATTTTCCGCTGTGCAGTGCCTTCTATTCGGATGTCCTTGGAGAGTACG
761	CG8782	BcDNA:GH01984_AY047517	3	2	56	7240	7295	GGGTCTGCTCAACGCCATCGTTATTAACCAGAGTAGGTTCCATTAGTTCTGCCCAAGTTGTCCC	GTTGTCCCCATCTGATCTACGATCCTTTACAGAGTTCGATGCCTGGGAGGTGTGCCTCAGGCTA
762	CG14823	BcDNA:GH02020_AY060603	3	1	587	5655	6241	CTTGTATTTATTACACAACAACTATGCAACGCGTGAGTTGTTTTTATTGTATATAAAAAATTTT	TAATTGGACCCTCTTTGGAATGCATTTTGCAGATGCCCAGACCTCGACGATAACAACATTCCAG
762	CG14823	BcDNA:GH02020_AY060603	3	2	224	6467	6690	GATAATTGACCCGGACGACTCACTCGCCCGGGGTAATGAATACACTGAGCAAAAATGTTTGGCA	CTTTTTCCTACATCTCACCCTTCAACCCACAGACTACGGAAGATGCGTGGTGGATGTCCAGTGC
764	CG4894	BcDNA:GH02029_AY058268	3	1	60	18731	18790	TTATTTCCTTCTATGTTCTCTGCTCGTTTTTGGTAAGAATGCAAAACAGATTAAGATTATGAAA	GAAATCATATTATCATAATATGTCCATCTCAGATTATTAATCTTTTCGTGGCCGTCATTATGGA
764	CG4894	BcDNA:GH02029_AY058268	3	2	86	19451	19536	AGCTGGACCAGGAGCCGGAGCCCATGCATCGTGTAAGTTAGCAATTAAGTTAATATTATATTAA	ACATAAACATTTCTCCCAACTATTTCTTGCAGCGTCATCATACGCTTTTCGGCAGCGTGTGGTC
764	CG4894	BcDNA:GH02029_AY058268	3	3	3398	19971	23368	CTGCCGCCTGAGGCGAATGCCATTAACTATGAGTGAGTATGCGGGGGTGGAGGATTTCACAGGA	TTAAAATTTTCTTATTTTATGCAAACGTGCAGTCTACGCACCCAATGGTGCTCTTCCTGGCCAC
764	CG4894	BcDNA:GH02029_AY058268	3	4	55	23500	23554	TGAACGGTCTAGCCGAATCATTGATTGGAGGGGTAAGTACTTACATACATTACATTAGAAATTA	TAGAAATTAGCATAATGGATTTCAAATTTTAGGTACTCGCCGCTGAGGGATTGGGTAAATACTG
765	CG2789	BcDNA:GH02075_AY058269	3	1	59	5428	5486	CCATTTTCTTCGGGCAGCACAACATCAAGGGCGTGAGTACTGCTGATATCACCAAGCCCAGGTG	AGGTGTTATGTCTAATCCGCTTCATCCACCAGGGCCTTATTGACATAGTTGCACTCACGGCCGC
766	CG4791	BcDNA:GH02089_AY102652	3	1	59	6162	6220	TAGGCTTCAATTTGAACGACGCCGTTTCATGAGTAAGTACCATGAAGCTAAACAATGCATCGAA	TCGAATTGCTTTTAAGACTTAACATTTAACAGGTCTTTTGGCTCACATGTTTAAGCCTTGTATG
766	CG4791	BcDNA:GH02089_AY102652	3	2	3967	6414	10380	ATTCTTGATGCCAAGGGTCTTTTGGAACTCCAGTAGGTTGTTTTAACGTTCACAACTTATATTT	GTTGAAATAATTTAAACCCTTTTTCCGTGCAGCTCCTGACTGTTTTCTCCCTTCTGGCCATCGC
767	CG8804	BcDNA:GH02203_AF145595	3	1	4754	9249	14002	CGTGGGCTTGGATGTTTTAATCTTGCTCTGCGGTAAGTACAAAAATTCCACTAACCAAACTAAC	TTCTATTTTTTCCAATTTTTGTTTGCCTTTAGCTGGATTTCCCATACTGCTGTTTTTCCTGCTG
767	CG8804	BcDNA:GH02203_AF145595	3	2	381	14155	14535	ACTTCATCGGAGCTGTGATACCAGTCGGCGTGGTAAGTGATCGGTTGGGTTGGATGGATTGGGT	ACTCCCATTGCTCTTCCTTTTCCATGCCGCAGATATTCATCGTGGAGGTCATCATTTCACAGAA
767	CG8804	BcDNA:GH02203_AF145595	3	3	871	14755	15625	CCATCGGCCGACTGCGTCCCCATTTCATCGCGGTAAGTGCATATCTGCATGTCCATGGGTTGGC	AATGCCTTCTCCTTTCCTGCTGCCGCCCACAGGTGTGCCAGCCTCAAATGGCCGACGGCAGCAC
767	CG8804	BcDNA:GH02203_AF145595	3	4	70	15806	15875	GCTTCACCTTCTTCGCCATGGTCTATCTGGCGGTGAGTCCATTGTCATAGTCACACGATCAGAA	TGTTCTCCATACTCTTCCATTTACAATTGCAGCTCTACCTGCAGGCTCGCATGACCTGGCGGGG
767	CG8804	BcDNA:GH02203_AF145595	3	5	1260	16053	17312	CGCTTATTGGCTCCATAAGCGCACTGGTCGTGGTAAGTCAAGACCGGATAAGAAGTTATTAAAT	ACTTTATTAAAAACACATTTTCCTACTTGCAGGCCAACTATGTCTCCGACTTGTTTCAAAAGCC
768	CG7929	BcDNA:GH02250_AF145597	3	1	54	5297	5350	CATTGTAAGAGGATCCGCCTCCAAGGACCACGGTTAGTTCTAATAATCAGTATAGCTAATACGT	GCTAATACGTGTTCTAATCGTTCTGTCGCCAGAGGAAATCTTTGAGGAAATCCAAAAGGAGATG
768	CG7929	BcDNA:GH02250_AF145597	3	2	55	5476	5530	AGAAAGTAATGAAAATTTACGGGTGCTGCAAGGTAAGTGGATGAAGTTGGCTACGATCAACCTG	ATCAACCTGATTACTAAAGAGACTGCCTGCAGACTTTTGGGGAGGCGCCGCACGGCAGGACGAA
769	CG11317	BcDNA:GH02265_AY060230	3	1	4411	5365	9775	AAACGGCGGTAATCACAACAACAGCACACAAGGTTAGTTCCCACACCTGGGCAATCAATTAGTC	TTTCATGCATTTTCCACCTCATTTTATGGCAGACAAATATGTGAAGAGGCCCCCACGGAAGGCA
769	CG11317	BcDNA:GH02265_AY060230	3	2	281	10265	10545	GCTGGCCATGGCGGATGACGATGATGACTACGGTGAGTTGGGTGAGTTGGGTGGTCCACAAAAG	CGTAGCCTGCTTTATAGTTACCCAATTTTCAGACGAATCACTCACCTGCAACGTGTGCGACCGA
769	CG11317	BcDNA:GH02265_AY060230	3	3	123	10634	10756	GCATCGCACCAGCAGAAGAAGCGACACTTCGGGTAAGGGAAATGCACTTAATTAAGCTAGCTCT	TCCTGGCGACTTTCCGACCTGCCCGCCACCAGTTGCAGTGGCTGCGATAGTTTGTTCCCGTCGC
771	CG4872	BcDNA:GH02315_AY075313	3	1	70	5882	5951	TCTGAAATCCAAACGGGCTGTTCATATTAACGGTAGGTCTGCTGTTATAATGGAATGCTGGATG	GATGACCTACCCTTTATAACTTTCGATTTCAGCTGTGGGAGCCGGCGAAGTTCACTTTTCGGAG
771	CG4872	BcDNA:GH02315_AY075313	3	2	91	6150	6240	GGAGCTAGAAATCAGCATCTTTCAATCCATGGGTGCGTTTTTATTAAGTTTGTGTAACTATATG	TCATTAAAAATTTCATACATTTCCTATTTAAGGCATGGCCTCGGAGGACGCCTGTGTGGCCCAG
772	CG3960	BcDNA:GH02414_AY060231	3	1	1673	17101	18773	AAAGCAACAACTTGATCAATATTCCGAGATTTGTGAGTTGAAAACGAAAGAAATATCAGATGTA	CGCATCCCTAAAAAACTCTATTCACACAGCAGCCCAGCACAAGAGCTCCTCGTCCAGCGAACAG
772	CG3960	BcDNA:GH02414_AY060231	3	2	62	18864	18925	CGGTGCCACTGTGACCACAACGACAACAAAGGGTGAGTTCAATGGATGCGGCATCTAAGATACG	CGAATTGACCAGGATACCTTCCATTTCCGCAGTTACCACACGCACTGTCAGCGGAAGTGCTGCC
772	CG3960	BcDNA:GH02414_AY060231	3	3	1006	19029	20034	GACAAACAGGCAGCCGCCCAGCAGGCGCAAAAGTAAGTCACTCGCCCAGCTCCCCCCCACCGAT	TGCAATCCTCCAACCTTGACTCATTTGTTCAGATCATCTCCAACAACAAGCACACCCACGACCC
772	CG3960	BcDNA:GH02414_AY060231	3	4	962	20183	21144	AGTGGTGTAAGCATAAAACGCAGGAATATGAGGTATCCAAAACCTAAACCAATCCAAAAAAAAA	AGTACACAATGTGTATGTGTGTTGTTTCGCAGAACGTCCAAATAAACAACTTTAGCTCGAGCTG
772	CG3960	BcDNA:GH02414_AY060231	3	5	85	21297	21381	CACAACTTTGAGCTGGCCTTCAGCGTTGCTGAGTAAGTATACGCACCGTGGAATGCGCCCAAAT	TTTCTTTGCTAATATTGCTAAACACTTTGCAGTGAGAAGGCTGGCATTGCACCACTGCTGGATG
773	CG7123	BcDNA:GH02457_AY095001	3	1	76	11218	11293	ATCCCATTCAAGGAACCTGTATAGATTGTCAGGTATGATGATATATAATATAGACAATATCTTG	GAACTTTTTAAACTTGCTTCTCTTATCACCAGGACTCGACCACGGGCTATAGCTGTGACAGCTG
774	CG7506	BcDNA:GH02466_AY060605	3	1	58	5562	5619	CCACAATATCCCTGCTTCTGCAAAAAATCAAGGTGGGTAGAGCAAATTTAAAAGAGCTTGCCTT	TGCCTTCAATGTACATATTATTTACCTTTTAGACTACTTTCCGACCAAATGATGTGGTCGTTCC
775	CG9466	BcDNA:GH02475_AY058271	3	1	62	5147	5208	CTAAGTCAGCCCAAGCTGTTTGTGGCTATGAGGTGAGGAAAAGGATCCTTTTACACGAATTGTT	TTTAAACTAATAAAATACTTATTGTTTTTTAGTCTTGCCATGAAACCAAGTCAAACATGATCAA
775	CG9466	BcDNA:GH02475_AY058271	3	2	59	5580	5638	AGTGTGATCGACCAGTTCACAGTCGGATTGAAGTAAGTTATGCCGGTATAACCTCTTTGGAAAA	GAAAAAAAATTGTAAAACCATTTTCATAAAAGGTTCCTCGATGACACTTTTGGAGTTTGTGGTC
775	CG9466	BcDNA:GH02475_AY058271	3	3	63	6110	6172	GTTAACTACAAGAACATGGACAAACTGATCAAGTAGGGAGAGAATCTGGTTACTTTAAGTTCTG	GTGTTTTCTAATTCTTCTTATATCTATATTAGGTACGTCAACGAACGTCAATCCAGTGGCTCAA
775	CG9466	BcDNA:GH02475_AY058271	3	4	60	7017	7076	ATGATGACGAGGAGACGATTGTGCAGACATCGGTAAGTGTCAAACTGTTTAATAGTGGAAGCAC	GCACCTTTTCCTAACTATTTAAAATCTATTAGCTGATCAAGTTGGTGCTGGACAACAAAACCGG
776	CG12428	BcDNA:GH02484_AY095002	3	1	56	7835	7890	TATGGCGTCTTTTACTCCATCACCTCGGAAGCGTAAGCTAGACACTCCTCCATTATCTTGAATT	CTTGAATTGTTCTTTAATTTCGTACATTCTAGTGTGTTCATTAATACCACCGCCTATCGGGATA
777	CG15669	BcDNA:GH02495_AY069037	3	1	4815	5395	10209	AGAATAGAAGAAAAAGCAACGGAAAGCGTCAGGTGAGTTTTTTAAATCCAACCACGCACACACC	TATTACACACATCGGCGCTGATGAATCAAAAGCATTGTTTATAAAAAACTTGAAAACAGAAACG
777	CG15669	BcDNA:GH02495_AY069037	3	2	2395	10638	13032	GACCGCCTGCCGGTCATCGTCGGCGGCTCCAGGTAAGTCCATCCAACCGGGGCTTAGCCACCAA	CTTTGCTTGCATGCTCATAGAATCTCTTTCAGAGACCGCGACAAATCCGGTAAGACACTGACCA
777	CG15669	BcDNA:GH02495_AY069037	3	3	665	13117	13781	ACACACACTGCCGAGGAGGCACATCTGCTGGGGTAAGCAAAATGAAAGAAAGAAAAGAAAATAC	AACTTACATCTTTTTTTTATCCATCCCAATAGCACCATGCCCGTTGATCCCATGGATGACATCG
777	CG15669	BcDNA:GH02495_AY069037	3	4	62	13976	14037	CATTATCACCTACCACGATTTGGGCCTCAACTGTAAGTGTTCAAATACCTGCTCAAATCGGATC	TCGTACTAATCGGTATTGTTCTACCATTGTAGACGCCACCAGCTTTGCTGGCTTCTTCAATTTT
777	CG15669	BcDNA:GH02495_AY069037	3	5	160	14159	14318	CAGGAGGAGGGTGCACCCACTTTGCCAGAGGAGTAAGAAATAATTGCCTACCGCGTAATACATT	TATATTTCTAAAAATATTCCTATCACTTGCAGTTACGTCTATCCGACCATGGATGATCTGGCCG
777	CG15669	BcDNA:GH02495_AY069037	3	6	124	14884	15007	GTCTAGATCCTACAAACTCATCGTGGATGAAGGTTCTTACAAATTTTAACCAACATACATATGC	GATTGTAATAAGCTTGTTTTTTCCACACACAGATTTCCGATTGCGCTTTGGTGCTGGAGGAGCA
777	CG15669	BcDNA:GH02495_AY069037	3	7	2031	15093	17123	CTTCCGGCTCTTCTTGCAGGGCGAGGGCTACGGTAAGTGTTAGAACACCGCACACCACACCACC	AACTGAACATTGAATTTCGAAAACCCCAAAAGCTGTTGGCACACTGCAAAAGTTGGCGCGCAAA
779	CG6790	BcDNA:GH02677_AY060607	3	1	62	5784	5845	TTATACATCAGCACACGGTCTTACTTATTTCGGTAAGTGTCCTTTCGCTCACATTTTGTTGACT	CTCCAAGGAATGGGACAATTCTGGGATTTCAGGCTCCCATGGTGGCGGTTCGGATGAAGAACGG
780	CG1212	BcDNA:GH02705_AY058273	3	1	81	16171	16251	AATAAACCACTTAGCTGCAGGCAGTGTGTTGTGTGTGTACTTACAGTCTGTTAACTGAATTAAA	AACCAAATTATACTAATGCTCTTCATTTGCAGGTAATCACACCACAGCGACACGGTGATGTATA
781	CG12123	BcDNA:GH02722_AY069038	3	1	58	5601	5658	TCTCCGCCCTTGGCGAGCAGTTCGAGCGATGTGTAAGTAATCCATCCATCCTTCCTACATGGTT	ATGGTTTATCCCACCCATTAACCCACTTTCAGGCGAAAACGGCTGGCAAGATTTCGCTGCAGCA
782	CG9865	BcDNA:GH02741_AY047519	3	1	61	5302	5362	GAACGCCTGCCGCATACAAGCCTGTCTGACCAGTAAGCACCGCCGGTGACTCCATTTTCATGGT	GGTTATGTAAGCTGACTTGCACTCGGTTACAGAGAATCACTACCAGGAGGACAAGTGCTTGGAT
782	CG9865	BcDNA:GH02741_AY047519	3	2	56	5520	5575	GCATCCAAGGAAAAGAACGCAACCGGCAAGTCGTGAGTTGTAGCCAACTTCTCTATTCCATATA	TCCATATACACTATTATCAACTCGTTTTGCAGGAACAAATAATGTCCATACCGCAGTATAGGCC
783	CG12359	BcDNA:GH02751_AF145608	3	1	136	8113	8248	CCGGAAAATAGTTTTTTATCCCAGAAAAGACGGTAAGCATTAAGAATTTTATGTTATTTTTAAT	AATTTCAATTAATGTTTTTTCTCTACTTTCAGCAACCAAGAAGAGAACCCTCGTCTGATCAAGT
783	CG12359	BcDNA:GH02751_AF145608	3	2	72	9122	9193	GAAGCCAACGAAGCCAACGAAACCAAGGAAAAGTAAATAAATGCTTTATATCCAAACGTAAATA	TAATCAAAAATCCTGATTTTATCACCAATTAGTGACGCACCTCAACCTACAACTACCAGAATCA
783	CG12359	BcDNA:GH02751_AF145608	3	3	59	9359	9417	TCCATGCATCTTCTTGGAATAGCTGAACAGCAGTAAGTATTTGTAACGCTATAATTAGGCCCAG	CCCAGTACCAAGAGGCTTTTTTCCAATTTTAGGGCTAATGAAAGCAAAGATGAACGCCTTGCCT
783	CG12359	BcDNA:GH02751_AF145608	3	4	79	9620	9698	TTCAAGAAATGACAACTATTGAGGTTACGACGGTAAACGAATATATTTATTTATTTATATGTGT	TTATATGCTTGCGCTTTAAAATCTTATTTCAGAACTTAATTTTCAAATATAACCTACAAATAAC
785	CG10238	BcDNA:GH02855_AY047520	3	1	61	5413	5473	GCACTACGCGCGATAATTTTCAAGGGAAAAAGGTGGCTTCATTATCTCAATCAATTGATTTCAT	CATTGATTCATTTGTACTTTTCGACCTTTCAGGTGCTGTCATTGGCGTACGAGGCCTACGATAG
785	CG10238	BcDNA:GH02855_AY047520	3	2	124	5781	5904	ATGGAAGGAGAACAAGGAGTCCATCAGGCCTAGTAAGATCTTATGAGTAGCCAGCATGACATGT	GCTTCTCTCTCATCTGTGCATGTACATTGTAGAGAAATCGAAAAGTGGCTTCAACTACGCCGCT
785	CG10238	BcDNA:GH02855_AY047520	3	3	64	6181	6244	TAAGCAGGAGCAGTCAAATTGCCATTTAAAAGGTGGGTAAACGATGCTCTATTTTCATAACTAT	AGCCACTTTGGTCTACAAACAACCTATCACAGTCCGACGAGTAAACAACCGATGCGGACCTCAG
785	CG10238	BcDNA:GH02855_AY047520	3	4	59	6514	6572	TGGAGTCCATTTCGCCCGAGTACAGACACTTCGTAGGTTCTTAAAACATTTCCTGTAATTGCAG	TGCAGTTCTAAAAAAATTCAATCTATTCTCAGACCAAACGTGAACCGTCATCTATGGAAGCCGC
786	CG4144	BcDNA:GH02872_AY058277	3	1	360	5090	5449	CATATTAAGAGTAATTAAAACTGCGTCATGAGGTGGGAATTTCTGCCATGTTTATTATTGCTCA	GACACGTTGTTGCTTTTTTCATATCGATCCAGATGAGCCTGGCATACAGCGGGTGTTCTACATG
786	CG4144	BcDNA:GH02872_AY058277	3	2	62	5883	5944	CTGAACAAGACCACCTGGAAGCATGACATCCGGTTAGTGAAATAAGTGGACTCATTGGATGTGT	GTCTAAGATACTTATGTTTTACGACTTTTAAGACAGCGCATGTACCACGTGGAGGAGGAGCTGG
786	CG4144	BcDNA:GH02872_AY058277	3	3	72	6380	6451	TTACGCGGAGACCCACTATGCCAAGCAATTGAGTAGGTTTCAAAAACTTCAAAAGCTCTAGGGT	TGTTGTATCCTAACTTTAAATCTTACTTTCAGGAATTGCATATGCCCGTGGCAATGCCAATTTG
787	CG1537	BcDNA:GH02938_AY102654	3	1	213	5410	5622	TCATCACCATGGCGGCAGTCACCACATTCGCCGTAAGTACACTGAGGGGAAAACCCACCGGATG	AGTATTTTTAATTCTAATTTTTAATGTTTAAGGTAACATTAACCATTGCTGGCGCCGTTACGAT
787	CG1537	BcDNA:GH02938_AY102654	3	2	62	5756	5817	AACTTCAAGTGCACCTGGTTCTTCACCGTCAGGTGAGTTCGGCGAACTCGTTATCCAATTGTTT	TTATGATTCATTTCTAACGCGAATTGTTGCAGCTTCCCCACTTGCGAGTTCATCTACGATTATA
789	CG7708	BcDNA:GH02984_AY047521	3	1	1010	5732	6741	CTTGAACTTGGCGCACAAATCGCAAGACAGAGGTGAGTGGCTACCCGCAAATACGATGGGTCAT	GCTCTATGTGAAACCCTTGTATTCCATTACAGCTAGAAGGTCAACCCCATTTTGAGAGTATTTG
789	CG7708	BcDNA:GH02984_AY047521	3	2	75	7109	7183	TCCATTTGGATACGCTCTAAGCTTGGTATTTGGTAAGTCAACTTTACAGATTCCAATTAAGATT	AAAAAGTGATTCTATCCTCCTTCCAAACTTAGGTGGCATCTTCTTTGCCAATCCCATGCGCAAG
789	CG7708	BcDNA:GH02984_AY047521	3	3	130	7769	7898	GGTGCTCATCGGAGCGATTGCCAAGGCTACACGTGAGTCCTAGCTAGACGACACTAGCAAGTAA	TTGACTAATGTCTATTTTCTTTTCTCTGACAGCTTGGAACGAGACAGATTACAAGGGACCCTAT
789	CG7708	BcDNA:GH02984_AY047521	3	4	77	8221	8297	GCCCTCACCATTCCCTCCATCTACGGTTTGTGGTGCGTGAGAAGATGCATTATTCACCCTCCCT	TAAGTGCCTGCTCTTCTTATCTTTCCGGACAGGTCCATGTGCTCGGATCTGGTCTACGTCATTC
789	CG7708	BcDNA:GH02984_AY047521	3	5	96	8571	8666	GTCACGCTCATCTCGGTCTCCTGGTGGACTAAGTGAGTATAAGGCTATGTAAATTACATAGTTA	TTAAATGTAACCCTTCTCCTAACCAATTTCAGAATGATGTTTGAGTCCGGCAAGTTGCCGCCCA
790	CG7499	BcDNA:GH03016_AF181624	3	1	1809	5478	7286	ATCAGCAAACGAACACGTTTCCAAATATCCGCGTGAGTAGCTGGGATTTTGTTTCCATCCTTTT	GCCCGACTTACCGCTCCTGTTCCTCCCCGCAGAGTTCCAGGACATCCAGGTGATGATCTTCATT
790	CG7499	BcDNA:GH03016_AF181624	3	2	613	7456	8068	GGATTCCTCCACATGGAGGGCGGCAAGATCAGGTGAGTGCTTGGCACAACTTCAATTTATTAAT	TATCGTATTCCCTCTCCTTTTTGCGTCCACAGCCTCTCCCTGGAGAACATCATTGATGCGGATA
790	CG7499	BcDNA:GH03016_AF181624	3	3	75	8235	8309	CCAATGAGTATCTGGCTCTTCATGTGTTCAGTGTGAGTAGTGTTAAAAATTAGAAATATTATTT	TATTTTCTTATAATATTGTTTAATTCTGATAGATCTGCGACTGCGGCGGCTCTATCACTGTCCA
790	CG7499	BcDNA:GH03016_AF181624	3	4	3500	8572	12071	GAACACGTTCCTGTCATTAGCCGCGGCAACAGGTGAGTCACGTGCCCCGGCAATTAGCTGGCTC	TTCCTAACCCGTAACCCGTTGGTATTTTGCAGTGACCACCTTCGTTGTATCCGCGCTTGTCAGC
790	CG7499	BcDNA:GH03016_AF181624	3	5	672	12263	12934	CGGTCTCGGTGCTCGGCTATCGCTATTTAACAGTAAGTTCGCAACGCTAAAACTGAACACAGCA	AGCAATAAAACCACATTTATTCTGGTTTCTAGCCCTGGATGACGGCCAATCTGAGGCTGCACGA
790	CG7499	BcDNA:GH03016_AF181624	3	6	81	13130	13210	GCACCAACGGAACCGAGACCAAAATCATGGGCGTGAGTATCCATGTCCGGCATCTATGCACCGG	TGGACTCGTTTCCCGTTTTCCGTTTCCCGCAGGGTCTTGGCCGGAACGCTACTTCGCAGGCGGG
790	CG7499	BcDNA:GH03016_AF181624	3	7	69	13305	13373	GCTCATTGCCATCGGAGGTGGTATTTTGACAGGTATGACAACTTAAATTATCCTGTAAATTTAA	TAGTACCTAATGTACTTAAAACCCAAAAACAGGTGCCGTTTTGAAGTACACCAACTTCCGGAAC
792	CG3234	BcDNA:GH03106_AY058278	3	1	57	8492	8548	TGAACGAGCATGGCGAGGAGGATGAAGATGAGGTGAGTTTCTATGACCAGTGCCATTGAAATAT	GAAATATATAACAAAATATCGTACTCTTCCAGGACGAAGTGGAGGAGGAAGAGTACCTACAATT
792	CG3234	BcDNA:GH03106_AY058278	3	2	88	9097	9184	AAAAAACTGGTCAAGCGCAGCAAAAGCAGCCTGTAAGTTTCAGGAAAATCCACAGCAAATTGAT	GTAACCATTTAACAATAATATTAAATTCACAGCATCAACATGAAGGGTCTGGTACAGCACACCC
792	CG3234	BcDNA:GH03106_AY058278	3	3	289	9327	9615	AGGAACTGCACATGCAACTGCTTTCCAATGCGGTATGTCGATATTGATATAGAAATTATTATGA	AACTAAAGAGAACTTCTCTGACTTTCCTCCAGAAGGTGCCCATTGACACATCGCACTTCTTCTG
792	CG3234	BcDNA:GH03106_AY058278	3	4	56	10125	10180	CAAACCATTCGCCTGTCGGAGCACATAACACAGTAGGGTTATATGGTATTATATTATATTATAG	TATTATAGATTATTAATGCATTAATATTACAGGTTTGCCACGCTGGAGGTGATGCACTACTATG
792	CG3234	BcDNA:GH03106_AY058278	3	5	63	10380	10442	GAATTTGGGAAGCGGACTATGAACTGTGCGATGTAAGTTTATTAGATTTTATTAGATTGAGTCA	ATTTGCATTCATTAAACAATTTATTTTCACAGGACTGGTCTGATCTTATCGAGTATGTGATTCA
794	CG10382	BcDNA:GH03113_AY047524	3	1	872	5469	6340	CGATACAGTGCAGCTTCCGTGCACCTTAAACAGTAAGTGATTAACTAAATGCGGTACTAATCTC	AGTTCATCAAATTTATTACCTCACATACCCAGCTCCCTTCCGCTACGTCCGTTGGCATCGGGAC
794	CG10382	BcDNA:GH03113_AY047524	3	2	68	6821	6888	AGCGGTGGCCAATGTCTATCTCCATGTGCTATGTGAGTAATTAAGCTTCAAGTCAACTTGAGCA	ACTTTAACTTACTGACCTTCTCGAATCGACAGTTTCGCCCGAGGTGAGCATACCCCAACCCGTG
794	CG10382	BcDNA:GH03113_AY047524	3	3	64	7399	7462	AGAGCTCACGATCCCGGCTCAGGCCACAAACGGTAAGGATACTCTTAAGCTTATATCCTTAGAT	TCTTCTTTTCATGTTCATAACGTTTTATTTAGGACTCATCTATATAACCACATACACTCTACAT
794	CG10382	BcDNA:GH03113_AY047524	3	4	58	7598	7655	CAAGATAGTGCGTTTTGCCACAGGCGGAGAAGGTGAATTAATGCAAATTACATATGAATTCATT	TTCATTGATTAATTGTCCTCTTACTTCCACAGTTGAACTGCCCAACTACTCGACTGAATCGGAG
795	CG4008	BcDNA:GH03119_AY047525	3	1	101	5391	5491	GCCCAAGCCGAACAACAAGAAGCTCCGCCAAGGTGAGTGACCTCATGCGAGCAGTGCACTGTGG	CACCACCCACTGAACTAACCACTTGCCCACAGAAGCGGCAGCCAAAATAGCCTCCGGAGAAGGC
795	CG4008	BcDNA:GH03119_AY047525	3	2	121	6305	6425	CAACTTAAATGGACACTCCATCAGCCCGTACCGTAAGCAAAAATCTATTTATTATAAATATTTT	ACACTTAATGAAGTCTAAAATTAAATTCTCAGGCATTCATGCTGGAAAAACGGTGCCCATTGTG
796	CG6446	BcDNA:GH03186_AF181625	3	1	4610	5104	9713	GATCGTTTATTTAAATGTTTTTATGAATTTTGGTGAGTTGAAAAGCTGATCGAATGCAGCCTGC	TTATGCCATGGCATTGTTTTTTTCAATTGCAGGTTTTGCGTTTTCCCTTTTGCCACCAACAGCT
796	CG6446	BcDNA:GH03186_AF181625	3	2	352	10225	10576	GATGCCCGACGTGAAGCCTGATTTGCAAACAAGTATGTGGCAGTAGTTGGAATCCTTATTCTTC	ACATTTCACTTTGCTTCTTTCTTTCTTTGCAGAACAAGACAAAGTCCTAGCCCATTTTATAGGC
796	CG6446	BcDNA:GH03186_AF181625	3	3	1232	10671	11902	CACAACGATGAGTTTGTTCTAGTTGGTGCCAAGTGAGTGAATTTCTTTAACATTCTTTTACGAT	TTTATTCAATTGTTCTCTATCTCGATTTGCAGGGACGTCATCTACAATGTGAGCCTAAATGGCC
796	CG6446	BcDNA:GH03186_AF181625	3	4	73	12586	12658	CGGCGAGTTTCCGTTCTATTTTGACGAAATCCGTAAGTTTTAATAGACGTTTTGGATATTCTTT	ATAATCTCAATTGTTGCAAACTCCATTTACAGAGGCCATTAGTCCGATTGTGGAGAGCGGATCC
796	CG6446	BcDNA:GH03186_AF181625	3	5	62	13670	13731	GGATCCCGACGATATTATGCCGAATTTGAACGGTTAGTACTAATATTTATTTTCCTAGGAATAT	ATTGTGGTTTAATATTCGCATTTCGTTGACAGATCCCCAAAAGTCTACGGCCAGTGTAGATGAA
796	CG6446	BcDNA:GH03186_AF181625	3	6	63	13925	13987	GAAAGTCACCGCAATCATTTCGGCAAGCCAATGTAAGTTTTATCTTGGAAGATGCAAATCCATA	ATTGGACAATTCTAATTAAATGGTTTTGACAGGCAATTTAAACATCAAAATACTGGCAAAGACA
797	CG6622	BcDNA:GH03188_AY095003	3	1	1308	5085	6392	AAGACCAATCACACTAAGTCATCGGTCAAAAAGTAAACAAAATAAACGCCACATGTCGTTATGA	TCTCTCTCTTTCTCGCCCATTATTAACGTTAGATGGCATTTAATGTCTAATAAAAACACGCCGA
797	CG6622	BcDNA:GH03188_AY095003	3	2	1317	6855	8171	ACGTTCTGCTCCCACTGCAAGGACTTTATCTGGTGAGTGATTCGCATCCTTAAAGTGGCATCTT	ATGAGTTTTGAACTGAAATTTGGTTTTTACAGCGGCTATCAGTCGGGATATGCATGGATGTAGG
797	CG6622	BcDNA:GH03188_AY095003	3	3	2960	8199	11158	TACAGCGGCTATCAGTCGGGATATGCATGGATGTAGGTATTCCAAAGGATATTTATATTCTATA	TTTACCCTGTGGTTTCGATGTTTTTTTTTCAGGGGCTTCGGAAAGCAAGGATTTCAGTGCCAAG
797	CG6622	BcDNA:GH03188_AY095003	3	4	55	11191	11245	GGGCTTCGGAAAGCAAGGATTTCAGTGCCAAGGTAAGGGTTCATCTCGTGAACTTTGAGCTTCG	TGAGCTTCGAATAACCCGTTCTCCGGTTGCAGTTTGCTCCTATGTGGTGCACAAGCGGTGCCAC
797	CG6622	BcDNA:GH03188_AY095003	3	5	1185	11326	12510	TCTGCCCGGGCAAGGATAAGGGCATCGATTCGGTAAGTGCGCACCAATACATATGCTAAATAGG	ATTATAAAATGTAATCGAATTGACAATCAAAGGACTCACCAAAAACTCAACACAATTTCGAGCC
797	CG6622	BcDNA:GH03188_AY095003	3	6	7514	12626	20139	TGGCATTTACCACCAGGGTCTCAAATGCTCAGGTAACCTCTGACCCCTTAAAGCTAGAAACCTT	GATTTAAAAACATTTTCTCCCACGCCCCCCAGCATGTGACATGAACGTGCATGCCCGCTGCAAG
797	CG6622	BcDNA:GH03188_AY095003	3	7	679	20269	20947	CAATGTCAAGGAGAATCTGCTAACTGTCCAGAGTAAGTGGGCCTCAAGCCAGGGGAATACACAT	CACCGCCCACATTCCATTGTCCTGCTTTTCAGTCAAGGAGGGTCGCAATCTCATACCCATGGAC
797	CG6622	BcDNA:GH03188_AY095003	3	8	86	21105	21190	CTAAATCCTGTCTGGAATGAGACACTCACTTAGTAAGTTCTTAAAACCAATTAAATCTAAATAT	TGTTGATTGTTTGTTGTTCTGTGTCCTTTTAGTGATCTAAAGCCCGAAGACAAGGATCGACGCA
797	CG6622	BcDNA:GH03188_AY095003	3	9	81	21540	21620	TCAAAGTTCTCGGCAAGGGCTCATTTGGAAAGGTAGGATACATGAACTAAGCTATATATAAGCT	TTTAAACTGATTGATGTGATTGATATCCTTAGGTTTTGCTGGCTGAGCGCAAAGGCAGCGAGGA
797	CG6622	BcDNA:GH03188_AY095003	3	10	57	21795	21851	TGGTCCAATTACACTCCTGCTTTCAGACGATGGTGAGTATATCTTGAAAGAATAAGAATTGAAT	ATTGAATATAAAATTTATACATATTATTACAGGACCGTTTGTTCTTTGTAATGGAGTATGTGAA
797	CG6622	BcDNA:GH03188_AY095003	3	11	56	21944	21999	CAGTTTGGCAAGTTTAAGGAACCAGTGGCCGTGTAAGTGTGCAATAGCAATACTTCATACCTTC	ATACCTTCAGTTATTTATCGTGGTGCTTTTAGATTTTATGCCGCTGAAATAGCAGCAGGTCTTT
797	CG6622	BcDNA:GH03188_AY095003	3	12	68	22202	22269	TCTGCGGTACACCTGATTACATTGCTCCAGAGGTATGTTTTTTTAGAAAAATATAGATTTTTTA	GTGTATATATAATTTCCTTACTTTCTATTAAGATAATACTGTATCAGCCCTATGGCAAATCGGT
797	CG6622	BcDNA:GH03188_AY095003	3	13	63	22459	22521	TGAGCAAAGAGGCCAAAGAGGCCTGCAAGGGCGTAAGTTTTCAAGCTCAAACATAACGAATAGT	TTTATCTTTTATAATTATAAATGTTTATCTAGTTCCTAACTAAGCAGCCAAATAAGCGTTTGGG
797	CG6622	BcDNA:GH03188_AY095003	3	14	58	22663	22720	GCGAAGTGCAACCGCCATTTAAGCCGAAAATTGTAAGCCAAATGCATAATTACCTTTGACTTGG	ACTTGGCCTAATGTAATCCGATTATTGTACAGAAACACCGCAAGGATGTGTCCAACTTTGACAA
798	CG5538	BcDNA:GH03227_AY058281	3	1	66	5415	5480	GTAGACCACATCGGCGAGCTGCGCAGAATGCGGTATGAATGCAATCCAAAGGGATGTTCTTAAT	ATAAAAAGCTAACCATAATGTTCAACTTGCAGCGTCAAAAGCGACCTGTCGGGCGCTTGGATCC
799	CG8128	BcDNA:GH03273_AY047526	3	1	659	5160	5818	CTCAGTGACACCATTAGCCATTGACTTTTCTAGTGAGTTCGAGTTCCACACAATGTTCTATTCT	GTCTGTTTGCCTCGTTTCACACACACACACAGCATGCCCAGGAATTGGCTTCACCTCGCATTGT
799	CG8128	BcDNA:GH03273_AY047526	3	2	72	6184	6255	TCACAGCAGCAATTTACAAGAGCATACTCGTCGTAAGAATTGAAAGATGTACATACATATGTAT	TGATTGAAAACTATTTGTATCCCACGATTTAGCTCCAAAACCATGGACACGCCGGCGGATGTAT
799	CG8128	BcDNA:GH03273_AY047526	3	3	280	6378	6657	GGACAAATCCAGTTTCCGGGACAAGCTCACAAGTAAGAATATATATCTTAAAATATGTCGGTAT	CCAAATTATATTAATAACGAAATACCTTTTAGAATCCCTGGACTTTTGGACGACGAACAAGAAC
800	CG6287	BcDNA:GH03305_AY058282	3	1	384	5200	5583	GCGTGGAGCTGCTGGAACAGCATGGGATTAAGGTAAGGTTCGCCAATCCCCTGACGTGACAGTC	ACCATATATTTTCCTTCTTTTTTTTTGACAAGGTTACCTACAAACTAAAGCTCCCCGTGGAGGA
800	CG6287	BcDNA:GH03305_AY058282	3	2	1518	5635	7152	TCCCCGTGGAGGAACTGTGTCAGGAAGTTAAGGTAAGTGGCTTAGGGATTTCAGTACAGGTAAA	GTTGCTAATTATTAAATTACACCGCATTTCAGAATTTCGACGCAGCCATCGTTCGTTCGGATAC
800	CG6287	BcDNA:GH03305_AY058282	3	3	855	7308	8162	GCAGCCACAGCGCAAAATGTCGTTGTCCTGAAGTAAGTGCTCCGTAAGCCTCCGGTGCATTGCA	GGAATGTTTAACTAAACTCTCGTCGCTTTCAGCACTCCGGGTGGCAATTCCATTTCGGCCTGTG
800	CG6287	BcDNA:GH03305_AY058282	3	4	63	8383	8445	TCGCCATTCGGATGAAGACCTGGGGCATGCGGGTGTGTTTTGAATGGGGTATTTACTTATTTTG	GGAATTTTAATCGAACTCTGAGTGCTTTGCAGATTATTGGTTACGATCCCATCACCACGGAGGC
800	CG6287	BcDNA:GH03305_AY058282	3	5	112	8579	8690	CGTGCACACGCCGCTGATCCCAGCCACCAGAAGTAAGTCGCGCATTGATAGAATATTTATAAGA	ACTATATAGATTTCTTTGCTGAATCCCATCAGATCTCATATCGGCGGAGACACTGGCCAAGTGC
801	CG4589	BcDNA:GH03311_AY047527	3	1	1364	5756	7119	GAGTCACTTGGCCCAGAATGTCTACAAGCGCTGTAAGTTGGCCAAAACTGGGAAGCGAAGGCGA	ACTTAACATATTTTTCAATATTTTTTTTGCAGTTCTTAAATCGAACTGTTGCGCATGCAGTTCG
801	CG4589	BcDNA:GH03311_AY047527	3	2	60	9438	9497	ATGGCGTGGTGACCGTCAACGATATTCGTAAGGTAATAAAATCATGTTCCTTAGGCTGAACATA	CATACACTCAATTGGTTTGGTGTTCCTTACAGGTGTTGGAATCCATTGGTCGTGATAACATCAA
801	CG4589	BcDNA:GH03311_AY047527	3	3	57	9795	9851	TGCCCGATAAAGCGAAGGAGCTAAAAGCAGAGGTAAGTCTTTGGTTTTGACATACAGTGGTCAG	TGGTCAGCGTTCTAACAGATCAGTTTATTTAGCCCGCATTCAAGGATACGGCCAAAACATTGAA
802	CG2056	BcDNA:GH03360_AY058283	3	1	114	5746	5859	CCTTCTGCTGGTGTCGCTACCACTTTTGGCAGGTGAGTACAGGAATATCTGATCGATCAAGGGG	CATCCATTCAAATGGTACTTTTTTCGTCGAAGTTCACGCCACGCCCGCCATAAGTCCGCAATCG
802	CG2056	BcDNA:GH03360_AY058283	3	2	151	6115	6265	AGCTCCAATTGTCACCCGATCCAGCCAGCAGGGTAAGCTGACCCACCTCAACATATCCATAAAT	AGGGTATCCCCTGACGTTTCCATTTCCCCCAGCCTGCAATGAACTGAACAAGGTGTCAAAGGTC
802	CG2056	BcDNA:GH03360_AY058283	3	3	122	6483	6604	CTGACCGCAGCCCACTGTGCCGATTTGGGCGGGTAAGTTGGAACGCTAATCTGCATGATTGGCG	TCTCAATCCTAATGTCGCTTCTTCTCTTCCAGTGAGCCACCCAGTCAGGTGCGCCTCGGTGGCG
803	CG6371	BcDNA:GH03388_AY047528	3	1	1311	5253	6563	TCCTTGTTTGCAGTCATGCGAAGTCCTTGCAGGTGAGTCTCGGGCAAAGTGGGAAAAATGTGGT	CCCTGCTTTTATGGCATTTTTTATTTGTGCAGGGCACGAGCAAACTGGATTTGGGAAATCACAT
803	CG6371	BcDNA:GH03388_AY047528	3	2	545	6844	7388	CTATTACCTGCTCCTTCAAAAGCTACGACAGCGTAAGTTGCCTATGGACACCTGCTGAAATGTG	ATGAAATACTCTCCCTATTTCCATTTGGACAGTGCAGAGTAATGGGGAGCCCGCTTATCGCGTG
804	CG14617	BcDNA:GH03511_AY047529	3	1	91	5351	5441	CCCAGTAGCAAAACACCAATGGATGCGACGTGGTGAGTGGGTCTTGGGATTTTATGAATCCCGG	TTGCTCAATCTAATGCTTCTCCAATTAAGCAGGGCAATGGAGCAGCTGCTGTCTGCAGTTGAGA
804	CG14617	BcDNA:GH03511_AY047529	3	2	64	5623	5686	ACTTGGACGGGCAGCCTATACTGCCACCGCTGGTGATTTAAATTCTTGGTCAGGGAGTGGCATT	TACTGAGGCGTAACCATTTTACTTTGTTCCAGATGACGAGCGCCAAGAAGCGCGAGGTGCAGCT
804	CG14617	BcDNA:GH03511_AY047529	3	3	710	7127	7836	AAAGCGCCTCACCGACCAAGCGGCTGGGCAATGTAAGTTTTTCAAGCGAATCTGAGCGATATTT	TTCTATTATTTCCTCTTCCCCAACACAAACAGCGCAAGAAGCCCTAGCAATTCGGGTAGTCAGT
804	CG14617	BcDNA:GH03511_AY047529	3	4	1422	8236	9657	ACTTGCGCCTCAAGGCGCGATTGCTTCAACAGGTGGGTTACTTGGTTACTTGTCTAGGTGTAAA	CCTTTTAATACCTTTTCTTTCTTGATTTACAGAACAGCTGTTTGGCAAAAGCCCGCGTGATTTT
805	CG7007	BcDNA:GH03514_AY060235	3	1	59	5125	5183	GGCCAAGAAAATACAATTACGCCTGCAATTCGGTGAGTGTGAGCTGGAAAATTTGGAAATCCGG	TCCGGACGTGCTAACGCTCCCCCGTTCCGCAGACAGTGAACAAATAGCAAGATGGCGGCCCAAA
805	CG7007	BcDNA:GH03514_AY060235	3	2	321	5864	6184	CAAGGAGTAGGCGCCGTCGCCAGCCATGCAGTGTGAGTATGAATCATTGCAGAGACAGCCAAGG	CCGCGAAATAAACTTTCACTCTTCTCCCGCAGCCTTCGCCACTCCATTATCATCACGAAGAACA
806	CG16941	BcDNA:GH03554_AY047530	3	1	122	5206	5327	TGGGATTATCTATCCGCCGCCGGAAGTTAGAAGCATCCTTTGCCAAAAAGAAAACAAACTTTTT	CCATACTCAGTTATCAAAGCTTTAACTATTAGATATCGTTGACAAGACCGCCAGTTTTGTGGCT
806	CG16941	BcDNA:GH03554_AY047530	3	2	57	5493	5549	ACACAAGGTCAACGAGTTCCGCGAGGGCAATGGTATGTTTTCGTTCACTTCCCATTAATACTTC	ATACTTCCTCTTAATACATGAGACCGTTTCAGATGCCGGTATCACTGCCCTTGCCAGCATGAAG
806	CG16941	BcDNA:GH03554_AY047530	3	3	61	5722	5782	GCCGATCCGCCCTCCATTTCGGCGCTGGATTTGTAAGTGTCCACTCGCCAGGAAGTTCCAATCG	TCGCTGTCTTATTGTCTTGCATATCTTTTCAGGGACATTGTGAAGCTAACTGCTCAATTTGTGG
806	CG16941	BcDNA:GH03554_AY047530	3	4	56	7246	7301	GCAGCTGATGCAACTGCGTCCAACCATGATGCGTAAGTAACAAATAGTATGCAAATCTCGTCGA	CTCGTCGAGGGCTTAGCGTTTTTATTTTGCAGAGCCGCCTTTTGGAGCTGGTGGTGGAGGCTAC
806	CG16941	BcDNA:GH03554_AY047530	3	5	61	7475	7535	TTCCAGAAGCAGACTTTATTGCCACCCACAAGGTAAGTTTGATTTTGATATCTGGCTATCTATT	ATTGGTATATAACCCATCTTAAATTATTTCAGAGCCCTGTGACCATTCAGGTTTTGGTACCCAA
806	CG16941	BcDNA:GH03554_AY047530	3	6	57	7707	7763	TGCCACCGGCCAAGCAGAAGATATTTTATGAGGTAAGAAATACAACTAATGTTTCGAAAACTAT	AAACTATTATTTCAATAACATCTATCCTTCAGGGAATGTTCTTCAAAGACAGCAATACCATGGC
808	CG5140	BcDNA:GH03577_AY060610	3	1	59	5343	5401	CACCACAACTGTCTAAATCAATGGCTCGATCGGTAAACAACGCATAAGGATATTTCTGATTCCC	TTCCCGACAATAAAATCAAATATCTTTCGCAGATCAAAGACCTGTCCTCAGTGCCGGAATAAGT
808	CG5140	BcDNA:GH03577_AY060610	3	2	58	5618	5675	CGGGATCTGAAGGAAACACAAAAGAAGTGCCTGTATGCTTTTGTATACACATTGCCTTAAGTAC	AAGTACCAGACTGATGCATTTCTCATTTGCAGCAAAACCATAGCCGGTTTGGAGCAGAAGGTGC
808	CG5140	BcDNA:GH03577_AY060610	3	3	60	6030	6089	AATGATCTGCGAAAGGAGATCGAACTAAAGCGGTATGCTCACAACATTCCAAACGTGGTTTTTA	TTTATAATTGATATGTGCTCATTCGATTGCAGCAAGCTGGAAGAGCGTGTTTCACACCTGGAGA
808	CG5140	BcDNA:GH03577_AY060610	3	4	55	6148	6202	TGGAGAGCGACCTTTACCAGGCGCAGGAGAAGGTTTGCTGAGCCTTCTTTAACACAATTTCGAT	AATTTCGATTAAACATACTATTATCTTTTCAGCTACAAGCTTTTGAGAACAAGACCGCTTACTT
808	CG5140	BcDNA:GH03577_AY060610	3	5	56	6323	6378	AGGAAAGGCGTACCACTATTTCCCCTACAGTTGTGAGTAGACACGAATAAACGAAAATATAAGC	ATATAAGCTACTAATATTTTGCTGCCCTACAGAAGGAGAATATTAAGCGCATCGAAGAATCCAC
808	CG5140	BcDNA:GH03577_AY060610	3	6	62	6583	6644	TACGGAAAACCAGCAGTGATCTCAGTGAAAAGGTAAACGCAATAATTTTGCCGAATTCCACTTA	TAACCATTTAAAAATTCCGTATATTCCCCCAGTATTCAATCTTCAAGAAGCCAAGACTGCTGCT
809	CG1844	BcDNA:GH03581_AY060611	3	1	67	5137	5203	ATAGCGTGGCGCCATGGTGTACATCGACCATAGTGAGTGCAATTGACTTGGGTACACCCTTGAA	CCATCACATTTCGCATTGGCCTAATTCCACAGATGGGCGCGTGTGGGAGAAGCGTCCGTGGGAC
809	CG1844	BcDNA:GH03581_AY060611	3	2	63	5289	5351	TTTGTCGGGATATGGTTTGCCATTAAGCAGCTGTAAGTCTACCACTAGACTGCACGTCGTGCCA	AAATAGCTAATGCTGTATGATTTCCCCCACAGATTCCTAACATTCCTTGCTCCCTTTACGGGCA
810	CG7218	BcDNA:GH03607_AY058285	3	1	389	5291	5679	AGCGGGCTCAGCGCAGCAGCGACTGCAGAGCGGTAAACACGGATTTACTGATTGGAAAAACATT	ACTTATCATTCATTTTTCTTTTGTTTTTGCAGGAACCGCCGAAACCTGCACAAACACATTCTAC
810	CG7218	BcDNA:GH03607_AY058285	3	2	74	6291	6364	TCTTCTTGCACAGCGGACTGATCATGTTTCAGGTGAGTAATGGTAGCTTTATAAACCACATTTT	ATATTGGTTTGGTTTCTAAACTATTCCTTCAGGCCACCTGTTTGAATGTGGCGGTGAACTCCAA
811	CG4673	BcDNA:GH03617_AY058286	3	1	72	6184	6255	GCCATCGTCTGTTTGTGTTATGTAAACAATCGGTTGGATCAGAAATTGCCAAATTCACCTGTCC	ATTAGAATCTGTTATTCATTTGTTAATTCCAGCTAATTCGCGTTCAGTCGGCGGAGGGCATCAA
811	CG4673	BcDNA:GH03617_AY058286	3	2	62	6490	6551	ACTTAAAACAGATGGCTGGCACATCATCGCGCGTAAGTTGATCATATAGAGCAGAACGATCGGG	GGGACTAACCTGCATTTTTCACCACTTCTCAGCGCACTAGCACCACTGTCCTGGACAGTCAGGC
811	CG4673	BcDNA:GH03617_AY058286	3	3	61	6710	6770	GGCACCATTAAGCGCGAACGTGATAGCAAGCTGTAGGCCTTGATTATACAATTAATTGTAAAAT	AATTAAACTGATCAACCTATAACTTTTTGTAGGTGCCACCACAATGCCAACGGCCGTTGCGTTC
811	CG4673	BcDNA:GH03617_AY058286	3	4	60	7300	7359	ATGCCGTAGCCAGTGCGCTGGGACTGAAGAAGGTTAGTTAGTTATAGACAGTAGCTATGTAGCA	AGCATTAGTATTGACTTTTGTGACATTTATAGATTGGTTGGATTTTCACTGATCTCATCACGGA
811	CG4673	BcDNA:GH03617_AY058286	3	5	62	7559	7620	CGGCTCTAAGTTTGTGACCATTTGTGTAACAGGTAAGATTCACGATTTAATACTGCTTAATGAA	AACTAGTACCAAAATAGTTTTTAACATTACAGGAGATAAAACCAAACAAGTGCACATGGAAGGC
811	CG4673	BcDNA:GH03617_AY058286	3	6	9942	7782	17723	ACAAGCAGTATGTTCCCGACGTTTTCTATAAGGTAAGTTAGAAAGTCTCCCCCCCATTCAAGCA	GCCGTTCCCTCTTGATTTCTCGCCCCCTCCAGGAGAAGGATCTGTACGGCAACGAGGTGCAGCG
811	CG4673	BcDNA:GH03617_AY058286	3	7	72	18140	18211	TCGCTTATCCAGGCCAGTTCCGGCGGCAGTGGGTGAGTGGCCTTCCTCACCCAAAACTTAATCT	AATATTCCTAATTGCTGATTATTCCATTACAGTGGAACCACCAGCTATCCCAGTGGTGGAGCTT
813	CG5915	BcDNA:GH03685_AY060236	3	1	805	5132	5936	AACAGCTCTTGGAGTGTTCACCAGTGTTCAAAGTGAGTGCCACTACAAAAGGAATTAGGCGAAT	ACACACAATCAATAATATTCTGTGGTTTTCAGCACCAAATACCAAAAGAAATAACCCCGAGTAA
813	CG5915	BcDNA:GH03685_AY060236	3	2	64	6173	6236	TGGTGGTCAACGACCGAGTGGTCACAATGCAGGTAAGCACTATGAACTTCCAGTAATCCTATTT	CAGTGACATAACTCGCAAAATTTCAATAACAGATCTGGGACACTGCTGGTCAGGAACGCTTCCA
813	CG5915	BcDNA:GH03685_AY060236	3	3	61	6594	6654	TAGCCAAGAATGCGTTAGAGTTGGAGGCGGAGGTAAGAAATCCTATTTAAATATTGTTTTCCAT	CATACTAAATCGAACTTTGTACTTTCACACAGGCTGAAGTTATCAACGATTTCCCCGATCAGAT
814	CG13279	BcDNA:GH03691_AY058287	3	1	319	5501	5819	CCATAGACAAGCGGCCGAAAAAGAAGAGTGATGTGAGTGTTAATCTGCAAAAAAAAATACCTTA	ATTTATAATATATTAATATACATTTCTTTTAGCTCATTCACCTGGGTCTCGTTGTGTCGCTCTA
814	CG13279	BcDNA:GH03691_AY058287	3	2	72	6203	6274	GCCCTCGCCTTCTTCATACAAATGGGCACTCGGTGAGTGTGTGATCGAGGCGGTGATCGTAAAC	ATCAGTGATCTTTTGATTGATTGATATTGCAGTATTTTCTATTCGCTGCGCCACACCAACATCC
815	CG33045	BcDNA:GH03839_AY069042	3	1	48	5905	5952	AACTCCCGAAATGGATTGGATCAAAATATTTGGTAGATGTTGTGACGACTTGAGATCAGCGATA	CTTGAGATCAGCGATATTAACTTAGACTCTAGTTTCAGGTCTTGCCCTGCTATTGATTGGGATG
815	CG33045	BcDNA:GH03839_AY069042	3	2	79	6238	6316	CAAGTTCAACTGCGCCTTGAACTGCGGCCTAAGTGAGTATATAGGCTGCGTGCCTCCCCAGATT	GTATGTACACATGGATGCCTTCTTCATTATAGACATCCGGAAGGTGCACAAGGGAATTTGTCAG
816	CG3324	BcDNA:GH03852_AY058288	3	1	1876	5308	7183	TCAAGCTGCACCGCGAAATCCACAAGCTGAAGGTGAGGGGGTGAGGTCATCCAGGTGAGGGAGG	CTCTGACCCCCCCCCCCTACTTCGTTTTTCAGAGTGTTCTCCAGCAGACCACCAACAACCTGAA
816	CG3324	BcDNA:GH03852_AY058288	3	2	63	7555	7617	ATACCGATTCCAAAATACGAAAAGGATTTCAGGTACGTCTTCTTATGAGCTTTCATTTTCAACA	ACCTCTGCAACTCACAACCCTGATCCTTCCAGTGATAAGCAGCAAATCAAAGACGCCATTATGG
816	CG3324	BcDNA:GH03852_AY058288	3	3	68	9064	9131	GGCATTCTCATTCATGAACTGCTCAACGGAACGTACGTAACTGACACCACCTCTTGATTTTTTT	TCCCCCAAATAATGGTTGTTTTTCGCTTGTAGGCCACCGTTCAGTGCTCCAGATCCCATGCAGA
816	CG3324	BcDNA:GH03852_AY058288	3	4	56	9318	9373	ACTGGTGGCATACAGGACATAAAGAAACATAAGTGAGTAAAACATATATGATAGAAAGATAGCT	AGATAGCTATTGATGATGTGTTTAAACCTTAGGTGGTTCCTGGGATTCGACTGGGACGGCTTGG
817	CG15814	BcDNA:GH03873_AY060612	3	1	97	5457	5553	TGGACCTGCATGAGCCCGTGGACTTGAACAAGGTGAGTCTTTTCTAATGGGAATCGAATAGGAA	TGCAATTCCCTGCTAATGCGGATGTCCATCAGTCCCTGGACGAAATGACGCCGGAGGAGCGAAT
817	CG15814	BcDNA:GH03873_AY060612	3	2	65	5589	5653	CTGGACGAAATGACGCCGGAGGAGCGAATGCGGTAAGTGAAGTGGCCTTAGAAAATCCTTTAAA	CATAACAAATTTTCGGCTATCCAATCGAACAGAGCGCAGCATCAACTGATGGTGGAGAAACATC
817	CG15814	BcDNA:GH03873_AY060612	3	3	68	5951	6018	ATCAGCAAGCCCATCCAGGGCACAACGCCTAGGTGAGTCAACGTAGATAAGAACGGCGACCGAC	GCCAGATAATAACCCATAAAATCCAATTTCAGGCTGGTCTACAAGTGGTTCTACTTCATCTACA
817	CG15814	BcDNA:GH03873_AY060612	3	4	62	6248	6309	TATGTTCGGATAAGATGGCGGCAGCTATTGGCGTGAGTTGACCATTGGCCAGATACCCAGTTGG	GGAATCTTCTAACCCTCCCGTTTGTCCCACAGTACTACACACCTCAGGGTATTCCAACACGACA
817	CG15814	BcDNA:GH03873_AY060612	3	5	57	6546	6602	AAGGTCGATCTCCAGAAGATGTTCCGCAATCCGTAAGCCATTCAGAGCCATCCGTTTGACTGGC	GACTGGCCTACTTAATATTGTTTCTCCTCTAGCTGGGAGAAGCCGCACGTTTTGTACGGTCGCC
818	CG4184	BcDNA:GH03922_AF145620	3	1	57	5146	5202	CAAAAGTTTCGTCAGAATGTCATCTCCAAAATGTAATTTCGAAAGATTTCTGCGATTTCCAAGT	TCCAAGTAGTTGAAACTTCTGTTTCTTTGCAGCCACGACTTATTGCCACCGAATGCGCAGGACC
818	CG4184	BcDNA:GH03922_AF145620	3	2	59	5975	6033	CCATGCAGCAGATTCAGCAGAACCAATTGGGGGCAAGTGCTATCATTGCTGACTATGATAAATT	AAATTAATTATATTCATCGTTCCTTTCTTTAGATGGGCATGAATCCCATGATGCGGATGGGCCA
818	CG4184	BcDNA:GH03922_AF145620	3	3	270	6746	7015	GATGCTTGCCAAGATCAGTAACGACGGAACCAGTAAGTAGATAATACCCTCACGTTTCGTTTTT	TCGTAAAACTAATATTATATCTTCTTTAATAGATGTGGAGAAGATGACAAAGATGAGCAAGTTG
818	CG4184	BcDNA:GH03922_AF145620	3	4	54	7159	7212	ATCTCATCTCCTATTCCGGCCAGCAGTTTGGTGTAAGTATATCTACATCCAACGGGCCAATTTA	GGCCAATTTATTATATTCTTCGTTATACCTAGAAATCCTCAAATCCATTGCTGGAGGTTATAAA
818	CG4184	BcDNA:GH03922_AF145620	3	5	64	7832	7895	ATTCAACTATAACATTAAATCTTAAGCTAAAAGTGCGTACGCTGCAAAAAAATTACTATTTATT	TTAAAATCTTTCTAATTTCTGTTTTGTTCTAGATATATTTTTATATTTGTTGGAAGTTTTACCT
818	CG4184	BcDNA:GH03922_AF145620	3	6	62	7996	8057	ATTTACGCTGGGCAAAAAGTGTGGAAAGTTTAGTAAGTTTATATCTTGTTTAATTTTAAATCAA	AATGGATATTGAAAATTTTAATTTCATTTTAGATTCCCAAAATGCCCCTCTGTTTTGGGTAAAT
819	CG9005	BcDNA:GH03947_AY094671	3	1	2506	5631	8136	TCACAGCTACAAAACAAAACAAAAAAAAAAAGGTTGGTGAACAAAAACCAAAATAATTGTATGG	TAATCTATTTTCTATTTATCTTTTCGTTTCAGCAAAAAAAGCAAAGAATAATGGAATTTTAACA
819	CG9005	BcDNA:GH03947_AY094671	3	2	4095	8181	12275	AGAATAATGGAATTTTAACAAAGTTTTGAAAGGTAAGTGAGGGGGATTTTATAAAAATAAACTC	GTTTTTAAAGTTTTTTTTTTTTATTTTTCCAGTGTACTTCTGGTGCAAGAAGCAGCAGCAGCAA
819	CG9005	BcDNA:GH03947_AY094671	3	3	60	13411	13470	ACATCTGTGATATGTCCTACGTGAATATGACCGTAAGTCGATGAAAATGACTTACATACTTGCT	TGCTCAAATTTAAATCTTGAATTATTTTTTAGTGCAACCGTTGGCGGGCGTATTGCATGAAAAT
819	CG9005	BcDNA:GH03947_AY094671	3	4	61	13608	13668	CTGGAGCAGTGGATCATATGCGGCAGGGAGAAGTAAGACTTGAAGGAATACCTTTATCTTCAAA	AAATCTCTAACTTCACCTTTCTTCTTTCAAAGAGTTCCTCCACCCACGATGACGTTGCCTTCGC
819	CG9005	BcDNA:GH03947_AY094671	3	5	59	15041	15099	TGGAGGCGGAGAAGCAACCAGATGTTGTTCAGGTGAGTTCTTGAGATTAAACCGAAGAATACGA	TACGATTTGGTAACGAATTGGTATGCTTACAGATTCTCGCCACCAAGTTGACGCCCAACATCGA
819	CG9005	BcDNA:GH03947_AY094671	3	6	199	15955	16153	TGCATGGCGAGACGCTCAGCACGCCTTATTTGGTAAGTACCTACAAAAGCGCATCTTAAGGAGA	AATTAAGGAATGTGGAAAATCTATTTTTGCAGTGCGAGATTCGTTTGCCGCGCAAGGGTTATTC
819	CG9005	BcDNA:GH03947_AY094671	3	7	75	16456	16530	ATGAAGCGACTGCGCTACTCCATACACCTCAAGTAAATATTTCACACAGATATCATTATCATAT	CTAACTCGTCCTTTGCAATCAATCAATTGCAGGTTCCAGACATCGCGCTCCGGACGATTGTGCC
820	CG8818	BcDNA:GH04007_AY060613	3	1	62	6083	6144	TACAAGGAGCTGCAAGAGCTAGTGGAGAGGAGGTAAGTCGCTTTAATTTCTTTAAAAACCCGAA	AAATTTGAATCCCAATGTAACCTTCCTTGCAGAGCCAGTTCTTTGTGCTCTTCATTTCTGGCCC
820	CG8818	BcDNA:GH04007_AY060613	3	2	52	6279	6330	CAGCTGCCTCAGCTTGCTCTTTAACTATCAATGTGAGTCTGTGCAACACAACCGAATATTATGT	CGAATATTATGTAACTCCCGTTTCGTTTTTAGATATGCGCAAGGATCTGCGAGCCTGCGCTGAG
821	CG3289	BcDNA:GH04025_AY060614	3	1	55	5120	5174	TATAATGGCGAGTGGCATTAACCAAGCAGCAGGTGGGCTGAGTGAATTTCTGAAGATTCGTAGC	ATTCGTAGCTTAGTTAACCACTCCATTTGCAGGTAAACTGCCGGCAATTGCGAAGAAGGTGCAA
821	CG3289	BcDNA:GH04025_AY060614	3	2	56	5799	5854	GCCCTTCATCTGGGGCAGTGCACAGCTGGCGGGTAAACAATTAAGAAGGATTCCTCCAAGATTT	CAAGATTTCCTTTCTGAAACGATTCCTTTCAGTTAAGAGTCCCTTTGATCCCTCGAAGTTCGTG
821	CG3289	BcDNA:GH04025_AY060614	3	3	85	6064	6148	ACGCGGGACTAGTTAAGATGTACCAAAAGGAGGTAATCTTTAGTCAGTAATATGACTAATATAA	AGTACTCAGAAACTACTATAAACTATCCACAGATTCTCTCCAAGTTTCCCGTGATCCAGCACGT
822	CG3625	BcDNA:GH04039_AY060615	3	1	464	6096	6559	GCAAATTCAAATACCTAACGTTCCTGGATGCGGTAATATCCATCTCCCATTAGAATCACGAACG	CTCACACACGTCAAATGCTCTTGCACTTACAGATAATTCAGGCACTGTACTATATTGTATCGCT
822	CG3625	BcDNA:GH04039_AY060615	3	2	537	6781	7317	TTCCCCAAGGTTCTGGACCCCGTGTTCCCCAGGTAAGACCTCGAAAGCTGGTGATATCAAGGTG	ACTCTGATAATATCTTCGCTCGACTCTTTCAGCTGGCTCAACCACGTCCTGCACACCAACATAG
823	CG3910	BcDNA:GH04071_AY060616	3	1	53	5569	5621	GAGTGATGTGCCCCAGAAAGCGTTTACAGATGGTAAGCCCATATTGGCTATTCAATATATCCTC	AATATATCCTCGAACTTATTTTTTTCCTATAGATATCAACATGCTAGTCTTCGGCGCCGTGGGC
823	CG3910	BcDNA:GH04071_AY060616	3	2	61	5762	5822	TGATCCTCGCCATGCCGCCACCCATATACATAGTAAATAAGCTTATTATCCCTGAAATATATCA	TCACGCTTATATCACTCATTTCCCTCCGTTAGCATCTCACCTGCAACAACGAGATTGGCTACCT
823	CG3910	BcDNA:GH04071_AY060616	3	3	61	6140	6200	AGCCGACGAAACAGAATAATACCCAATTTAGAGTAGGTAACACAATCAAATCATCTGGGGTTAT	TATTTTTATAAATTCAATTATTATTTGTGTAGAAAGTGGGTTCCCGGCTGTGGACCTCGGCTTA
824	CG5779	BcDNA:GH04080_AY060617	3	1	57	5429	5485	AGACAATTCGTGTCGCTTTCCGTTTACACCAAGTAAGTACTTGTACTAAAATAAATATATATGT	TATATGTATTGTATAATGTATTAATTTTTTAGGGATCGTGTGAATCCTGTGTTGTTCCAATACG
824	CG5779	BcDNA:GH04080_AY060617	3	2	69	5622	5690	CGAGCAACTTTGTAGAACCTTCCGCCTTCCGGGTTCGTTTAAGTTCTTCTTTATTTGACCAATC	CTTTAATGGTGTATTTATAAATTTGACCACAGGATGCCCGTCAGGAAGCTTCTGTTATTGGAGA
824	CG5779	BcDNA:GH04080_AY060617	3	3	74	6186	6259	TGGCTGCCATAGATCAAGGATACGTTGAAGATGTGAGTTGGGCCCGTTTGGAATATTGAGCATA	AGCACTAGAAATTTTTATTTGCTAATCCATAGTCTTCTGGCAATCGTATACCATTGGACGAAGT
824	CG5779	BcDNA:GH04080_AY060617	3	4	157	6894	7050	GGCCATCGAAATGGACAAGTTCACAGTTGATTGTGAGTAATAACTGTATTTCTTAGTATATATA	CGATCTATTAACATACTTTAATTAATCCCCAGTGGTGCCTGGTGAGAACACCATACGCCGCCAG
824	CG5779	BcDNA:GH04080_AY060617	3	5	59	7304	7362	TACTCGCAGGACTCCGTTGAGCAGCCCAAAACGTGAGTGCTATAAACCCAATTTCCCATCATCA	CATCAGCTGACATTCTCCTTGTCGCCCATTAGACCCAACGATGCCTGCAGCACGGCGTACTCGT
825	CG1809	BcDNA:GH04113_AY058289	3	1	480	5121	5600	CTGCCTGAGCGGAAGTGCCAGCGGACAAAGAGGTAAGGTGCTCTGAAGCTGGATTTTAGAACTC	TAATTATTGAACTATTTTGCCATTCTTTTCAGACCACCCTCGTGGGCGTTCCTTTGATGCCGAA
825	CG1809	BcDNA:GH04113_AY058289	3	2	68	6758	6825	ATGCTCATGTTATGTCCATCAATGGTTATCCTGTGAGTACTTGAAAGTTTCCTTTCTAACAGCG	GTATTTGACTTATGATTTCTGAATTCCGGCAGTATCGTGACCAGGAGATCACCGGATTGGCTCA
826	CG10939	BcDNA:GH04176_AY047533	3	1	8862	5432	14293	AAGGGAATCGTTTCTACTTGTTTGTTTAAGCGGTAAGTCGAAAAATGAAATTTGCAGCCTTGAG	TGTAATACTTAAATATTTTTTTTTTTTTCCAGAAGTCAAGATGTCCACGCCCACTTCCCCGAAG
827	CG5397	BcDNA:GH04232_AY060618	3	1	80	5934	6013	ACGAGCTGGAAATCGTCAATTGCTTAAGGAGTGTAAGTTTATATAGTATAGTATTCCACGCAAA	TAAGATAGAAATTATTTGTTTTCTACGTGTAGAAAAGTGCTGAGGACATAATCAAGAACGATGA
828	CG10392	BcDNA:GH04245_AF145622	3	1	120	5103	5222	GCTGAGTGGATGTTTGAAAATAATTAAATCAGGTTGCTTTTATAACTTAATGCAATTCATATTG	GTCTTTACTTAAGGGTGGCTTATTGATTTTAGACACATGTTATCAACGTTGGATTTTAATGCAT
828	CG10392	BcDNA:GH04245_AF145622	3	2	8616	5403	14018	ACAAAATGACATTCAATCTCTTTCATCAGTCGGTAAGAAATAACCATACATTTATATATGTATG	ACTATAATGCTTAAATTTATATTTTAATATAGGTTTACTCGAGTTGGCCCATAGAGAATACCAA
828	CG10392	BcDNA:GH04245_AF145622	3	3	3528	14230	17757	AAACAAAACCCTGTGCTGGCAGAAGCTTATAGGTAAGTACTTTTTCACAAAAAGAATCATAGAA	CGACAAGTAATTTACAAAAATCTTTTTTTTAGTAATTTAGGAAATGTTTTTAAAGAGCGTGGAC
828	CG10392	BcDNA:GH04245_AF145622	3	4	56	17942	17997	AAGCTTATATTACAGCGTTACAATATAATCCTGTAAGGTTTTATTTAAATATCTATACAAATAT	ACAAATATAAGCTTTATTGTACACATTTGTAGGATCTGTATTGTGTGCGCAGCGATCTGGGAAA
828	CG10392	BcDNA:GH04245_AF145622	3	5	102	18067	18168	TTAAGGCTCTCGGTCGTTTGGAAGAAGCCAAGGTATGTATAGAGCAAAATACATTAAATTAGTT	AAATAACATTATTTCTCATATTATATTTTTAGGCTTGTTACCTAAAGGCAATTGAAACATGTCC
828	CG10392	BcDNA:GH04245_AF145622	3	6	5188	18366	23553	AACGTTCTTAAGGAGGCACGAATATTTGATAGGTAAGACCGTTTCTTACATTTAGGTTTTACCC	TCACACATTTTAAAATATTTAATACTTTTTAGAGCTGTGGCCGCCTATTTACGTGCATTAAATC
828	CG10392	BcDNA:GH04245_AF145622	3	7	63	23750	23812	ATCTTGCAAACGCTCTCAAAGAAAAGGGGCAGGTATGTTTTATTATTTTGTATTATTTATGTTT	TTTATTGTGCACTAACTAAGTAATCTTTATAGGTTAAAGAAGCTGAGGACTGCTATAACACTGC
828	CG10392	BcDNA:GH04245_AF145622	3	8	56	25542	25597	GCAAAATATTAAAAAAACCGTCAGTGACTTTGGTAAATATAATTTTTTTCAATTAATGATATAA	TGATATAAAAATAAAACATATCTTATTTCTAGGAATATCTCCTGATAGAGTAATATTTTCCAAT
828	CG10392	BcDNA:GH04245_AF145622	3	9	981	25779	26759	GTAACTTTGCCAGGAGAGACGTTAGCCTCACGGTATGTTCATGGAATTCTCTACAAAAGATTTT	ATATTATTTGAATGCATTTCTTTTCGTTTCAGAGTGGCTGCCTCTCAGCTGGCTACCCTTGGAT
829	CG3253	BcDNA:GH04269_AY047534	3	1	57	5138	5194	CTGCATTGTGATACTCGATTGCTCGAATGATGGTAATTATTAGGTTGCAGCTAAAGGACATCGT	ACATCGTATTAACCATTTGTCCTTTCTGCCAGTGCCACATATCAAACTGGAGTTCCCTGAAAAT
829	CG3253	BcDNA:GH04269_AY047534	3	2	61	6181	6241	ATCTATAACCAATATGCCACTAATTTCTCCAAGTACGTTTGTCAAAATAGTGTTATGAAATTTG	TTGTAGATTTAATACGATTTCTTGTACTTCAGGTGGCTGTCCCCCAACACAAATGAAACGGAAG
829	CG3253	BcDNA:GH04269_AY047534	3	3	56	6396	6451	TTCTGGGTTATGGGTTCACCAGGAACTCCCAGGTGAGTAGAATTTAAACGTAGAAACCACGCAT	CCACGCATTGCTCATTGACTTCCAACTTGCAGGTTTATGAGATGCACATTGCTGGCTATCAGTT
830	CG10308	BcDNA:GH04281_AY058290	3	1	63	5210	5272	TGAAGAAAACTTGCCCGCAAGCAGATGTCGAGGTGAACGGACATGTGCTTAACTTTTGCGAACC	CCGACTTTATTTCGTTAAATACCAATTTGTAGCGCCTGGCTAAGACGCACTGGCTCACCGACTA
830	CG10308	BcDNA:GH04281_AY058290	3	2	77	5460	5536	CCACAAGCTTAGTCGCTGTGCTTTGCACCTGGGTGAGCACTGTACAGAGGAGCCTCGCTGCAGG	TGCACAACTCATTGTAACTCGTTTCACTCCAGCCGTCTACTATATGGATCGCTTTGTTGATTAC
830	CG10308	BcDNA:GH04281_AY058290	3	3	60	5960	6019	GCTCCTTCGCATGGCGGATTATACATTGTACAGTGAGTATCGAATTCCCATGGAAGGTATTGGA	TGGATACCACTTAACACTCATTCAGTTTCCAGATTTGCCAACGATCTGCCATCCCTTTTGGCTG
831	CG6415	BcDNA:GH04419_AY058291	3	1	56	5473	5528	AACAGGACATGGGCATAATGAAGACAGCTGTGGTATGTTCGTATTACATTGCACTTTTGAAGGA	TTGAAGGATAAATATATGTTTCGAATTTTCAGGATAATTTTAAGTCCCAGGGAAAAGACGTATC
832	CG8777	BcDNA:GH04440_AY047535	3	1	50	7035	7084	TGCATTTCTCGCATGTGAAGAAGTGGGACAGTGTAAGCAATTGATTATCATTGATGAATCCGAT	TTGATGAATCCGATTTAACACTTTTATTGCAGGCAATACAATGCTTTCGCATTGCCATTAAGAA
832	CG8777	BcDNA:GH04440_AY047535	3	2	56	7268	7323	ATGCCCTGCTTCAAATAGCTTCAGTGAAAACGGTGCCACATTCCAAAATTAACAAGAAAACATA	AAAACATAAATAATTTTTACCCCATTTAATAGACAATACGCATGTACACTGAATCTATTGAAGA
832	CG8777	BcDNA:GH04440_AY047535	3	3	59	7509	7567	CATTTCCAATTGGCTCTGGAACACCTTCAAAGGTATTAGCTCAGCCAGCGATTTCGTGTATCTG	ATCTGTTGATAAGTTTTATCCATTCCTTACAGCGCCTTCCTTCAGCGTGAAGCTCAAGGAATGG
832	CG8777	BcDNA:GH04440_AY047535	3	4	58	8357	8414	GCTGATGTGCTTGCGCTGGATGCCATCAATTGGTAAGTATTATAGTAATGCCCTATCTAAAACC	AAAACCAACTAAAGACTTGCAATACATTTAAGGTATGTGCAAAACGAGGAGACGGATGCGACAC
832	CG8777	BcDNA:GH04440_AY047535	3	5	60	8847	8906	GAAGCGGACACCAAAACCCTACTCTATCAGTGGTTGGTAGCGCAATATTTGTTTTGTTGATTCA	TTCAACATTTCTAACGTTATAATCACCAAAAGTGTCTTGTTGAAGGAGGTCCCCATTCAGGCGT
832	CG8777	BcDNA:GH04440_AY047535	3	6	59	9082	9140	CCTATTTAACGGCTCACTACATCCTGATAAATGTTCGTTAAAAGTGGTGAATGTTGTGGTTCTA	TTCTACAAAAGTAATACTATGATTTTGTTTAGGAGGGTGCCCGAAGAGCGTTGTGCTATCTACA
832	CG8777	BcDNA:GH04440_AY047535	3	7	59	9329	9387	CTTACTCTGGGACACACTAAGCAACAAAATAGGTAAGACTTGGGAATTTATATACATTGTATTA	TATTATGATAGACTGAATTTGTTTATATTTAGCATCTTGGCCAGCGAAGAGGCACTGACCACTA
833	CG6405	BcDNA:GH04442_AY060619	3	1	51	5175	5225	TCGTTTGCTTTGGTAACGCGGAAAATGGCCAAGTGAGTTTGGTAAATAAATAAATCTGAATGAA	AAATCTGAATGAATAATCATAAGACCTTGCAGATATCGGGACTCCTTTGATGAGTTGGCCAAGA
833	CG6405	BcDNA:GH04442_AY060619	3	2	54	5386	5439	TGGACATCAATGTACACCGATTGGAACACAAGGTGAATTATCCTTTTTTAAATCTGCATCTTAT	TGCATCTTATATCATATTATTGACTTATGTAGATTGTCAACGAGTTGGCGCAATTCGAGCAGCT
833	CG6405	BcDNA:GH04442_AY060619	3	3	55	5581	5635	TTGAGCTCAAGTCAAAGTTTTCTGCGAACAATGTGGGTATTAAAACGAACAATTTACTTCTTAT	ACTTCTTATATAATTCCCAAAACTTACCGTAGAGTGCCGCCGATTCGGAGCTGTTTAAGGCCAA
833	CG6405	BcDNA:GH04442_AY060619	3	4	51	6107	6157	AGCAGGATGAAGAGGAAGATGATGAAGATGAGGTATGATTTGGCATGATTATGGAATGATAGAA	TGGAATGATAGAATAACTCCATTCCTCCCAAGGAAACCGAGCAAAGTGGCGAAGAGGACGAGGA
835	CG8785	BcDNA:GH04538_AY060621	3	1	3889	5339	9227	AAAGTTCGCAGCGAACTAAATCGGTCCAAAAGGTAATATTATTGTGCTTTGGGCAAATGATTTG	ACCAATCGATCCACGATTATTTACGCTTCCAGATGGCAGATAACAAGGGATTTACCCCCGATGG
835	CG8785	BcDNA:GH04538_AY060621	3	2	492	9338	9829	TACACCAACGCAATTAATGACTTCAACTCGAAGTGAGTACGCCCAGCTTTATGTTCGCATTTGA	AGTTAATACTTTCTCACCTTTTTTTTTCGCAGAGCCAACTTGACGGAAAAAGAGCTTTCCCTCA
835	CG8785	BcDNA:GH04538_AY060621	3	3	991	10062	11052	GATTCCTCTGCACCCATTGCGTGCATATATTGGTAAGCTAAGTGGCCACAAATTTAGCACCTGA	GACGTTCCAACATTTTTTATTCATTCTTGCAGGTTAAAACTTCGCATGACATTTGCAGGGATGC
835	CG8785	BcDNA:GH04538_AY060621	3	4	56	11175	11230	AAGGGAATGCGACCCTACTCGAATTTCGCCAAGTGAGTAAAGCTTACAGGAGATGATCCCTAAT	TCCCTAATGCTAATCTATTTAAAAATCTCCAGGCAATTTGTGGATATCGGACTGATGGCCACCT
836	CG11084	BcDNA:GH04548_AY060622	3	1	93	31402	31494	AGCGCGTGGTGAAGATACTTTTGGACATTCAGGTAAACTGGGGTTCATCTTCGTGTCCTTTTCT	GACATACTTGCTAACACAATGGCTTCCTGCAGAATCTAAGTCCGAAGCTGGTGCACGTCTATTG
837	CG18815	BcDNA:GH04560_AY094672	3	1	206	5068	5273	ACAAATTAACACAATACTTGTGGTATTACCTGGTAAATGATTAGAGCCTCATTCGCGCAAAGTG	CTACAAAGTGTTTCTTTTTCACTGCATTGCAGAAATCCGCTGACACCGAAAAAAGCGACGAAAG
837	CG18815	BcDNA:GH04560_AY094672	3	2	61	5433	5493	TTGTCGAGGCCACGGTCAAGCAAACCGCCACGGTGAGTAGTCCGCCGTAGTCCAAATTCCGGAA	GAAGCCCTCGACTAATCACTTGTGTATTGCAGCTGATCTTCATGCACGGCCTGGGTGATACGGG
837	CG18815	BcDNA:GH04560_AY094672	3	3	366	5526	5891	CTGATCTTCATGCACGGCCTGGGTGATACGGGGTAAGTGGGGTCATCCTCATTCAAAATAATGC	CTTATCTCGTTAATGAATGCCTTTTCCAACAGTCATGGCTGGAGCAGTGCCCTAGCCGCCATCC
837	CG18815	BcDNA:GH04560_AY094672	3	4	76	6436	6511	CGTCGTCCGACGACGAAATGGATGACGTCAAGGTGAGTGGGTCGCACGGAGCGTCATTTGGAAT	CGAAACGTTCACTCTGCTCTTCTCGATTACAGGACATCATCAGTAAATGGGTAAACTAACTTCC
838	CG3530	BcDNA:GH04637_AF181629	3	1	2948	5252	8199	CGTAAACAATGGACGAAATAAAGCTCGCCAAGGTTAGTTATCAGCTTAATCAATGCGATAGGGT	CATTCTCTCTGTCTCTGTTTTTGTTTTTGCAGGTGGAAAATGTGCGGATGATAGATCGCTACAA
838	CG3530	BcDNA:GH04637_AF181629	3	2	1077	8700	9776	CCTGCGCTTTAAGATTCTTATTTACCTAACAGGTAATTTAATTCGCCTCCTGCAATCGCAATCT	ATACTTGTATTTACGCTTTGCGCTCTCTTCAGATCCTGCACATGCACGTGGCCAGCATTGAGAA
838	CG3530	BcDNA:GH04637_AF181629	3	3	67	9940	10006	CTACACTTCGCTGCTGAAACTCTTCCAGCCGGGTAAGAATCCACCAAACACAACAATGCGGCCG	TTCACAAGCCTACATTCCTATCCCGCGAACAGTGTCCATCAACAAATTGTACTGCTTCAACTAC
838	CG3530	BcDNA:GH04637_AF181629	3	4	63	10291	10353	TGCCAGTGCTCACCTATCTGCACAACAACAAGGTTAGGCGAAGATATACATAACTCATATTATC	CAGCAAACTTACATAACTGGGAACCACTGCAGGCTTCCATCTGCCGCTGCAGTCAGCCCCTGTC
838	CG3530	BcDNA:GH04637_AF181629	3	5	67	10489	10555	ACTACATGTATGTGGTGGACACGCGACCGCGGGTGAGTGTGACAGGGGAATCTCCCGAGGCGAG	AAATGCAAATAATCCATTTACGCCATTTGCAGATTAATGCCATGGCAAACAGAGCCGCCGGCAA
838	CG3530	BcDNA:GH04637_AF181629	3	6	77	10786	10862	AAGCACATTCGCTCCATATTGGACACGTCGAGGTGAGCCAACAGACAGGAGAATCTCCCAATGG	GTTGTTAACATTCTGTGTGTGTCACCCTGCAGCTTCATCGCCAACGCCGTGGACAAGGGCGTCT
838	CG3530	BcDNA:GH04637_AF181629	3	7	56	11376	11431	ATTAAGGCCAACCTGGCACCGCAGTGCATCAAGTGAGGACTTTCTGGAATGAGCCAAATCCTAT	AATCCTATATAAACTATGCGCTTCTCACACAGGTTCTGGCGCGGCATGTACAGTCGCTTCGAGA
838	CG3530	BcDNA:GH04637_AF181629	3	8	64	11675	11738	GAGCTCTCCAGCAACGAGATCAATGACAACAAGTGCGTATGATAGATATTAGTTATTATGCTAT	AGTATGCTTTATAATCCATCCGCTTATTGCAGATACAACTACGATAAGAAGCTTAGCGAACTGT
838	CG3530	BcDNA:GH04637_AF181629	3	9	60	11962	12021	GCTCCACGCCCTTCGATCAGTTCAGCAAAAAGGTGGGTAACTCCGCGTACTTAAGCAAGCCTGC	CTGCCACTGATGATGATCCAATCCTCGAATAGACTCACTGCTGGCGCTGCGGGGACATCTTCTG
839	CG9398	BcDNA:GH04653_AY060625	3	1	80	5054	5133	TTATTTGATTTATTATCTTATTACCTTAGGTGGTTCGTTATCTTAGTAATCCTTGAGCGAATTG	TAAACAATATTTTTGATTTAACTGCTTTGCAGCGCCAGCTGATGGAGGCCTACATCCGGCAGAA
839	CG9398	BcDNA:GH04653_AY060625	3	2	97	5408	5504	CATGCGCAGCCTAAGCACCATCAACCAGGAGGGTAAGTGGTCGTACACTCCAAGAAAAGGTAGT	AGTTATAACCATGGAACTATTTTGCTTTTCAGCTGATCTCATAGAGGAGATCTCATCGCACGAG
839	CG9398	BcDNA:GH04653_AY060625	3	3	57	5973	6029	TGACTACGGCAAGAAGATATTTCTGCTGGGAGGTGGGTTATTGATAGTGATCCTCTAAAGAGCT	AAGAGCTGTCTAAAATTTGATACGCTTATCAGGTCGCAAACGCAAGAAGAGCAAGACATCCAAC
839	CG9398	BcDNA:GH04653_AY060625	3	4	57	6221	6277	GTCCTCGACTCGACTTGGCCGTCATCATTTATGTAAGTTCACAAAGTCAGTGCAAAGGATAACT	GATAACTATCTTAATATCTAACTTATTCACAGGACACCAACATTTTGGGATTCAAGGGGCCACG
839	CG9398	BcDNA:GH04653_AY060625	3	5	58	6416	6473	AGCAGGGCATCCTTGACCTATGGAAAATGAAGGTAGGCAGCATAGGATATTCAAAAAAAAACCA	AAACCACCTACTAATTTTCGAATTTTTAATAGAACATGGACAACATCGTGGAGCTGCACAATAA
843	CG32573	BcDNA:GH04692_AY094673	3	1	62	5642	5703	TGCCCCTGCAACTCGATTTGGACAACAGTCAAGTGTGATAGATCACCGAGTTACACTCAAATAT	ATAAAACAAATAACACACGGTTTATATCTTAGATTACCATACGGCGAAGTGCCAGTCGCGATGA
844	CG8481	BcDNA:GH04732_AY060239	3	1	782	5291	6072	CAGACGCCCAGCAGCGCAGAGCTCTCGTAATGGTAACCACCCAGTAGTTATCTCACCGCAACAA	AATCAAACAAACTAACCGTCTATAATTTACAGGGGCTTCCTCCATTCAATGTCAGCGGCAGCCC
845	CG18869	BcDNA:GH04745_AY069046	3	1	66	6243	6308	TGTGAATCAATCACTACAGCAAGACATCTTGGGTAGGTTTTATATAATTTTTACGTTTTAAAAT	ATAAGAAACATACTTCTATTTATGACAATCAGCTATGCAGTACGTCAAGGGGTTCCTGAATCAT
845	CG18869	BcDNA:GH04745_AY069046	3	2	55	6422	6476	TCGTGCTTCCCCTTAAACTAGAGGAATTTAATGTGAGTGTATATTTGATATTTCTATTAATTAT	ATTAATTATATTAAATCATATTTATCCTGCAGAATGCCCAACGTGTAATGGAACGCAACTTGGG
846	CG18660	BcDNA:GH04818_AY094674	3	1	2203	5051	7253	GACAACATCCTCGCAGGACCAAGGAGCGGATGGTGCGTCCAATAGTCCTCCTGCTCGGTGTATG	TAAACTATATCCTTGCCACTTTCTTTCCACAGACAGGCATCCTTTGAGCCTTAACAGTCATCGA
846	CG18660	BcDNA:GH04818_AY094674	3	2	8842	9110	17951	GGATAATGCAGGCAATCAACGTGGTATCAATGGTGAGTCTCCTTCCTACTCTGGTTTTTTAATA	TCTAATCCATTTATTCGCCTATATTCTTGCAGACACGCACAACGATAACTCGACCACCACGAAA
848	CG18816	BcDNA:GH04835_AY060629	3	1	64	6018	6081	CCATTCGCGAGAACGCCTGCTGCACCACCATCGTAAGCACTCGGAAATCACCCACTGACCGAAA	TTGGATTCTAAATGACTTGGCATTCCTTTCAGTACGCCATCTGCATGCTGATTCTGTTCGGCCT
848	CG18816	BcDNA:GH04835_AY060629	3	2	72	6247	6318	AGGGATACCCCATGGATGCCCTCCAGTTGGCCGTAAGTTTATCGAAATTCACCATCAGATGTCA	TTCCGGATATTTACGTATCTATTCCATTGCAGTTCTCTTGCTGTGGCAACACGGGATACCAACA
849	CG11968	BcDNA:GH04846_AY047538	3	1	58	5096	5153	TCTAAAAAACCAGCGGCACAATGAAGAAAAAGGTGTGGTTTTTGTTTGTACCGCTTAAGCGCTG	GCGCTGGAAGTAAAATATATTCGTATTACCAGGTGTTACTGATGGGGAAGAGCGGATCCGGAAA
849	CG11968	BcDNA:GH04846_AY047538	3	2	57	5254	5310	CGCCCGTGATACGACACGCCTCGGAGCAACAAGTGAGTAATGCTATATAGTCGGAAAGGGCAGG	GGGCAGGAACTGATTTCACCATGCACCCTTAGTCGATGTGGAGCACTCCCATGTGCGGTTTCTG
849	CG11968	BcDNA:GH04846_AY047538	3	3	61	5696	5756	CGTACCAGCATTTGGGATGAAACATTATACAAGTTAGTAAACACGAAGTTTTCAACCGAATTTA	TTATTTAAAATTCAACTTCTAACTGCTTTTAGAGCCTGGTCTTCCATTGTCACGATGCTGATAC
850	CG10233	BcDNA:GH04877_AY060630	3	1	58	5086	5143	AGCAATGGCCATGGACGACTACGATGATGACAGTAAGTGAACACAGACAAAAGGATGCAGATAC	AGATACAAAATTGCGTAAAAATCATTACCCAGTGAGCAGCGTGGGCGTGACCACGGCCCGAATC
850	CG10233	BcDNA:GH04877_AY060630	3	2	206	5445	5650	GTGGGCTGCCTCTGGTTCGCGGATGGAGCAAAGTCAGTTTCAATAATATTAGTGATGTAAACCT	ATGATGATTCATTTTGCACATTTTTAAGACAGATACGAAGGCGAGTTTCATCAGGGCTGGTTTC
851	CG1407	BcDNA:GH04905_AY060631	3	1	58	5496	5553	CTATTACGCTTATGTGGTGGAGCTATGCATCCGTGAGTTGTATTTACAGTCATGTAGGGGGGGG	GGGGGGATATAACCTGATGTTTCCTTTTTCAGGCAACTCGGAGAACCGCATTGGTATGATCTTC
851	CG1407	BcDNA:GH04905_AY060631	3	2	88	5676	5763	TAATGACCTCCGTAGGCCGAATACCAGATCAAGTGAGTGAATCATACACCTTATCAGCTCGTGT	ACAATATTCGATTGCTTTTCTCCCGTTTTTAGTGGAGGATACCGGATGAGGAAGTGTCGCGACT
851	CG1407	BcDNA:GH04905_AY060631	3	3	192	5871	6062	AACTTTGCGCGCGATTTGCCAGTAACGAATCGGTAAGCGTTATGTTATGTTATATCTTGTCAGT	TTTTTGATAATATTTAAACCTTTGCCTTGCAGCACAATGAATGGTTCGGTGCGGTTCTGCGAAA
851	CG1407	BcDNA:GH04905_AY060631	3	4	160	6310	6469	ACGACTTTGTCGAGTTCTGGAAGGTAGGTGCAGTAAGTTTCCGATTCGTTTCTACTCTTGCTAC	CCAAGTACGATAATAATGGTTACTCGGCACAGGGACAGCTAAATGCCAGTGGAATGGGTCGTTT
851	CG1407	BcDNA:GH04905_AY060631	3	5	69	6606	6674	CTACCTTGTGCTGGTGAATCGCACGACATTGGGTAAGTACCTAAAGCCTGACTTATAAATCACA	ACCATAGCCTCTTTAATCTATCTTCCATTCAGAGTCGTTCAGGGCTCCGATCTTCCGCGTTGGC
851	CG1407	BcDNA:GH04905_AY060631	3	6	2027	6805	8831	TGGCAATACTGGTTCCTGCCCGTGTTTTCGAGGTATTTGACGATTCATTTACTACACCATTTCT	ACTGATGATATAATTCACCACATATCCTTTAGCTTTGGCGATGGCAAAACATTTCCGATTCGAC
853	CG3564	BcDNA:GH04989_AY060633	3	1	72	5236	5307	CTTCGAGAACGTCGAAGGCGGCACCAAGTTTGGTACGTGAGCGATATGGATTTTCGGTCAATTG	TCTATGCTGATAAAATGATGGTGACTTTACAGGCGTCACCTTCGAGGTGATCGACGGTGGCTTC
853	CG3564	BcDNA:GH04989_AY060633	3	2	355	5643	5997	CCAGTGTCAAGCACGAACAGGAGTACATGCATGTGAGTGAAGAGACGAGGTGAAGATGGAGCAT	CGACTAATCCTCCAATTTCTTTACTCCCTCAGGTGCGCGACAAGATCCATCGTTCGGTGAACGA
854	CG33103	BcDNA:GH05059_AY060635	3	1	283	19462	19744	CTACAACTGCCGCCAGCCCGGCGTGCTTAAAGGTTTGAGATCAGATTTAGTATGCTATGGTGCC	CACCAAACACCTTCACCATCCCACAACCCCAGACCGCTGTGCGCTCCCTAAGCAAACTGGTGAT
854	CG33103	BcDNA:GH05059_AY060635	3	2	109	19916	20024	GTCCTGCGAGGACCACTGCCCACGCCAAGTTGGTAAGCTTTAAATGTCGCCTGCTCCGGAGGCT	CTGACACTCTTTCAATCCCTCAACCCAACTAGCTAAGGACATCTGTGAGATTCCGGCCGAGGTG
854	CG33103	BcDNA:GH05059_AY060635	3	3	56	21059	21114	TTGGGGAGCCTGTAGTGGAGCCTTCAGCGCCGGTTAGATTGTTCTTCTTTTCATGTGTCTTAAT	GTCTTAATCTTTATGCGAATATTATCTTACAGACCTATTCGGTGTGCGCCGAGCCTCCGGAGGC
854	CG33103	BcDNA:GH05059_AY060635	3	4	82	21553	21634	TGGTCGTGAACCGAGAGTGGGCTCGGCTAAAGGTAACATATACAGCGGGCGGGTCTCGACTTGG	CGGGCTAACTGGTTCTTCTCTTGCGTAAGTAGAAATCTGCCTGCTGCCGGTGGCGACGGGCCGC
854	CG33103	BcDNA:GH05059_AY060635	3	5	266	21806	22071	ATCCTTCGAGGCATGCACGAACCAATGCCGACGTAAGCCCCACCTACAGCCACTTATGCACCAC	TCTTGGCTGACTCGCAATCCCCTTTCTTGCAGCGGAACCCAACAAGCAGGACAACGAAATTGGA
854	CG33103	BcDNA:GH05059_AY060635	3	6	62	22638	22699	CGAATATCACCTGGTCGCTCAAGAACTTGGTGGTAAGCAATTGGGAGATTCTGTTTTTTCCATT	TTCGCCTGAGTGCATTATTGTGTTCTTTATAGATCAACACGAACAAGGGACGATATGTGCTGAC
854	CG33103	BcDNA:GH05059_AY060635	3	7	250	22851	23100	CGTGCGTCGTGAGGTCGCCCTCCAGGTTACAGGTGCGTTTCTAAGACCGCCTTCAATACATTTG	GTAATTGCTTGCTTGAATCTTGGTGGCGGTAGAACCCGTAAGTCAGCCAGCTTACATCTACGGA
854	CG33103	BcDNA:GH05059_AY060635	3	8	114	23518	23631	CACCCGACCGGCCTATGTGCCAGAGCCCACAGGTAAGTACTGCACCTTTGCATGTTTTCGCTGG	AAAAACTAACCACTTCTTTACGTGATTTATAGTTAATGTTCATGCCGTGTTGGCTCTGGAGCCG
854	CG33103	BcDNA:GH05059_AY060635	3	9	68	23791	23858	TCTGTACAACAACGAGCGTGTTCAAATTACATGTAAGCAGTTATTTAATAATATTATTTCGATC	TAAAAAAAAAATAAAATCTTATGTAACTGCAGACCAACCACATCGCCTGGTGCTGAGTGATGTC
854	CG33103	BcDNA:GH05059_AY060635	3	10	58	23976	24033	CGCCAATGGAGAGGCCAATGTGTCCATTCAATGTGAGTTTGGGGTTCTAAAATCGAATCTAGGG	CTAGGGGATACTAATAGTAGTTATATTTCCAGCTGTTGTACCAGTGTCGCCCGAGTGCGTTGAC
855	CG4347	BcDNA:GH05088_AY089491	3	1	67	11935	12001	ATGTGACTTTCGGTCGTGGCGTTTCTTTGCGCGTAAGTTTGAATAATATTGAATGGTATTTTAA	CGCTAATAACATGTCTTAACTTGATTCTGCAGGGCACTGTGATCATCATTGCTAACCATGGCGA
856	CG9162	BcDNA:GH05093_AY060240	3	1	45	5188	5232	TATTGGCAATACTTCCGCATTCCGTATACATTGTAAGCGAAATTTTAAAAACCTTATTATGCTA	TAAAAACCTTATTATGCTAATTAGTAAATTAGACTAAACTACAGGCAGATTTCATTAAAGAAGT
858	CG1130	BcDNA:GH05150_AF145627	3	1	1033	6576	7608	GGCGACGCGAGTGGCCGGCAATGTTTACAACGGTAAGTTAGCCCTCGGGAAAGTCGGGAAATCG	ACCCATGATTTAATTTTTTCTGCTTTTTACAGGCTACACCCGCGAACTTTCGCCGCTGCACTAC
859	CG9629	BcDNA:GH05218_AY089492	3	1	388	5062	5449	TCAGTCGTTCCATCGATCCGGACACCTACCAAGTGAGTACCTTCTAGTGGAGATGCTATCAGTG	ATATATGTAAATATATGTTTTTAATTATGCAGCATGTTGGCACAATTGAGAAATATTTCGAAGC
860	CG9201	BcDNA:GH05289_AY060636	3	1	55	5166	5220	GAAAACTGGTCAGGAGCCTGTCGGAACCGGGGGTATGTTTTAAAACAGATGTTATCCCTATTCC	CCCTATTCCAATTTAACCAACTTAAAACGCAGACGAGCCAGAAAAAGTTGCGCCAGATGGAGGA
860	CG9201	BcDNA:GH05289_AY060636	3	2	60	6437	6496	GTGACAATGTCAGTATTTGTACGGTGACTGCGGTAAGAAAGTCGAATCGTTAATGTGTAACTCT	CTCTATCTTTAGTCCGGCTTTTTTTTTTGTAGAGCACAATGCAAAATTTTCTGTTATTTGATGT
860	CG9201	BcDNA:GH05289_AY060636	3	3	64	8572	8635	CACGCTGGTGCACCAGAACGATCACGGATTCCGTAAGTGATTGTTGGTCCCGAAATTTGGACAT	TTGAACTTACTCTTTTTCACTTCGTCTTGCAGTGTCTGCCTTGGAGGAGACCATCAACTCCAGT
861	CG2246	BcDNA:GH05377_AY047540	3	1	4497	6367	10863	CTTATCAACACTTTTCGCGCGTGTTTTCCTGCGTGAGTGAGAGTAGTCTGTACATATATTGCAT	TAACTCGTACTAATCATTTGAATTCATCACAGATTAGGCAGCGTACGGCCACCAAAGCGTTGCA
861	CG2246	BcDNA:GH05377_AY047540	3	2	61	11101	11161	AAGGACATCTACATCATCCAAACGGGCACAAAGTAAGTAATTCACTGGTGACCTTCTTCTGCTC	CTCACTAATTATATGTCTTTTACCCCCAAAAGGGATGCCAACAATAATATCATGGAGCTTCTGA
861	CG2246	BcDNA:GH05377_AY047540	3	3	55	11451	11505	CGCCCTTTCTGCTCCAATATATTCAAGAGAGCGTGGGTAGTGTGCAAACTAAGCGAAGATTGAA	AAGATTGAAACTAAATGTGATAATGCTTCTAGATTCCCGACTATCGAAATTCGGTGATTGTAGC
861	CG2246	BcDNA:GH05377_AY047540	3	4	968	11673	12640	GTCGACGGTCGGTACTCCCCTCCACCGACCAGGTGAGTTACATTCCCTCAGTCTTGCCCGTAGC	ACCACGTGATACTGCCCCACACTAACCACTAGAAACTCTACTCCACAACACGCCCCAACCAGCA
861	CG2246	BcDNA:GH05377_AY047540	3	5	69	12786	12854	GAGATGTCAGTGGACGCATCGCCATCATGGTGGTGAGTACCCTGGATCTGCGTCCCAAGGCTTT	AAATTAACTTTGAATGTATTTGCTTTAATCAGGATGACCTGATCGACGATGTGCAGGCCTTCGT
861	CG2246	BcDNA:GH05377_AY047540	3	6	68	13002	13069	CGCGTCAGCTGGACGAGTCGCCCATCGATGAGGTATGTGCCGCCCGGAGTTAATTGCCCTGAAT	CTCATAATTTTGTTTACTATCTCCCTCGACAGATCGTTGTAACCAATACCATTCCACACGAGAT
862	CG9867	BcDNA:GH05422_AY058292	3	1	52	6158	6209	TGATCTTTGGCTTATTCTACAATACACCCATAGTAAGTGGAGGCAAACGTGTGTCGCGATGTTT	GTCGCGATGTTTCTAAGGTGTTCTTCTTTTAGATCCAAGGCTGCTCGAATAGTGGACTCTTCCG
862	CG9867	BcDNA:GH05422_AY058292	3	2	56	6422	6477	AAGTACGATGTACAGCGTGTTTCCTATGAAAGGTAAGAAATGTTTAAATACACTCCTTGGGCTT	TTGGGCTTCAGTTTAATGAGTTCCCCCCGCAGGCTCCCCTTTACCAACCAGTTGGCCATCACAC
866	CG11763	BcDNA:GH05607_AY069048	3	1	53	9663	9715	CCACAAGGCGGCGATAGGCCAGATATAAAAAAGTAAGTCAAATGTAATACTTACTCCGATCTTT	CTCCGATCTTTAATCACAACGTACTGTTCAAGCATGTTGGTTGACGACAACTCCAACAAGTGCG
866	CG11763	BcDNA:GH05607_AY069048	3	2	61	9880	9940	CAACTCTCTAGATGCCATCGACGAGGAAATGGGTATGTATCTATTGGCGGCATTTCCGGGAAGA	AGATCCGTAATCCCTAGCACTTGCAGATGTAGATGTTTCCCCCTCATCGCGTAACTGTGGTCGT
866	CG11763	BcDNA:GH05607_AY069048	3	3	132	10075	10206	TAATGACTGAAGAGGAGCGTCAAATGTTGGAGGTAAACTATAAAAATGTATAAACAATAGAAAC	ATCGAGAGATATTCAATTTATGGTTGTTACAGGATGCATTTAGTCTGATTGCCTACTCTAATCC
866	CG11763	BcDNA:GH05607_AY069048	3	4	56	10319	10374	TGTTTCCACCACACTCAACTCGGCCATATTGGGTAAGTCTTTAAACACTTGTCTCGAAACGAAG	AAACGAAGTTACTAATTACTATGATTATGCAGAGTCCCTGAACTTCGAGCGTCGTCCGCCGCTG
868	CG7068	BcDNA:GH05679_AY069050	3	1	2169	5427	7595	GCTTGTTTGCTTTGCCAAACATCTGCCCAGGGGTTAGTATATCACACAGACACACATCACTTCC	TTTTCACTATTTTTGTAATAATTTAATTGTAGTTTATACTCCATCATTGCTCCGAATACTTTGC
868	CG7068	BcDNA:GH05679_AY069050	3	2	61	7774	7834	GGCCCTTTTCCACACAGCTATTGCACTTTGAGGTAGGTGGTAACTATACATGATATAGCAAAAG	AAGACCTCCTATTTATCACAAATCAACTTTAGATTCCCGCCTTAAGAACTGACAGATATCGCCT
868	CG7068	BcDNA:GH05679_AY069050	3	3	61	8314	8374	GATGGGAAAATAGCAGCCACAGTCAGAGCGCAGTAAGCAGTAAAATTCTTAAATAAATTTCAAT	AATGCGATAATACCCAAACGTTTGATTTCTAGCTATGCATTTGGCCAGCCAATTGTGGGTGAAG
868	CG7068	BcDNA:GH05679_AY069050	3	4	55	8706	8760	ACTATATTCCTGGAGTGCCCTTTGAAGCTACAGTAGGTGGCCAAGGAAAATGTCTGTTGATAAT	GTTGATAATTATGAACATTAATTTTGTTCCAGGCTCGCATAGCCCGCAATGATGGCGGCCAATT
868	CG7068	BcDNA:GH05679_AY069050	3	5	62	9045	9106	AACTATATCACTGCTAAAGTGTTGAATGATAGGTCAGTTGAGATATGGAAAATACATTTTAACT	CTATTTATTAATAATAGTATCACTATTTAAAGACCCACTGTAAACCAGGAAATTTCTGTGGTCG
868	CG7068	BcDNA:GH05679_AY069050	3	6	63	9219	9281	GCGGCGATATTATACTGTCTCGCAATGTGGATGTAAGTAAATATTTTTTGTACCAGAAGTTTAT	TTATGCTTTATCGATTTGGTAACTTTTCCAAGGTGGCCCCTGGGACTTTCCACACAATCAAATT
868	CG7068	BcDNA:GH05679_AY069050	3	7	56	9429	9484	TCATACAGCTTGAAGAAAATCTACTCAATGCGGTAAGAGTTATTAGGTATATCTCCGATTTCTA	GATTTCTATTAATTCTCATTCATTACTAATAGGTACAAGTTGACGCTCCCATTAGAGCACCTCC
868	CG7068	BcDNA:GH05679_AY069050	3	8	61	10161	10221	AAGCACCGAGTTGCCCTACTCCATAAAAAGAGGTAAAACACGAATTGGGTAAAAAATAAATGAT	GATATAAACATATTTAATATGTATATTTTCAGATGAACTCATTGCCATTCCGTTTGTGGTGCAC
868	CG7068	BcDNA:GH05679_AY069050	3	9	62	10354	10415	ACAACTGGATCCTAAGGCCACCAACCAACCAAGTGAGTTTTCCGTGTTACTGTTATGACCTTTA	TACGATTCTTTAACTATTTATACAATTTTCAGAGGTGGAACTCTACAGACGTAGATCCTTGCAG
868	CG7068	BcDNA:GH05679_AY069050	3	10	69	10835	10903	TACCAAATCTAATAGTATTACGTTACTTAGGGGTGAGTCAGATTCGGCGATATTATAACACCTT	AATGTGAATGTGATGTGAAATCCTCTCAATAGCGCCTTCGTCAACTCACGCCCGAAGTGGAACT
868	CG7068	BcDNA:GH05679_AY069050	3	11	53	11252	11304	CATTTGTGACACTGGCTCTGATGGAAAATGTGGTAAATGGAATGACTTAAAAATTTTACAATGA	TTTTACAATGATATTTCATTAATATTATCTAGGATCTGTATCCCGAATATCGAAACAACATCAA
868	CG7068	BcDNA:GH05679_AY069050	3	12	57	11483	11539	TCAGCGATTAGACTCAATGGCCACCAACAAGGGCAAGATAATTTATTTTTTATTAAAAGTACTT	AGTACTTACGTAATAGTGCAACTATCTTCCAGATGGCCTCAAGTGGTGGAACAAAACGGCGCCC
868	CG7068	BcDNA:GH05679_AY069050	3	13	60	11896	11955	CCGAAAACTCACTAGCCCTGCAAACGGTGGAGGTGAGTGATTAACTTTGAATTAACTAAAAATG	AATGATTTATATTTAATTGGCCCACTTTCTAGCTGCCAAACAATCTTAAAAACTTGAGTGTTTC
868	CG7068	BcDNA:GH05679_AY069050	3	14	69	12413	12481	GGCAGTGGTCATGTACGACTACTATGACAGCGGTAGGATTGACAAATTGAACAAATATCATTAA	GATTAATTTATCAATTTACCCTTGATATACAGCTCGCCGTGCCAGACAGTTCTACAGGGCACCC
869	CG3033	BcDNA:GH05723_AY047543	3	1	60	5287	5346	GACATATCTCTCCGAGAATGCTCTTTCGCCAGGTGAGTTACGTGCAGCGTCACCAAAAGAGAGC	GAGCCGCTAACAATTGGTGTGATCTATTGTAGGCTTGGTCTATCCGGAGATCCGCATCGATGCG
869	CG3033	BcDNA:GH05723_AY047543	3	2	69	7026	7094	ATGCCTCGGCTTATGGACTTATCGATTCCGTGGTAAGTTAAGATTTCAGTTGCCACTACTAACA	AGATAATAAACTAAAATACTTTCCTATTGCAGATTTATGGCAACTGGCTGTACTTTGTCATCTG
871	CG10142	BcDNA:GH05754_AY058295	3	1	161	6101	6261	TTTGAATCGTTGGGCTTAATGGTTATGCCGAAGTAAGTATATATGCTCTACAGGTTTCAAAATT	TAGAACTAATAGAAACAACTTTTCGGTGACAGTATCTTTTACGACCGCTTTTCGCGCCGGATGA
871	CG10142	BcDNA:GH05754_AY058295	3	2	59	6829	6887	CGAGGACTAAATCCGGAAACCTCCAATACCAAGTCAGTTTCCATAATTTGTTTTTGATAATCAT	ATCATGAATTTCATATTCCCCGGGACCCACAGAAAATTCCTGGCCGAGATCCTGGGATTCCAGT
871	CG10142	BcDNA:GH05754_AY058295	3	3	60	7202	7261	GGACATCGAGCCGGGCTGGGATGCAGATGAATGTAAGTATTGGAGCAAATATCCAACTTTTGCA	TGCAGTTTCCTAAGTTTTCGTACATCTTACAGTGTGTCGAAGGGACTAAGATACCAAGTACAGC
872	CG3136	BcDNA:GH05757_AY060638	3	1	3632	9461	13092	AACTTGAAAAAGAATGCGATTCCCTAAAAGCTGTAAGTACTCTCTTTCAGTTTAAATAATAAAC	ACTATTGAACTATATTGCTATTATTCTTGCAGGAAAATATAACATTACGGGATCAGATATTTCT
873	CG2144	BcDNA:GH05767_AY069051	3	1	63	5259	5321	GAGGGCCGGCCCACCGCTCTGCTTGGCATGGAGTGAGTTTATGAGCTGATAATTGCGTGAGATA	AGCGCCCCTATAATGCTCGTTACCCTTTACAGACTGACGCCGCCGCCACCTGCCTATGACTCCT
873	CG2144	BcDNA:GH05767_AY069051	3	2	61	5881	5941	ATGAGGTGGTGAAAAAAATATTGGATCATAAGGTGAGCTATTAGATAGCTTAATATAGAGGGAA	GAAAGCTGTAAAGTAACTCCTTCCCTATTTAGAGTTTTCCCAACGTTCTGCTTATGCTGACTGG
873	CG2144	BcDNA:GH05767_AY069051	3	3	59	6073	6131	TATTTGTATTACAACAACTGCAGCAAAACACCGTAAGCCCCAAAAGTACAATCTAAAAGAAAAA	AAAAACTGCATCTACAAATGATTCTTGCACAGATCCGCCTCAAAACGGTACAACCAAATCGATT
873	CG2144	BcDNA:GH05767_AY069051	3	4	58	6347	6404	GAAGTTCGGCCACGAAATAGTCCATCGGAGTGGTAAGGTTATGATCCCTCCGCGCCGATTTCTT	TTTCTTTAGTTAATTATTCATTCATTCTCCAGATTACTACACCTGGTATCAGAATGCCACCCTG
873	CG2144	BcDNA:GH05767_AY069051	3	5	52	6620	6671	TTATTGCCGTTGGATTAGCTTTGACCACATCGGTAAGTTTTCTGACCAGTTTTTAAGTACGCTA	TTAAGTACGCTATAGTGACCACGTTCTTTCAGACATCCCTTCATATTGTGATCAGCGTCTTGTA
873	CG2144	BcDNA:GH05767_AY069051	3	6	60	7403	7462	GTGCTTTTCTTCGACGTGCCTTCGCACATGGCGTAAGTTTAAATGAGTTCAGCCTGAATATTGT	TTGTGGTATAGTATATTTTTAATAATTTCCAGTGCAAAACTTATGGTGCCGACGCTGGTGATCT
874	CG2830	BcDNA:GH05807_AY047544	3	1	27	6850	6876	GGCAGCCTTAAGTGGATTGGGTGGCATGGGTGGTATGGGAGGCATGGGTGGTATGGGAGGTATG	GGGTGGTATGGGAGGCATGGGTGGTATGGGAGGTATGGGAGGAATGGGAGGTGGATTCGGCGGA
875	CG10139	BcDNA:GH05836_AY047545	3	1	57	5287	5343	ATATGAAGCACTTAAACCTTAAACAGCAAATCGTAAGTGTGCACAGTTTGTCATCAATCCCGCC	TCCCGCCTAATTTGGATCTATCACCTTTCCAGAAAACCACAGACGACAGCCCCTTAAACAGGTC
877	CG33057	BcDNA:GH05885_AY058296	3	1	52	6171	6222	TGGTTCACTGGTTACGGGTTTAGCACTGAAGGGTAAGTGATCACCAGTACAAGAAAAGCACATA	GAAAAGCACATAATCCGAATCCTTTTCCGCAGAGAGCGACATCGATTTGTTTCTGGAGCCCAAC
879	CG11066	BcDNA:GH05918_AY047548	3	1	3613	5045	8657	CCAGTCCAAAAAAGATTTGGATTTCCATAAGTGTAAGAAAAGAAACAGACAGGCGACAGTGATA	TTGATTTGGTTTCCTCTTCTATTTTTCCCTAGTGCTCTTGAGCCCCAGATCCAGAGAATCCGAG
879	CG11066	BcDNA:GH05918_AY047548	3	2	2698	9021	11718	GATATTTCGCCCAGCAACTGCCCAAGATTCAAGTAAGTGAAACGCCGAAACGCTTTCTACACAC	AAACTAACCATAATCGAACTGTTTATTTCCAGAACTGTGATCCGGAAACCACCGTTTGCTGTAC
879	CG11066	BcDNA:GH05918_AY047548	3	3	4286	11893	16178	TTAGCGCCATAAACTACGTAAAGAAGCAAGGAGTAAGTCTTTACTCATGATCGATCGCAGGCGG	CTTCTCTAAGCCCCACTCACTTTCACTTACAGCCCAACCGCTGCCCTGCTCCTAATATATGCTG
879	CG11066	BcDNA:GH05918_AY047548	3	4	55	16931	16985	TTAGCCGGAGTGTGCGCGACAAGGAACAAGCGGTAGGCAGGCAAATTTCTTACACGAACCAACG	GAACCAACGACTTACCTCCATCTTCCCTCCAGAACGAAGCCCACGGGAGTTAAGGATCTGGATG
879	CG11066	BcDNA:GH05918_AY047548	3	5	62	17139	17200	TTTGTTTTGAGCTCCGCCAGCTGCGTAAATGGGTATGTGAAAACATTCTATATGTCTATGTTCC	CCCTCAAACTCACTACAATTGAAACCCCTTAGTCTTCCGGTGACCGACATTCGGGTCAAGGCTG
879	CG11066	BcDNA:GH05918_AY047548	3	6	1217	17470	18686	CACCTCGGGCTGGGGAAAGCAAGCGTTATCTAGTAAGTGCTTATATTCAAAGTCATGATGCATT	ATTCGATACTTTTCTTATTTTTCGTTCAACAGTACATGAAGAGGGCGCTCTAATGCACGTAACC
880	CG3529	BcDNA:GH05942_AY058297	3	1	1325	5189	6513	TGTTTTCTCCACTCCAGTTGGCCAGCGCATAGGTGAGTAAACCACCCTCCCCCCTCCAGCGTAA	TGTCAACTAATACTTACCTTCTCACCTTTCAGAGGCCGCCACCGATGCCAACCTGGCCTCGGAG
880	CG3529	BcDNA:GH05942_AY058297	3	2	61	6966	7026	ATGCCATGGCACCCATTTACACGCCACAGAGGGTGAGTCGCTGAGGAATCCTCTTTACTTTAAC	AACCATAATAAATGCTTTCATATGCCTTTTAGAGTGTTCCCGAGATGCCCCCTCAGCTGGTGGC
880	CG3529	BcDNA:GH05942_AY058297	3	3	60	7755	7814	ATGCTGGCACAGTCGCGCACCGATGGCAACCAGTCAGTAAAGAGTGCTTTCCAATCGAGCTCAT	TCATCAAGTATTAACAATAATTCTTTTTTTAGTAAATCGGACTTGCTGCGGGACATTCCCTCGG
880	CG3529	BcDNA:GH05942_AY058297	3	4	193	7951	8143	GCTCAGCCGGCGAACCGCCGGTGGTAAGTAAAGTGAGTAACTAGCCGCCGGACAGCCGGTCTAA	CGTTTTGTTGTTCGGTTGGCGCCCACACACAGTCGACGAAAGAGAATGAGATCGACGAGATGGA
880	CG3529	BcDNA:GH05942_AY058297	3	5	163	8195	8357	TCGACGAGATGGAGGCGTGGTTGGGCAGCTCAGTAAGTAGCCATTCGAATAGCATTTTGTCTTT	TGACTAATGAGTCATTTGTTTCCACCACACAGCACATCGAGGGAATTGAGGAGCTGACCAGCTC
881	CG7413	BcDNA:GH05946_AY047549	3	1	62	6331	6392	CCGCCCAACGAGAAGAAGCACTCCAAGTACATGTGCGTATATCATCATGTCAGCCTGACCCCGT	GTGTATATAAAAAGCTTCCCTCTTTGGAACAGTTCTCTGCATGGCAACCACGCCCACGGAAAGT
881	CG7413	BcDNA:GH05946_AY047549	3	2	63	6748	6810	GCCAGATCATGTCGAGCTTCTTTCAGGCTTCGGTAGGAGTGCCGTTTCGGATTTCCATTAAAAC	CAATTAATTTGTTCTATTTTCATTTCGACCAGACCATCTACGGCAACAAGGACACTATGTTAGG
881	CG7413	BcDNA:GH05946_AY047549	3	3	302	7143	7444	GGACGGATCACAGAACCCACGGACTTTGTCAAGTGAGTTGCCGGCTGGCCTTGTATTTGGGTTG	TCATGTTTTGATATCGCCCTGTCTTTATCCAGGCAAGCTGGCGAAGAGGTAATAGCCAAGCTGC
881	CG7413	BcDNA:GH05946_AY047549	3	4	135	8181	8315	ATATTATGTGTGCAATATATATCTACATAAGAGTGAGTAGCACATCCACATTCTATCTCTGTCC	ATAACATCCATGCAACTCCTTACAACCCGCAGGTAAAGCGAATGGAGGACCCCAAGTTCAGTGA
881	CG7413	BcDNA:GH05946_AY047549	3	5	69	8697	8765	TGGTCTACAGTTTTTGCCGCAGCCCCGCCAAGGTAAATATTTCGGAGTTGCGTCCACCTCCTCA	AACATCGATTAATCCGCTTGCTATACCCGCAGGACCTTCAGGCTATGAACGAAAAGGTACGCGG
882	CG17294	BcDNA:GH05949_AY047550	3	1	52	5123	5174	CCTACTCCGAATGCTGTCGAGGCGTTAAAAAGGTGCTTAGTTTAAACCAAGGTATTCGTAATTA	TATTCGTAATTATTTTCAAAGTTGCCGTGTAGATTGCGTGACTCTGGCGTACTGGTGAAATTCG
882	CG17294	BcDNA:GH05949_AY047550	3	2	55	5472	5526	TTTAACTATGAACAGCTGAATGAGGCTTTTAAGTGAGCATCCGAGCAAGGATATTCTTATCTCA	CTTATCTCAATTAACGATTATCTCTGCAATAGCGTTCTATTGGAAAACAAGAATCACAAACTGA
882	CG17294	BcDNA:GH05949_AY047550	3	3	53	5744	5796	GGGATCCAGCCTCATGCGTTATGATTGGAGATGTATGTAAAGTAAGGAATACATTTTGAAAACT	TTTTGAAAACTTAACGAATTCTTGATTCGCAGGATGCCAATGATGACATAGTGGGCGCCATGAG
883	CG9528	BcDNA:GH05975_AY058298	3	1	2477	5401	7877	TCTACAAATATCCTTTTGAGCTGGTGATGAAGGTGTGTACATTGCATTTTCCCCTCTCCATTTC	CATCTAACTTATTATCCTCGTTGCTACTGCAGGCCTATGAGCGGCGGTTTCCCACATGCCCGCA
883	CG9528	BcDNA:GH05975_AY058298	3	2	66	8814	8879	AGTCACTGGGAATGGATGGACTACTGCGATTGGTAAGCAAGCCGGCGGAGAACTTATCGCTGAG	TACATTTTAAACAATATGCTGTCTGTCTATAGGCTTTGCACATCTGCGAGGAAGGCATTCAGAA
883	CG9528	BcDNA:GH05975_AY058298	3	3	60	9139	9198	CATTGCATGGACAATCGTTAGTGCTTTTATTGGTGAGTCTGAACAAGCCGTCATATGGAATTGC	TTGCCTGTTAACAACGCTTTGAAATCCTGCAGATGAGCACACCCGATCCAAGTTCCTGTTCTAC
883	CG9528	BcDNA:GH05975_AY058298	3	4	603	9318	9920	TTGTGCCTGACTTCCTGGGCGGACCGTGCAAGGTAAGCAAGCAAGGCGGCAGCCACGACTTCCG	CTGCTCTAACGTATTGTCCTCTTTCCACAAAGACCATGATTCACGAGGGCGGACTGGTGCCTAA
883	CG9528	BcDNA:GH05975_AY058298	3	5	560	10243	10802	CCGGGTCACCCAGGAGCTTCCGGAAAAGAATGGTGAGTTAATAATGCACTTACAAAAGGTTTTC	CTTACATATAATTAAATGCCCTTCGCCCACAGATTCCGCCGTCTCGTACTTTGATCTGCAGGAC
884	CG9106	BcDNA:GH05991_AY060241	3	1	130	5420	5549	TTCTTTTCCACTTTTGATAGTTTTATATTCAGGTGAGTTAATTATCACTTATAATATAAGTATT	TTAATTGGCTGCATTCGATATTTGCCTCATAGATATCCCGAACCGCTGCCCTTCCAGGATGGTC
886	CG11606	BcDNA:GH06023_AY075315	3	1	60	5106	5165	GTTGCGGGCCCTGCTTAACGAGCTGGTGGAAAGTGAGTGAGAACAAATGACCATACAGAAGATT	GATTCCCACGACATCCGACATACTCGTTGCAGCGGGCTACAAAACAGTGGCCATCGACCAGAGT
886	CG11606	BcDNA:GH06023_AY075315	3	2	54	5354	5407	TCTACGTAGACGTCAATGTGGCCCACGCGATGGTAGGAACACTTGATGATGGATAATAGCAAGT	AATAGCAAGTTAATTTGTATTTGTTGCTGTAGAGTGTCTCCCATAATCTGCGGAAGTTCAATCT
886	CG11606	BcDNA:GH06023_AY075315	3	3	54	5477	5530	CTGGCCAACCGAAAACAGATGCCGCCCTGACGGTAAGTCACTATAAGTACCACCTTCAAATCAT	TTCAAATCATCATTTAACACGGACCATCTAAGCACTGCTGCACTGCCTTCAATGGGGACTTGAT
886	CG11606	BcDNA:GH06023_AY075315	3	4	62	5806	5867	CAGCTGAGAGGACCTTACGACGTTGCTAATTTGTAAGATATAGCTAACTAGATTACCTTTAAGA	GATGAAGTCTAATTGGTACTAACATTTTAAAGGGCCTTTATCTTCGGCCTATCAGAGGACCAAG
887	CG10512	BcDNA:GH06154_AY047551	3	1	2354	5404	7757	GCAGGCGCCAAATGCGTATGCTAATGTTGGCGGTAAGTTCATAAGCTTAATTTATGCAAACAGC	TAAATTCTAAAGTGAACCCAACCCCTTTGTAGGCTTTTCCATCACGTACCGCACCATGTCCGCC
887	CG10512	BcDNA:GH06154_AY047551	3	2	809	8708	9516	ACTTCAACTCCCGCCTGCGAGGCGCTACTCCGGTAAGAATGTACCCAAACAAAAATAACAAGAT	TTTATTTTCAATTGAAATACTTACATTTTCAGACCGATCCCAGCAAGCCCGTTTTGCTGGCTGG
888	CG9946	BcDNA:GH06180_AF145633	3	1	299	5791	6089	CCCATTCGCATCAACCTGATAGCACCGCCACTGTAAGTACCTGTAAACTATTGTAATTTCCCTT	AACGTAATCGCTCTTCATCCGTATCCTTTTAGCTATGTAATGACCACATCCACTACCAAGAAGA
890	CG9057	BcDNA:GH06230_AY060242	3	1	1373	5457	6829	CAAGTCCCAGGATGTCTATGGCAAAGTAAAAGGTAAGTGCAGCAAAGGAAAACAGAAGAAAATG	TTCATCGTAATGTGAACTACTCATATTTTCAGGCAAAAATCGTGTCTTCGAATGGGCTTTAACG
890	CG9057	BcDNA:GH06230_AY060242	3	2	545	7268	7812	CAAGTGCGAGTCGGATGTCGAGGAAGATAATGGTGAGTGTTGACGGTAGAGTTACAAAAAAGTA	AAATATAAATCGTAAATATTTTTAATTCTCAGATGATAAACAAAATGCCGTCGTGCAGAATGGC
890	CG9057	BcDNA:GH06230_AY060242	3	3	692	7864	8555	CGTGCAGAATGGCAAGAGTTCTGAAAATGACAGTAAGTTCCCGATCCCCGATCCGATCTTTTGT	ATGGTGATTGCCTTTGCTCAATTTACTTGTAGTGCCAGTTCCCGCCAGCGAGGATCCAGTCCTA
891	CG15101	BcDNA:GH06241_AY058299	3	1	58	5788	5845	TTCCGAGTTTACCAGGTTATGGCTGGTCACAGGTGGGTTTTGTCCAATCTACGTAGTGTATTAT	TATTATAGGCTTATCTGTCTCTTATCCTGCAGGGCACCTCCAGAAAAGGACTGGGTCCCGCTCA
892	CG5684	BcDNA:GH06247_AY047553	3	1	1494	5329	6822	TACACGGTCGGCCATCAAATATTATGAAATGGGTAAGCTGCGAGGGTAACCACGAGTGGGTCCA	GTAGTTTGACCCACAACCAATACTTTTCCCAGACAATGCCCTCGGCCATCAGTGGCGCGCCACA
892	CG5684	BcDNA:GH06247_AY047553	3	2	59	7164	7222	ACCTGGCAGTTCAACTTCAAGTTTAACCTGAGGTAAAAGTGTTTTGTTTATGCTCTAATGGGGG	GGGGGGTCCTATATTATCGTTTGTTTCCCTAGCGAGGACATGTATGCGCAGGACTCGATCGATC
892	CG5684	BcDNA:GH06247_AY047553	3	3	1276	7641	8916	TGACGGGCATGGCCTTCTTCAAAATGCGTGAGGTACAGCACACAAATGATTTCCACATTACACC	TACCTGCCTAATGAAACTTACAATCTTTGCAGATGTTCTTCGAGGACAACATCGACCATGCGAA
893	CG12005	BcDNA:GH06271_AY058300	3	1	64	5182	5245	GCTTGTGAATTCCGCCACACAGATAGCCAAGGGCAGGTTTACACCCGCATCCGTGTCGAATGTG	CCCTTCTCATAGAGATTCTTTGTTTCCTCCAGATCTGACCGCCAAGGCATATGACATATCTGCT
893	CG12005	BcDNA:GH06271_AY058300	3	2	210	5630	5839	TTTCCAGTACTTGACGGAAAACTTCCAGGACGGTGAGCCCTGATTTCATTTTAGCATGAAAGAT	ACTCAAACAAATCAATTTTCTTCCCGATACAGAGCTGCAAGCGATGGCCGGTGACTTCGTCTAC
893	CG12005	BcDNA:GH06271_AY058300	3	3	58	6190	6247	TGGTTGCCAAACTGGACTCCATAGAACTGCTGGCAAGAAAACGTAACATTTTGAAATGCCTCTT	CCTCTTTTTATACATGCTATTTATTGTTACAGCACCAAGCTGCCGTGAAGTTCCCGCCTTCCGT
893	CG12005	BcDNA:GH06271_AY058300	3	4	67	7694	7760	GATTCGATGAGGCTGCCGATGTTGTTGGTGATGTATGTACTAGTATAGCCATTTTAGTTCTCTA	CTTATTCGTGAAATAATATTGTCTCATTAAAGCTCTCGGATCTACTAAAACATCCCAGTTTGAG
893	CG12005	BcDNA:GH06271_AY058300	3	5	114	8184	8297	AGCTGTCGAAATACAAGGCTCAGCATACCATGGTAAGTTAAACATGCACATATTATTATAAAGA	CACAAAACTTAAACTCATTTTCTTTCTTATAGCAAGTGCGAATTGCGGCGCTGCAGCTGCTCTA
894	CG14989	BcDNA:GH06302_AY069052	3	1	824	5216	6039	GATTGGAGTTTGCTGTGTAAAGAGCTCTGCGGGTAAGTTTCGGATAAACAGCAATCGAAAACTC	TTTAATCAGCATTTTATGGTTGATCCTTGCAGAGCTGGCCTGGGCGTTGCTTCAACGCCTGATG
894	CG14989	BcDNA:GH06302_AY069052	3	2	130	6144	6273	CAAGTGCCGGCAACTGTGTGGACTGCCTAGGGGTAAGTGGAAAATAATATATTGAAACTCTATT	CATACTAATCAAATGCACTTATTTACTTCCAGCTAAAGCGGGCGACTTGGTCTGCTCGAGCTTT
896	CG1938	BcDNA:GH06357_AY058302	3	1	368	5266	5633	TGGAGAGGAGAGCGAAGAGCGTGAGAAACTGCGTACGTAGGAAACGGAATAAAAAAAGTGGGCA	CCCTCTCTTCCACTCTCCCTCTCTCTCTTTAGCACTCTCTGTTGCAGCGCCAGCACATCCCGTT
896	CG1938	BcDNA:GH06357_AY058302	3	2	5832	5829	11660	AAGGATGCGGCCGCGGAAAAGGAGAACCTATGGTGAGTGCAATTGCAGTAGTAGCGACTACTTC	GCATTGATAAATTTCGAATTTATTTCTTACAGGTCGGCGATATTGAATGAAGTACAAACACAGG
896	CG1938	BcDNA:GH06357_AY058302	3	3	66	11852	11917	CTACATTGATGTCAAGGATGAGTACAGAGACGGTGAGTGATTTGATATCTGTTCATGTTTTGCA	TAGTAATTGATCTTATGTTGCTTCTATTGCAGACATGACGCGTTTAGGCGTTTGGGTCCTGGAC
896	CG1938	BcDNA:GH06357_AY058302	3	4	64	12319	12382	TGGGCCTCGACATCGTTGTTGTGGTCACAAAGGTGAGTGCGGCATGGAAATATTGAAAACTATT	GTGATCTTTAATCTTTGGATTTGCCATTACAGACGGACTACATGACCACGCTAGAGAAGGAGTA
896	CG1938	BcDNA:GH06357_AY058302	3	5	73	12613	12685	GCGCTAGTCGTTGAGAAGGATGCGGTACTCATGTGGGTGTCCCTTTACTCTGTTTTGCACTAGT	TAAGCAATTTACTTATCTTTGTATCCCAACAGTCCGGCTGGCTGGGATAGCCTGAAGAAGATTA
896	CG1938	BcDNA:GH06357_AY058302	3	6	71	12798	12868	CAGACATTATCAAATCGCCACCAACTAGAAAGGTACGTTACTTCATTCATTCATTTGCTAAAAT	AGCATAACTTACATATTTTACCCCTCTTCCAGGCGGTTTCCAATCGCGAGGCGGAAGTGCAGAC
896	CG1938	BcDNA:GH06357_AY058302	3	7	61	13055	13115	CCGGCACCACCGGACAGAGTTCGCCCAAAAAGGTACGTACGCCTAATGCACATCAAAAGTACAT	CATAATTAGCTCATTCGTGGACCCATTTTCAGATTGATCCCAAGCTGACGCCAGCAACGCCCGG
897	CG7452	BcDNA:GH06387_AY047555	3	1	55	5397	5451	AGGTCTCCATCCAAAGGTTTCAGGATGTGGCGGTAGGTTATTTACTATATCTTCTGAAGAGCGG	GAAGAGCGGAACTAATTCCTTAACACTCATAGGTGCCCCACCATCTGAGCCTACTGAAAAACCA
897	CG7452	BcDNA:GH06387_AY047555	3	2	61	5699	5759	TACTGCCTTCGCTGGCATGAAGGAATTTGCGGGTAAGTTTGAAATGCCATCTAAATTCTTTCGG	CGGCTTTACCAACACACCTACTGTATTTTTAGAGCTCCAACTCAAATCACCCACCTCCACTTTG
898	CG8336	BcDNA:GH06403_AY058303	3	1	1241	5146	6386	ACATCTTAACCACACCAACGCTTAATTGAAAGGTAAGCAAAACAGCCTAATAGAATATATAAAG	GTCTTGCATTCGTTGTCTACTGCGAGTTGCAGGTGTTTTGCCGTTATCGCCACACAGTCACACT
898	CG8336	BcDNA:GH06403_AY058303	3	2	55	6429	6483	GTTATCGCCACACAGTCACACTGTGAAATAAGGTAAACAATTTTATTCGCAACTCAGAAATCGG	AGAAATCGGGTGATAATATCAGTTTGAACTAGTCTGGAGTACTTGGCGGGCAGTGATAAGTCAC
898	CG8336	BcDNA:GH06403_AY058303	3	3	77	6628	6704	CTACCTGGACATTTCCATTGGCAAGGAGGATGGTGAGTGGAATCTGACCATTGCCATGCCAACC	TGTTACTCACACGTACATATATAATGTCACAGCGGGTCGAATGATAATTGAACTGCGCAAGGAT
898	CG8336	BcDNA:GH06403_AY058303	3	4	193	6950	7142	CAGTTTTCGATGACGAGAACTTCGAACTCTCAGTAAGTTCCATTTTACAAAAAGAGGTCACGGA	AACCATATCATATAACCGATAATCTCCCACAGCACAACGAAGAGGGCGTGGTCAGCATGGCCAA
898	CG8336	BcDNA:GH06403_AY058303	3	5	54	7464	7517	AAGACTGGCCGCGCAAGCTCGACAAGTTCACAGTGAGTTATGGTTACATATATAATCCGTCAAT	ATCCGTCAATATCACTACTTGTTGTGCAACAGGGAGATGGGGCGGTGGAACTTCTCACGGGCAT
900	CG4377	BcDNA:GH06474_AY060639	3	1	58	5229	5286	ACTGGACGTTTGCGTCACCATTTATGAGGATTGTAAGTCTAAGCTTCGAAGGATATTGCATTTT	CATTTTTAAATGCAACAAAATTTCCGTTTTAGTTGCTGTTAGTGAGCGCGGTTGCTTTTCTCAA
900	CG4377	BcDNA:GH06474_AY060639	3	2	64	5442	5505	ATTTCAAATGCATTCAATGCATTGGTTCTGATGTAAGTAAGCCAATTTGACAAAGTTGCAAACG	TAATACATATATTTCTTATATTTTCTGGCCAGTCAGCTGATTGCAACAAGGGTGCCACCGCCTC
902	CG1903	BcDNA:GH06537_AY102658	3	1	62	18872	18933	AGCAGTTTGGGCGTACCCACCGATCCAATCAGGTCTGTTGTATATATTATATATATATATATTG	TGATTGTATTATAATGTAATATCTTTAATCAGGTTAATGCGCCCGAGTACATCTTCCTCATCTC
902	CG1903	BcDNA:GH06537_AY102658	3	2	70	19421	19490	GCGCGGCGGTCGCTTCGATTTGGGCATTTTGGGTAAGTGTCGTTGAGTTGAGAGTCTATTGCGA	TGTAATGCCATGTATCTATTTTACTCCACTAGATCTTGGAGCTGCCGGTGAGAATGTCACCCGC
902	CG1903	BcDNA:GH06537_AY102658	3	3	62	19630	19691	AGAGGCATGATATGGCAAGAAGCCATTGACAAGTAAGTTAAGGAATCTTATTGTAAATGAGTTG	TGTTAATTCTATGAATTTAAAATAATTTGCAGATATGCCGATCTGTTCAACGAGAACGAGGGCT
902	CG1903	BcDNA:GH06537_AY102658	3	4	86	20071	20156	GTAGAAATGTTAGCCTGGGGAACGACTGTGAGGTAAGTGTGTGTAAGATTTGGCTACACTTTAT	CTTTATTGACATGTTTACTTTTGCATCTTTAGGTGGGCTTGCGTCAACGTTTGTACCACGTTCT
903	CG10992	BcDNA:GH06546_AY060640	3	1	76	5373	5448	AGGTGGTGCGCAGTAAGGCCAAAACCTGGACGGTAAATTCCTTTGTTTCCAACCCTTTTCTTGC	AAAATTGCATTTTCCCGTTTCCTATCCGCCAGGTGGGTCGCAATTTCGATGCATCCGTAACGGA
903	CG10992	BcDNA:GH06546_AY060640	3	2	146	5710	5855	CCTTTGGTGCCGTGGAAGCCATGTCCGATCGCGTACGTAGCTTACCTTATCGATATTATAACCC	TTTTTTTTTTTTACTGATTTCGCAATGGGCAGGTGTGCATCCATTCCGGCGGCAAGGTGAATTT
903	CG10992	BcDNA:GH06546_AY060640	3	3	508	6024	6531	TCGTCAGCGGAGGACCCTACGGATCTAATCAGGTTGGTGATCTTCTCCTGCTTTAATGGGATTT	AAAAACGATTCTAATATGCACTTATTTTGCAGGGCTGCCGTCCTTACGAGATTTCTCCCTGTGA
904	CG8592	BcDNA:GH06596_AY075316	3	1	76	5289	5364	GCTCCACCGGGAACTTTCACATGCACATCAAGGTAGGGATTCCACCCATTTGCTAGGGGTAAAT	CGTGGTTTTATTTTGGCAATCCCCGTGCGCAGAGACGTCATAGTTCCTTGTTGGGCAAACTCCA
904	CG8592	BcDNA:GH06596_AY075316	3	2	152	5638	5789	ACAAGCAAGAGCAGGAGGGAGCTACCCGCAAGGTATGTTTTGGGTGGGCAGAAGCGAGATGTCG	TTGGTGAGCTTGATATCTCCGTTTTTTTCCAGCTCGAAGATTCCACTTCAGATAAAGCTAATCT
904	CG8592	BcDNA:GH06596_AY075316	3	3	118	5862	5979	TCCCTAAGAACTTGGGAATTGTCGTTCAGAACGTAAGTTTCCTTTATTCGCAAATAAATATACA	TTAATGAAGCCTATTTACATGTATTTTTTCAGGTCTCAAACATCTCGGTGGAAACACTGCCCGG
905	CG3815	BcDNA:GH06635_AY069054	3	1	156	5099	5254	AGGACCCGAACGCCTCACTGAGCATCATGGAGGTGAGTGTGCCGCCGGGACGCCATTCAGAGCT	CACATTTAACATAACTTTACTACTTCGCGCAGCAAATCAAGCAGCTCATCCGCCCGCCGCCCAA
905	CG3815	BcDNA:GH06635_AY069054	3	2	63	5446	5508	CGATGCCCCTCCAGCTTCCACCTGCAATGCCAGTGAGTATATACACGCGCATATAGCTGCTCAT	TTTTGAGTGCTGATTTCGTGCTTTCGCCACAGTGATCCACCGTTGAGCGAGGAGGACATACCCA
905	CG3815	BcDNA:GH06635_AY069054	3	3	60	6194	6253	GGATGTGCCCCAATCATGCCGAGAATTTTATCGTAAGTCAGCCAACGCACATGGAGGTCTGCTT	GCTTGGGTTCTAATGAGGATGTCTGTTCACAGGATGCCAATATGACCAATAGCATTTCGGCCAC
905	CG3815	BcDNA:GH06635_AY069054	3	4	71	7777	7847	CAGTTCGAGACGAAGAAAATCGACAAAGAACGGTAGCTATAGTTTATTTGCCCAACTTACCCAA	GATAACCACTTGTTGATTTAATCTCCCCGCAGATTGGCGCCCATTGTTAAGCCCGCCTGCCGCT
906	CG2727	BcDNA:GH06663_AY070494	3	1	4988	5150	10137	GTTGGCCATGCAGTTGGACGACATTCTGCATAGTAAGTCAGAAATGGAATCATTACAGAAGTTA	TGCCTTATGTATAATTTTATTTTGCATTTTAGTTAACAACTGCAAGGCGGATTGCTCCTCACTC
906	CG2727	BcDNA:GH06663_AY070494	3	2	61	11234	11294	ATTGTCGATGAGGTGGGACCCTACGTTTACAGGTAAAAGATCATAATTTGTAGCATGAAAGCAA	CAATCTGGCTCAATCCATTACCTCATCTGCAGCGAGACCTGGGAGAAGGTGAACATCGTAGAGA
906	CG2727	BcDNA:GH06663_AY070494	3	3	60	11469	11528	AGCGCCACCTCGCAGAGTAAGCACGCGGCCCGGTAAGTACTGCTACGCTCAAAAGTGTGTCCCC	CCCCATTATTAACCCTGAATTTCTTGGTTCAGATTCTTGCGTCTAGCCATGGCCAGTATCATGG
906	CG2727	BcDNA:GH06663_AY070494	3	4	58	12101	12158	CGGACTTTTCAACGTGTCGTTGTGTCAATACGGTAAGAATGAATGCGGGATACCATTACCGATC	CCGATCAAATTCAAAAGTAACGCTCTCTGCAGACTCTCCCATCATGCTAAGCTTCCCTCATTTC
906	CG2727	BcDNA:GH06663_AY070494	3	5	58	12281	12338	AGAAGCATCAGTTTTTCTTCGACGTTCAGCCTGTAAGACCCAATAAAAAGATCTATCTCCCAGA	CCCAGACGTATACTTACAACATTTTTTCGCAGAAAATGGGAACTACCTTGAGAGTACGCGCCCG
907	CG3700	BcDNA:GH06673_AY069055	3	1	65	5256	5320	GCCAGCCGAACAGACGAGGCCTTTTGAGAAGCGTGAGGAGTGACTGCAACAATTCCCTTCGATT	ATGGAATTTGAATATTCGTTTTTTTTTTTTAGAGTGCAAGCAATACAACGAGGTCAGATCCGCC
907	CG3700	BcDNA:GH06673_AY069055	3	2	63	5535	5597	CTGACTGCGGCGCATTGCCTGGAGACGGATGAGTAAGTATTCTCTGGGATTCTCTTGAGTGATA	ACTCCTTCCATATGTGTACTTTTAATTGTCAGATCGAAGGCCGAGCGACTGGACCCAAACTTTG
908	CG9547	BcDNA:GH06693_AY058305	3	1	118	5556	5673	TTTGCCCAGCATGGCGGAGGGCAAGCTGATTGGTGAGTGCCAAATGAATAAAATCATATTTTAA	ACGAATCTCAATTTCTTTACATATTTATTCAGGTGCCTTTGGCCTAACTGAACCCAACCACGGT
909	CG6098	BcDNA:GH06740_AY058306	3	1	61	5663	5723	AGCTGGATGTCAGCGGTAACAAGCTGACCAAGGTGGATTGACTAATTAGTTATCATTTTAGACC	ACCACTGAGTTAAGCTTAATTCTGCCTTTTAGATTCCCTCGGAGCTGGGTCGTCTTCCGCTCAC
910	CG5196	BcDNA:GH06759_AY095004	3	1	835	6119	6953	CCGGACTGATGCCAAAACAGTGGCATCCCAAGGTAACCGGAGAACCAGAAGCGCACGGCACACG	TGTGTATTTTAATGAATTTTAATTTTTGTCAGGATCCCAAGGACGCCCAGTTCCTGCAGTACTG
910	CG5196	BcDNA:GH06759_AY095004	3	2	103	7036	7138	CAAGGCACCACGCTCCCATCATTGTCGCAAGTGTAAGTGATATTAAGATGATTTGCACAGGAAT	CACCATAATGATTTATATATCTGACCACTTAGGTGATCGCTGCGTCAAGAAGATGGACCATCAC
910	CG5196	BcDNA:GH06759_AY095004	3	3	54	7660	7713	TGGTGGAGGGTTGTGATCAGTATACATTGACGGTGAGTATTGCAGATTGTATTTAGAGAGCGCA	AGAGAGCGCAGATTAACATGTATTTCCTGCAGCGCGAGCAACTGGCGCAGAAGGAGGAGAAACG
911	CG15093	BcDNA:GH06781_AY069057	3	1	67	5149	5215	GCCGTATCCCCTTAGATTTCTTACACCAACAGGTGGGTGAAATCTGGTGGCTAGTTGCCTATTT	GTGATTACATAACACTGTAGAACTTTTCGCAGACATGTCGCTCCGTGTGATGTCCCCCGCTATG
913	CG5467	BcDNA:GH07007_AY060642	3	1	620	10269	10888	CTGAAGTGTTGAGGTTGCATATACGCCGTGTGGTGGGTATGGGTTCGAGTATGAGTATGTGATC	TCCACAAATTAAATTTACGTTTTATGTTCTAGCACAAAAAGTAGGAGCAATCCCAAATCCGTGC
914	CG5555	BcDNA:GH07062_AY047557	3	1	67	5197	5263	CAAGATCGAAACGGATTTGGATCCCAGTGCAGGTAAAATTCAATGCAGCAACGATAGCTTCGGA	AGGAAGTGCATTAATTCTATATTTTCGAACAGATTCTGAGGGAGCTGTGTCCGCCGAACATCCA
914	CG5555	BcDNA:GH07062_AY047557	3	2	62	5613	5674	ACCAAAGGTCTTATCCATCTCTACAAGAAAAAGTGGGTTAACTCTGCTCTATCCTACTAAATAT	ATTTCACTCACCATTATTTCTGTATGTTTCAGCGAACGCAAGGCCATCAAGGAAGCTCCATCTA
914	CG5555	BcDNA:GH07062_AY047557	3	3	67	5846	5912	GGCAGCCCCAATCAGTTCATGGTGCTTTTGGAGTAAGCGGCGTTCCAATCTGACATTACAGATT	GGATATTTACTAATATAATCACACTCTTATAGATTCCGCTCGAATGAATCCGCTTTGGAGTTCT
914	CG5555	BcDNA:GH07062_AY047557	3	4	66	6705	6770	TTGGAGCGCAAGTTGGCCCAGCATACAGCTAAGTAAGAAATACATTCACATCGCCTTTCCTAAT	ACCAAATATTAACCAATTTCGTGCTCTTGTAGGCTAAAGGATGTACAGAAGCAGCTGAACGAAG
916	CG6761	BcDNA:GH07092_AY058308	3	1	51	5915	5965	GATAGCAAACATGCCAGGCAGGAGCGAAAGGAGTAAGTACCATGTATTTACAGGATATATATGT	AGGATATATATGTAACTCAAATTGTTTAACAGGCCGGAAGTGGTGATCCACGTCTGCGACGAGG
916	CG6761	BcDNA:GH07092_AY058308	3	2	60	6906	6965	CATTCCGCTACGAAACGCTGCCGGGACCAAATGTATGTATATATATTTCCAGAAACTAATACTA	ACTACTGCATTGAATATTCGTTACTTTTTTAGGGCTGCCAATTTCGCGAGCACAGTGTCCTGGT
916	CG6761	BcDNA:GH07092_AY058308	3	3	53	7204	7256	CCAACTCTGCATGGACAGTGTGCTCAAGAGAGGTGGGTATGTGTGCTTGAAGGTAATGTGCTCC	TAATGTGCTCCGTACTCAACCCTGCTCCATAGTGACCAACCATCGTGTGAGCCGTCGGATGCGA
916	CG6761	BcDNA:GH07092_AY058308	3	4	61	7483	7543	AGGAAAACTAGAGGCAAAAAATCACGAAAGCGGTAAGGATTTTGAAATATTGAATGTATATGAA	GAAATAATAATTACCTGGAACTGTTTGGCCAGTCCCACCGATGTGTCGGGTCGTTTTTGGTCCG
917	CG17035	BcDNA:GH07145_AY094681	3	1	73	5141	5213	GGCTATGGATCCAGCACCATAGTCCACGTAAGGTGCACCGCTTCTCGTAGGAAATCTGTGAGAG	GTTACTCCTGTATCTTCTCTCCCCGGATTTAGCTAAGGGATGCCATTATAGCCGCGGAGGCGAT
917	CG17035	BcDNA:GH07145_AY094681	3	2	63	5374	5436	CCAGTGCCCCGCACCGGATATCGGAGGACCAGGTGTGGTGACGCACTGCGCATTATGTAAATTC	CCCCAGCATCCATATGTGTGTTTATCTTACAGCGCCCAGAGCGGTTCAGAATAAGTTCTATACC
918	CG10116	BcDNA:GH07181_AY070495	3	1	59	5053	5111	AGCTTTGTTTTTGACCCTCACAATAGCAGCGGGTGAGTAAGGCGGTACATAAATAAATACTCAA	CTCAAGAACTTAAATGCATGAAACATTTTCAGTCTACGGAGAGACTGGATTTTTCCTGAACACA
918	CG10116	BcDNA:GH07181_AY070495	3	2	54	5230	5283	AGGAGCTCCTTCTATGCCGCAGATCCAACAGTGTGAGTCATCTGTTTACCTAAGTATTGCCCAA	TATTGCCCAATAAATAACCTTTGCTATTTTAGCGTAACTATTCCCCGCTGGCTTGGCAATATCT
919	CG5529	BcDNA:GH07238_AY058309	3	1	2948	6017	8964	CAACATGGACGATCACAGCGTTTGTAGCAATGGTGAGGTGAGCCTCTGTACTATGCGGGGGGTG	ATTTCTAAAATTGAAATTCTCTTTTCTTTCAGGCGGTAAAGATGACGATGGCAACAGTGTCAAG
919	CG5529	BcDNA:GH07238_AY058309	3	2	134	9194	9327	TGCCAGGTGAAAACTTGGTACCAAAACCGCAGGTGGGTTTTAACTTTAATGATTTTTTAATTTG	ACTAAAGTTTGGTATCTATTATCATTTTGCAGAACCAAATGGAAGCGCCAAACAGCAGTGGGCC
920	CG4152	BcDNA:GH07290_AF145638	3	1	53	6201	6253	CACCACAGCAATGGCAGTGCTGGCCAATGCAGGTAAATCATGTGTAAAGCAAATTCAAACTTAG	TTCAAACTTAGTTTAATTTCCATGTTTTGCAGGTGAGGCCGGCAAGGGAGATCAGAAAGGACGC
921	CG5762	BcDNA:GH07296_AY075317	3	1	58	5553	5610	AAACTGAGGCTCCTCGACGCCGCCGAGCCCAGGTGCCTATTTTTTGGAATATTTCAAACAAAAA	CAAAAATCAATTTGAAATAATCTTTTTTGCAGGAAGAAAGACCGAGTACGGCAAAGCCATGTGA
922	CG9119	BcDNA:GH07301_AY058311	3	1	268	5239	5506	GTACGTGCCCCCATTGTCAGAGTTGCAGAACGGTGAGTCGAGTTGGATTTCCCAGCGATCCCGC	AAGCTCTAATGGTTACCCTACCTCTCTCACAGTTATACAGGGTGCCCTGGCGGCCAACTTCGCC
923	CG6706	BcDNA:GH07312_AF145639	3	1	393	5101	5493	AATAAAAGCCAGTTCTGGGACTAAGCAAGCTGGTAGGTTCCTAAAAACATGTACACATAAGATT	ATGCGCTATTCACATTTAGAATCGTTTTACAGCCCACGCGGTCAACATGTTCCGGCCAAGTTGG
923	CG6706	BcDNA:GH07312_AF145639	3	2	176	5757	5932	ACAGGCTGCACATGTGGTGGAACGACACTCAGGTGAGTTAGGGTTTAGCTTGAAGATTTCATTA	ATTCTGGAATGTAATTTTGGTTTCCTTTCCAGTGCAATGCTGCTGTGGGCGTAAAGTCCTTCTT
923	CG6706	BcDNA:GH07312_AF145639	3	3	61	6415	6475	TTTGCACGCAAGGCATTCTGTGAGGCTTATAAGTGAGTTGGATATACTAACTTAAGTCTCAATT	ATTTAAAATTATTGCAATAAACTCCCTTCCAGATTGGATATGTATGGCAGAGCCTATCAATGGC
923	CG6706	BcDNA:GH07312_AF145639	3	4	55	6657	6711	CCACCAGTGGTGACATCACAGTGGCTGGCATTGTTAGTACCAGTAAAGTCTATTAAAATTCTTG	AAATTCTTGTAATAAATTTCATATTTTACTAGACTGCTGATGAGTATCTTGTGGAGTACGACAG
923	CG6706	BcDNA:GH07312_AF145639	3	5	55	6931	6985	CTCTACGTAATACATCCTTCGAGGGTGTGACGGTAGATAGATAAACAATCCAGTTTTTGCAGTT	TTTGCAGTTAAAACATATTTTACATTCTCAAGGGACCCGTGCGTTTCTACAACAACGAGCGCAA
923	CG6706	BcDNA:GH07312_AF145639	3	6	60	7282	7341	CTGGCCTTTAACATTAAGTATCGCAATCAAAGGTGAGCTTAACAATGCTATATTAAACAATTTC	TTTCGTTTAATAAAATATTGATGTTTTTATAGATACATCAAGATGTCCAGTCCCCATTTGAACA
923	CG6706	BcDNA:GH07312_AF145639	3	7	62	7706	7767	TTTACCGCGAAACTAAACAGTTGGAACCCTTGGTGAGTGCATTGATAGAACATATTTGAAGTGA	GAAAAATCTAAAATGATTATTATTAACTACAGCATCACGAGAATATTGATGATGTCTTGGTGAT
923	CG6706	BcDNA:GH07312_AF145639	3	8	66	7879	7944	GCATTATTTATGCCTACAAGGGACTGTTGTTGGTGAGTATATAATAAACATTAATTTGTAAGAT	CATTATAATAAAGCAATAATTTTTTTCAATAGGTTTTTGGCGCCTTTTTGGCCTGGGAAACTCG
923	CG6706	BcDNA:GH07312_AF145639	3	9	424	8170	8593	CAGCCACTTTGTGTTTGGTGTTCGTACCGAAAGTAAGACTGGTAGTAAGGAAGTTTTGTAGTTT	TTTGGTTAATATTCATGCGAATCGTTTTGCAGTTGGTGGAGCTGAAGCGGAATCCCCAGGGCGT
923	CG6706	BcDNA:GH07312_AF145639	3	10	62	8940	9001	ACCGGTGCGTCGAGAGATGCCCAGCACCACAGGTGAGTGGCTAAGGAGGGGGATTTCGTAGATA	TATGTTCATGCATTGCAACCCGTTTGTCATAGAAGTTACCGAGATGACGTCCGTGGATAGTGTG
923	CG6706	BcDNA:GH07312_AF145639	3	11	57	9108	9164	CAGTCTACAGTGATGGCGCCATCGCTTCCTCCGTAAGTTCTTAAATTTTGGTCTTAAATACACT	ATACACTCTAATCTATGGATATTCTCCAACAGCAAAAAGAAAAAGCAATCGATTGTAGAGCACC
923	CG6706	BcDNA:GH07312_AF145639	3	12	61	9632	9692	CTCAAAGCCCAGTACTCCGGCTGTGATTAAGAGTAAGTTTTCTGCGCGTCTCTTATAATACTAT	TATAATACTATCGATTTTCTAATCGAAAATAGCTCCCACTGCCTCCGACCATCGCCGCACCAGC
924	CG12376	BcDNA:GH07338_AY070497	3	1	333	5368	5700	CTTGTTCTGCTGATCCACGTTTGCAACAAATAGTAAGTACACACGTCCACTGACAAAAGTTGAT	CTTCGCACCTCAATATGATTGTGTACCTTCAGCTACAGTCCTGCTCTAAAGGCCGTGTCGCGGT
924	CG12376	BcDNA:GH07338_AY070497	3	2	63	6027	6089	CAGTGCACATGTACCCGAAACGTCATTCATAGGCAAGCTTTTCGCTTTGGAAGAAATCATTATT	TGTTACTAATGTTACTCCTTCCTCAATTTTAGTTATGTTTCTTGTATACATTTTTTACATATTA
924	CG12376	BcDNA:GH07338_AY070497	3	3	53	6165	6217	TGATGTGTATCTTATTCGGAGGGCTTTAAAGAGTAAGTGGTTAAGTAATTTGCTTTGAATAAAG	TTTGAATAAAGATTGTAATTGTTATTTCCCAGCAACAAATGCACAGATTGATGCCCTCTTGGTA
924	CG12376	BcDNA:GH07338_AY070497	3	4	69	6704	6772	AAATCCGGCAATGTCCATAATGGCCATTAAAGGTGCGTTCGACAAGGTTATTGTTTGCTCAAGA	AAAAGGTAATAATAGTAGTCTTCCTCCCATAGCTTTGCTATCATCTAGGGGCAACTCGCTGTGG
924	CG12376	BcDNA:GH07338_AY070497	3	5	58	6922	6979	CTCGAACCGATGTGCCACCATTTTACCATTCGGTGAGTTACAGTGGCGCTAACAGGTTGCATCA	GCATCACGTTAACGTGAGTTTCGAATTCACAGGTGTTTACTGTAATGAACCTAACTGGCTCTAT
924	CG12376	BcDNA:GH07338_AY070497	3	6	53	7215	7267	CTACGCCTCAGCCATTGGAGGACCCTTCTTCAGTGAGTATTGTGTGTGCCAATTGGAACATCCT	TGGAACATCCTTAATATGCTCTGAAATCACAGCCGTTGTCATGTCCGCCAGCACTGTGATGCAT
925	CG5412	BcDNA:GH07367_AY094682	3	1	59	5580	5638	GGGTCTTATATGCGGCCTGGCCAAAAAGAAGTGTATGCCATGATTTTGTCTGAAAATACAGTCC	AGTCCTTGTTATAACTATACCATCACCCGTAGTGACCTCCATCCGTCCGGAGTTTGCTGTGCTA
928	CG8084	BcDNA:GH07389_AY060249	3	1	380	10360	10739	TGTCCACCAGCAGAGGAAGAAACGTAAGTTAGGTAGGAGGAATCCAGAAAGTCAAACTTAGAAA	CTGAGAAAACCCAATCTGTTTGCCATCCTCAGAGCGCAAGAAGCGCACCTGCAACACCGCCATG
928	CG8084	BcDNA:GH07389_AY060249	3	2	784	10989	11772	CTACTTCGCGCCACCCACTTGCGACCAGGCAGGTAAGCGTGTTGTTTGCCATGTTCAACTAACC	TAATGGTCCCTTTGGAATCACGTTTATTTCAGACATTGCTGTCCCATGGAGCGTTTACCGAACA
928	CG8084	BcDNA:GH07389_AY060249	3	3	424	11846	12269	AAGTCTCATCTGGCGAGTTGGACATTGCCAAGGTAAGTGTTGTATTCGAATTCATTTAAATTTG	ATTATTTGTTAACTATACCATATTTTTTACAGAAAACCAAGGCTAGACATCTTCTTCAACGGTA
929	CG1309	BcDNA:GH07444_AY047560	3	1	75	5251	5325	TGGAAAAGTTCGGGGAGCAGATTCTATCGACGGTAAGTGCCCTGCGATCCCATGGGGCAGAATC	GTAATGTGGAAAATCGACACTCTCCGTTGCAGCTATCGGTTATGTGGTCCGTGGGCTATTATAC
929	CG1309	BcDNA:GH07444_AY047560	3	2	51	5640	5690	CCGGTGGACTTTGATGTGAAAGCTCTAACCGGGTGAGTGGGCTACGCCTTTGAAGTGTGCCAGA	GAAGTGTGCCAGAATAACATCTTCGTTTTCAGTGATACCAAAAAGCCGGTGGTTACGGCTAGAA
929	CG1309	BcDNA:GH07444_AY047560	3	3	107	5843	5949	GGGTTCGGTCAAACTACTCCAGAAACTTATGAGTAAGAAAGATATACATATGTGAAGCTGTCTG	TCTACATATACTGAACCTAAAATATTTTGCAGGACCCATGCTGATCTCCGGACGCGCCAAGCTC
929	CG1309	BcDNA:GH07444_AY047560	3	4	66	6554	6619	ATTCGCCGCACTGAGGATGAGATCATTGCAGAGTGAGTGATAACTTTTGCATTTGGGCAGAGGT	TTCCTAAAACGTAACCCATTGATTTCCATTAGGGACAACCACATTGACACAAACCGCGGAAATT
929	CG1309	BcDNA:GH07444_AY047560	3	5	56	6888	6943	AGGAGGTGCGCAATCTGATGGCTGTGTTCTTGGTGGGTTTATTCGGCAGTTTAAATGGTCTATA	GGTCTATATATCTAATACTGTTCACCTTTCAGCTGCGCAAGCATTTACGTGACTATAACTCGAC
930	CG4559	BcDNA:GH07453_AY047561	3	1	68	5402	5469	TTTCTATGACTCGCAGGGCTCTCAGCGTCAGGGTAAGTATTCCAAATTGGGGAACATAGTATTT	AGTTATAGCTACATTTGTAAACCCCATTGTAGGCCTGGCTCAGTTTTCGATGATCGACATCGAG
930	CG4559	BcDNA:GH07453_AY047561	3	2	266	6022	6287	TCTCACCGTTTTGCCAAATGTGAACTCCAGCTGTAAGTATACAAACAACAGGCAATTACTTTGT	CTAATAATTCAGTGCACAATTCCACTTTCTAGGGTACTATGATGCCCCGTCGATCGCCCCAAGC
933	CG7018	BcDNA:GH07491_AY060250	3	1	273	28582	28854	GAGTCCGCATCATGGCATGACCTCATCCTCGGGTAAGCTTTCGTTTTGTTAAATCCATTTAGGG	GAAATTATATGTGTTATCTGTATTCTTTACAGCCTCGATCTTCCCGTCGGCCGCCTCGTGGGGC
934	CG10912	BcDNA:GH07575_AY069060	3	1	92	5409	5500	GCGAAAATGCTCTATCCTGCTACTCCACTGAGGTAAGTGAATAGTGATTTGATTTTTTAAATAC	ATTAAAACATTCAAATTCAAATTAATTTTCAGGGTCCGACATATTCCAAGCAGTTGTCGAATGT
935	CG6218	BcDNA:GH07590_AY069061	3	1	574	5290	5863	GTTCGGAACGTGGACGGATTGAGCTCCGCCGGGTAAGAGTTGGTCGTCGTAAATGTTATAGCTA	ATAGCTAAATGGCACCCGTTTTTTTCTTGCAGGAACCGCCTTCTCCACATCAACAGCCTTTTGA
935	CG6218	BcDNA:GH07590_AY069061	3	2	2399	5969	8367	CTCACAATGAAATATTTTGGCGGAGTCGAAGGGTATGTACATAGAAAGGTCACCAATCGATTTG	GAAATTGAAAGCATCTTCTTTGTCTCCTGCAGCGGAGCCACCCACTCCAGACTGGTCATCTGCG
935	CG6218	BcDNA:GH07590_AY069061	3	3	93	8579	8671	GTCTGGGATTGAGCCTTAGCGGCTGCGAGCAGGTCAGTGTCAGTGGTTACAACGCAATAACTAC	TTAAGCACATATAAACATATCTATCCTTACAGGAGGCCACCAATCGCGAGCTGGAGCAGGAGCT
935	CG6218	BcDNA:GH07590_AY069061	3	4	192	8898	9089	CTGGGGCAACTTCCTCGGGGACGAGGGAAGCGGTAAGTGGGGAATGCCCCCATCGGGTGGTCTT	TCATTCTGACCCCCAACTCTTCTATTCCACAGCCTGGTACATCTCGTATCGCGCAGTCAAGGTG
936	CG1017	BcDNA:GH07619_AY047562	3	1	61	5194	5254	AGCGGGCGCCATTCCCATGCGCAATGAGAAAGGTAAACAGCGAAGCTCGATCCTCACCAGAAAT	AATTGTTTATAAGCTGCATATCTCTTCAATAGGTGAATTGTCCATGCAAAAGGTGAAGGTGCAG
936	CG1017	BcDNA:GH07619_AY047562	3	2	62	6177	6238	CGAATGAAGCGGGATCGCGAGGAACGTGATAAGTAAGTGAACATCAAACTGCTCTTAGAATTCC	CCTTTTTAACAATTCTTTCCCTTTTCTTTCAGCGTCGAACGCGAGAAGCTGGACATTGATCGCA
937	CG4439	BcDNA:GH07689_AY047564	3	1	79	5278	5356	TCATTTTTGCCAGAATTCCAGCTTTTCAGCAGGTAGGACGTGAATCTGTGATGTTTCAATTTCA	TACTTACAACACTTACTCAAAAAAACCCACAGGTGAGATGCAAGAGTGAGGATGGCAGCTGCAA
940	CG9747	BcDNA:GH07782_AY047565	3	1	2798	5761	8558	GCGGGAGCTCAATCCATACACCACCATCTGGTGTAAGTATTGCTACACTTTTTCGCATCATCTA	CATCTATCTATCTTTTTATTAATACATTTTAGCCTTCTTCGTTGGCGGCGTGGCCGGATTCGGA
940	CG9747	BcDNA:GH07782_AY047565	3	2	567	8690	9256	TCCTGATGGTCTGCTACTGCGTGGCTGGACAGGTGAGTTTTTCGTTTTTGGGCAGAATGCAAGT	TTTTTTATGTAATATCAAATAACGCCTTTCAGAACACCCTGTACGACTGGGTTCGCGACCATCG
940	CG9747	BcDNA:GH07782_AY047565	3	3	147	9649	9795	GCCCATCTGTGGGGATCCCGTCCATACGATAAGTAAGTGTGATTAACTTGTAGTTTATTATTAT	TCTAACTGATCTGGTCCTATCTTCCTCTCCAGGCGGATCATGCCCAGCGAGAACATCTATGTGT
941	CG14967	BcDNA:GH07785_AY069063	3	1	62	12311	12372	AGGCTGTAATGTTGTTCGGAAATCGCCTATTGGTAAGTTAACTACATCTGGATGATAATGAGGC	GCACTATATTCCAATGATTTGTGTATTCGCAGAATGAAAACCGTAACCAGAAAAAGGGTGTGTT
942	CG17352	BcDNA:GH07792_AY060251	3	1	58	7056	7113	GGCCATCGTCTACAGCGTGTTCAACTACTTGAGTGAGTTCGATTGGAAAATTTAAATTTAATGT	TAATGTTTAATTAACCAATTCGAATTGCTTAGATTGCTATATTGGCTCGGAGTTTCTGTGCGGG
943	CG7921	BcDNA:GH07804_AY047566	3	1	1966	5610	7575	GGCAGCTGCACTGCGCGAAAAGTCCAGCAAAGGTGAGTGCGGACAGCTAGGGCAATTAAAGCAA	GTACGTACTATCAATAGCTCAACTAATTCCAGATGACGAGATGAAGGCGCTCACCCAGTGAAGA
943	CG7921	BcDNA:GH07804_AY047566	3	2	77	7665	7741	AGCGAGGAGCGACGAGATGTCGAAAATGAGGGGTAATTGTAATTGAATCGAGTTTCCGGCTTAG	GCTAAATCCATTAAATGTTTGCCATTGAATAGGTCGCATTCTGATCCCACTGCCCAATACCGGA
943	CG7921	BcDNA:GH07804_AY047566	3	3	57	7871	7927	CGGTCTGCTCCAGTACAACAACTTCAATTATCGTAAGTAATAGGCGCCAGCAGCTCGCATCACC	CATCACCAGGTAAATCTTTACTTCTGTTGCAGTGGACTCGCGGGACAATGTGCTGGGCGACGCG
943	CG7921	BcDNA:GH07804_AY047566	3	4	64	8078	8141	CGCCTCGGGAGCAGGAGCCCTCAACGGCGCGGGTAAGCCTTCAGCGAGTTAGCCAAGATAATGA	GATAGTTTAACTGGATTCGAATCACCCTCTAGCCCTGCTCCTGAATGCCAGTAGTCCGGGCGCA
943	CG7921	BcDNA:GH07804_AY047566	3	5	57	8569	8625	AACGACTGTCCGCGAAACATCAAAAAGGAGCAGTGCGTATTGGCCATCGCTATATGTATGGCTA	ATGGCTATTTCTATAAGTATCCCTCGTTCCAGAGCTCTGATCACCAACTGCAACAATGCGATGT
943	CG7921	BcDNA:GH07804_AY047566	3	6	61	8772	8832	CAACGAACTGGAGGTGACCCGCTATCACACAGGTGAGAGCAGAGAGCACTCTGAATAAGTACTA	CTATGCCATACTTAACCATTCAATGTCCACAGGACTGGTGCTGTTCCTCGAGGAGGACCACTAC
943	CG7921	BcDNA:GH07804_AY047566	3	7	281	8994	9274	AGACCTTCAACTACTACACGTACCACAGCAAGGTGAGCGGCGGAGCAGGGTGTTCCAGTGCCCA	GTATCTGTTCTATTCCGAATTCTGGCACGCAGACTAACAAGAAATCCTATGCTTCCTCGCTGAT
943	CG7921	BcDNA:GH07804_AY047566	3	8	750	9635	10384	TCCTGCCGTCATTGTATTCCGTCTATCAGAAGGTAGCGACACCACCGGACTCCTGTCCAAGGGC	TGCTTGGTTGACCTGGTTCTTCTCTTCGGCAGGTGGAGGTCATGCCCTGGGTCAGCAGCAAGCA
943	CG7921	BcDNA:GH07804_AY047566	3	9	65	10600	10664	AAGGGGCCGCGAGTCTTCCACATCGGAGAATGGTGAGCATGTGGACCCCTGTCGTCCAACGGAG	GCCATAGTAATTCGTGTCCTCCTCCCTTCCAGCGGCGTTCATCACAAGAACAAGAACTGCGAGT
944	CG8678	BcDNA:GH07816_AY070498	3	1	5612	5309	10920	ACATATCAAATGAACTTCAACCAGGACTTTACGTAAGTAGCGACATCTGTGCTTAAATCCTTAA	AACTCTTATTGATGTTCTGTGTGTTCCGACAGTTCCCTGTCCGTGCTGAGCCCCACGGGTCTAC
944	CG8678	BcDNA:GH07816_AY070498	3	2	148	11652	11799	GGCAGTGGAGACGGTTGAGCTGAAAGCGATAGGTGAGTATGTTGGCCAAGCTTTGGCTTTGCTT	TCATATAATACAATGATGCTTTTTTATTGTAGCCGATGTAGCTGCCAAGTCCGAAAATTCTGCC
944	CG8678	BcDNA:GH07816_AY070498	3	3	56	12346	12401	CCTGAAAGGTGACCAGGCAGATGCAATGTCTGGTGAGCAAACATTTATATTTGTTGAATAAGTT	AATAAGTTTTTCTAACTAGGCCTTATCCGTAGATTCTGCCAAGTTTCGCAAGCTTTGCGATGCC
945	CG9175	BcDNA:GH07831_AY060647	3	1	64	5410	5473	GCTCCAGCAAAACGGGAGTGGCGAACGGCTTTGTATGAACTCAGCTCGCTCCGCCGCATTCTTG	TGATGTTTCTAATCGACGATTGATCTTTCCAGGAGATCTATGAGCTGTACCACAACGGCAGCCA
945	CG9175	BcDNA:GH07831_AY060647	3	2	70	6422	6491	GCGTATCCATGTACATTGCATTCAGTCTGCAGGTGAGCAGAGGCAACTAATCAAAGTGTACGTT	CTTAACTCCAATTCTTTGCTTACGTTTTGCAGCGCGTGCTCCACATTCCCCATGCACACTCCAT
945	CG9175	BcDNA:GH07831_AY060647	3	3	57	6655	6711	CAAAGTCTGCATCCACAGTCTGTCCCAAAGACGTAAGCAATAAAATTGGTGTAAAATTGGAAAT	TGGAAATTATCTCACTGCCAACTTCTTTTTAGGTACAATCCCCGCCTGGATTGCCATCGTCTTT
947	CG6332	BcDNA:GH07879_AY094685	3	1	73	5611	5683	CGTCTCACGAATATCCAGCCGTTGGTTAAGCCGTAAGATAATATATCTATCTATCTTATGTTCA	ATTTATAAACCCATTATCCTTTGTGCTTGCAGGAAGAAAAAGAAGAAGAAGACGGAGAAGCAGC
947	CG6332	BcDNA:GH07879_AY094685	3	2	61	5784	5844	AACCAAAGAAAGCACCAAAGGTCCCGAAACCGGTAAGTTAAAAAAAAAACTAAATTCAGCTAAA	AAAAACTGATGATAATCCCCCATTTCATTTAGGATCGTGGAGCTGGGGAGTTCGATCCCGTGCG
947	CG6332	BcDNA:GH07879_AY094685	3	3	66	6065	6130	GAAGGTCTCGCCCAATGCCCTTCGCTACAAGCGTAAGTACACATACTCCAATTTAGTTGATCTT	AATAATGCAGCACCTGGCATTGCTTCACTTAGCGAGTGCCCGCATCAAGGAGATGTCCGAGCCA
948	CG8568	BcDNA:GH07892_AY069064	3	1	907	5502	6408	CAAGGTCGATCAGTACCGATTCGATCAGAAAGGTGAGAAAGCCCATGCTTCGTTAGCTATTAAT	ACGTTTTCTTTCCATTTTGCCTCTGTTTGCAGTGTGCGCCAACGTGAGCTTCGTGCCGCATCTG
949	CG11303	BcDNA:GH07902_AY060649	3	1	62	6355	6416	CCAATCAACGCAAGCGATGCCTGCTGGGAATGGTAATGGTCATGTTAGGCCTACTTCAGTTCCA	CATCGTAACCCGTATCCTTTGGATTCACGCAGTTTGCCGCCCTTTTGGTTGCCTGCATCTGTGT
949	CG11303	BcDNA:GH07902_AY060649	3	2	93	6603	6695	ACCTACATCTGTGGAATAGGATGCAGTCGCAGGTGAGCCAAGAGCGGGCTATGTAAATCTAGTG	GTTCCAATTCATCCCCGTTCCCTACCCATTAGTTGCAATGCTGCGGCGTCGACGGACCTCTCGA
949	CG11303	BcDNA:GH07902_AY060649	3	3	76	6897	6972	CCTTCGGAGCTGCCATCATAGCCATATTCCAGGTGAGTCCCCCCCAATGGATTCTCTCTCAACT	ACCAATAATAAATTGAAAACCAATTCGCACAGAGCCTGGGAATCTTCTGTGCTGTCCACCTGAC
950	CG3902	BcDNA:GH07925_AY058314	3	1	90	5152	5241	TGAACAGCCTAAAGAAATTGCCCGTGCGCATGGTGAGTTGGCCACGCCCCCCTAACCGACACCT	AATTCCTTTTTCTTTATTAATTAACTTTTTAGCTGGCTAACGCTGCACGTCAGCAAAGTGCTGC
950	CG3902	BcDNA:GH07925_AY058314	3	2	3109	5348	8456	CACCGACGATGAGAAAATGATGAAGGAGACTGGTGAGTATACCCTTTGGATCTAAATAGATCAT	TAAACCATGGAAACTTTCCTTTAAACTTTCAGTTGCCAAACTGGCTCAGGAGCAGATCCAGCCC
950	CG3902	BcDNA:GH07925_AY058314	3	3	390	8936	9325	TCCTGATCTTTGCCAATGCCAAGCCAGAGGATGTAAGTATATATTGTTTTAAAGCCATTTAAAT	CTAAAACCTTATCGTTATCTTGTTTTTTGCAGGGCTACCGTGGCATTACCACCTTCATTGTGGA
951	CG11018	BcDNA:GH07940_AY094686	3	1	53	5162	5214	AAGGATTCCTCCTGGGAATATCATCGATAATCGTGAGTGCGTCGAGCCACCAACTGCAGCACCT	CTGCAGCACCTATGTATATTATAATCCATTAGATTTTATGGGTACAAGGAGTCGTTGGCTTGCC
952	CG7227	BcDNA:GH07959_AY060651	3	1	550	5780	6329	GAAATATCATCTCGAGCAAAGACCACATTTAAGTGAGTTTTTAAAGCGAAAAGAAATAAAAAAG	TAACTAAGCAATAAAACCGTTTCTTATTTCAGACCGTTTCCCACTAAGCATACATACATAATAC
952	CG7227	BcDNA:GH07959_AY060651	3	2	60	7027	7086	TCCCCTATGAGAAGATCGGCTATGCGTATCCAGTGAGTTAGGAGGCGATATATATTTAATAGTT	AGTTCCACAATTAAAATACATAATTCCTGCAGCGCAATGGCAGCATGGAAATCTACGGGCATCA
952	CG7227	BcDNA:GH07959_AY060651	3	3	64	7385	7448	TTACAGAGGCAGTGCACGCAATATGGCAAATGGTAAGTACTGGATAATCAGGAGTGAAATTGCT	AGTTTATCTATTAATCACCTTTTCCATACCAGGTACTGATAACCCGGATAACAGTTGCTATTGC
952	CG7227	BcDNA:GH07959_AY060651	3	4	65	7729	7793	GCCAACTTGCTGGTGGAGCCCAAAACTCATTTGTAAGTATTGGGGCCTATTGAAATCTGATTCA	CATAGGAAACTCCAAAATATAAATATTTGCAGAATTTACCGGACGGCGAGAAGAACATTCTTTC
953	CG8193	BcDNA:GH07976_AY060652	3	1	55	6073	6127	ACGAGGCCATTCACCAAGGATTTGTCATGGATGTGAGTTGTTGGTGGGTTTTCCATTAACTAAA	TTAACTAAATAACATGCCATATTCCCTTTCAGGAGCGTGGCAACCGGGTGCCATTGGATGAGGC
953	CG8193	BcDNA:GH07976_AY060652	3	2	58	6224	6281	AATCATCCATTCTGTCGCCCAACCGAGTGCTGGTAATAAGTCCTTACCCTTAGTAAATTATTCT	TATTCTAGGGATTAATCCTATTGCTCCCCTAGTATGGTGACCTGCACAACAACGGACACACCTT
953	CG8193	BcDNA:GH07976_AY060652	3	3	56	7044	7099	TCATCATGGTGTCGAACTATGAGAACGACAGGGTATGTTAGCTGGCTAGTAAATCAAGGATATT	AGGATATTTTTGACAATTATCTCCACCTCCAGATTGACCAGCAATTGGTGGGTCGGTGCAGCGA
954	CG4795	BcDNA:GH08002_AY058315	3	1	447	5067	5513	CGCTGTTTAAAACTATTCAACAAATTAAATTGGTTAATAATATTGAAAATATTCAAAAGGATTG	TGTTTTTCTCGTTTTCATTCCTCTGTTTTCAGTTGTCTTCTGACCATGAAAAGCTGGCCATGAA
955	CG3308	BcDNA:GH08045_AY060255	3	1	505	5474	5978	GGATTCCGTGGTGCAGAGAGCCAGAGACGCAGGTTTGTATGCCAGCATCAGATACTACATGTGC	GCACTAACTTTCTCCCGCCTTTCTTGTTGCAGGTGTCCAGAAACTAATGGTTCACGGCACTTCG
955	CG3308	BcDNA:GH08045_AY060255	3	2	50	6328	6377	GCTCAGCTCGATTTACTCGAAATACTAGACAAGTAAGAGCCGTAGATTTGGTTTACAAAACTTT	GTTTACAAAACTTTAAATTGTTCCCCGCGCAGATTCGAGAATCTTCCGCCTGTGATCATCAGAG
955	CG3308	BcDNA:GH08045_AY060255	3	3	61	6660	6720	ATCACCGAACGCTCATTGTTGTACTTACACAGGTGGGCGAAGTAAAAAGTACCAAAATAGGTCA	TCACTCTTCTATTAGTTCAAAATACCTTCCAGATATTGTACCTTCCAACGCAACGAGCCGTGCA
956	CG1774	BcDNA:GH08048_AY058316	3	1	57	5567	5623	GTCCGATCATCGCTCTGGAACGATGGTGGAGGGTAAGTCAGAGTCTATGTTCGCTTCGGAAAAC	GGAAAACCTTTCTGACACCTCTTTACCCCTAGTGGCTCGTGTCATTCGCGAGCAATCCGGCGTG
957	CG7199	BcDNA:GH08073_AY058317	3	1	383	5193	5575	CAGACGTCCAATAAGAATTTTCAAAGAGCCAAGTAAGCAAGACCAATTCATTCACATCACAGGC	AAATTACATATGTGAAGATGTTTGGGTTTCAGTTATTTATACAGCCGACGACTATTTTTTAGCC
957	CG7199	BcDNA:GH08073_AY058317	3	2	78	5664	5741	CGTTAAGGTTGAGACGTTCATCAAAAGCGAAGGTGAGTCCAATCACCCGAGCCATGCCACCTTG	GCGACTGTTGCCATTGCCCTCTGACCTTGCAGAAAACCGAGCGATGCCCTTGATCGGAGGAGGC
957	CG7199	BcDNA:GH08073_AY058317	3	3	558	6057	6614	ACTACAGAAGTGCCTGGCCAGCGGCATGCGAAGTGATTGTAATTTTCGTTTAAGTCGTCGTCTC	TGCCTTCCGTTCTCATCAACTTTTGTTCACAGCTGTGCAGCACGAGAGGAAACCGATTGTGGAC
957	CG7199	BcDNA:GH08073_AY058317	3	4	118	6885	7002	TTTGAATTTCGCAGAACTAACGCAGACATTGAGTAAGTTGAACTTTGATTTACATTCTGGTTGG	TCACCATTAATAATCTCCTATTGACTTTGCAGTGTTCGCTACCCAACAGCAGCAGCAACAACAG
958	CG11808	BcDNA:GH08125_AY069065	3	1	63	5671	5733	TCCGAAACGAAGATGTAATATTCCATCCGAACGTGAGTGGGTTACCTGGTGCTCGAATATACAT	TGCTAATAGTATCTGATTTTCAATTCCGACAGTTCCTGGGCGACCCGGATATGAAGGCCGAGAA
959	CG5308	BcDNA:GH08163_AY047569	3	1	688	5446	6133	GGCCACCGAATCTAGTCCGCTCATAGGAAAAGGTAGCTCCTCATTTGCGCTAGTCCCTCAGTTC	TCTTCGCTGGTGGTCCTTCGTCCTGGCTGCAGTTATAAGTAATTCGAGAGCCCCACAAATTGCG
959	CG5308	BcDNA:GH08163_AY047569	3	2	2166	6263	8428	CAAGCAGAGCCGGCGCAGCAGCCAATACTTCGGTGAGTACGGATTTAAATCTAATCAGACAACA	TAAATAATTATAATCTGTTTACTGTTTTACAGGCCATCTGGCCGCCGCCGAGGAATTGTCCAAC
959	CG5308	BcDNA:GH08163_AY047569	3	3	514	8798	9311	GATCAGTCTGGCCTACAAGCTGGTCGTCGTGAGTAAGTATCTTTCACTAAGAAGAGCTATGAAC	CATTAATCGAAAACGACGCCGCTCTTTGACAGCCTCCAAGGCTCAGATCCTGGCCAACCGCGAG
959	CG5308	BcDNA:GH08163_AY047569	3	4	721	9570	10290	GGGCAACTACACCTGCTCCGCGGACAACTCGAGTGAGTCCTTTAGAAATGCATGAACTGTTAGA	TAACCCACCCTTTTGCCACCTTTTCCCAACAGATTCTGACAGCGTCTTTGTGCATATCATTAAA
959	CG5308	BcDNA:GH08163_AY047569	3	5	62	10544	10605	GCCATGGGAGCCCCGTTATTCCTGGTGGCCGGGTAAGTCGGTGATTTTTAATGCCACCATCAGC	GCTCAGGAGTCGTAGTCATCATCTCGTTACAGGCCACGCCTCCACGTCACAGTAACCGCCCACA
960	CG14521	BcDNA:GH08175_AY060653	3	1	41221	6025	47245	TGCAGCTCCAGCGTTCAGATTCCGATTCACAGGTACGAGAAAAACTCCTTACCAAAGTCGATTT	ATGTTTTGCTCGCATTTCTTGTTTACTTGCAGATGTCAATGGGCGTGGCAGTGGGGCGGCGAGT
960	CG14521	BcDNA:GH08175_AY060653	3	2	88	47672	47759	CGGCAGTGGCTCGACCCAGAACCAGCATCACGGTAAGTGGCCATGGAATGGGGCACGGCATGGG	CTTACTACATCCATTTTCACCTCCATTCGCAGAGAGCAGTTCCCAGCTGGATCCCGATCCGGAG
960	CG14521	BcDNA:GH08175_AY060653	3	3	66	47879	47944	CCTGCTCGGTGCGCAATCTCGGCAAGAATAAGGTGAGCTAGAATGATTTACCTTGCATTGCAAT	ATATAATATGATATATAATCCCCTGATAATAGGTTGGTTGGCTGAGAGCCTCCGATCAGACCGT
960	CG14521	BcDNA:GH08175_AY060653	3	4	68	48046	48113	AGAATCAGCGTCATGCATCAGGATATGCACACGTAAGCCCACTGAACTTCCTTTTAGCGATAAT	CTTATATACAACTTGCAACTTGCAACTTAAAGATGGAAACTAAAAATCAGCAAACTGCGGGAAA
960	CG14521	BcDNA:GH08175_AY060653	3	5	63	48221	48283	GAAGAAACAAGTGGGTTGTATCGATGTGCAGGGTATGTCCTTTGATCGCGTGTTCCTATATAGA	AACTTAAACTTATAGAAATCACATACTTTTAGTACCACCGGATATCATCAACGAAGAGTCATCC
960	CG14521	BcDNA:GH08175_AY060653	3	6	52	48458	48509	TCGCAAGCCAGGCAGTAGGGAGCTCATGAAAGGTACAAACATGCCCTGAAATCCTTTGATTCCT	CCTTTGATTCCTAATTCATTACCCTTTTCCAGTGGAGTCCTATAATGGATCCTCGCTCAGGCTG
960	CG14521	BcDNA:GH08175_AY060653	3	7	351	48639	48989	CGTCAGCAAACGAGTCTCGCTGAGTGTGCAATGTGAGTTATCAAATATTAACTCGATGAATAGA	CTCACTCACTCACTCACCATTCCACTTCACAGTTGCTCCCATGGTGAGGGCCCCCAGCCAGCTC
960	CG14521	BcDNA:GH08175_AY060653	3	8	105	49189	49293	GGCTCGCCGGGTCCCGAAATGCTGCTCGACGGGTAAGTTGAGGGAATTCCGGACGGCAGACATC	TCTCCATCCATGCCGACCCATATCCAATGCAGGCCCAAGTACGGGATAACGGAGCGCCGCGATG
960	CG14521	BcDNA:GH08175_AY060653	3	9	111	49443	49553	GGGCCGTGCCGAGGGCACATTGCGGTTATACGGTGCGTATACGCAATCTCTACTCCACCATCTC	TTTTTCTCGATGCCTGTGGTTCTGTGTTGCAGAAATCAAGCTTCATCCGGGCGCCTCCGCCAGC
960	CG14521	BcDNA:GH08175_AY060653	3	10	139	49614	49752	CAGCAACGATGATCATCTGAATTACATCGGAGGTGAGTCCCACGTATATGGAAGGATAAATCTT	TCTGAACTATTTTTTTGCTTTTATCGCCACAGGTCTCGAGGAGGCTGCTCGGAATGCGGGCAGG
962	CG3906	BcDNA:GH08205_AY075320	3	1	91	5649	5739	AGCAATTCCAGGCCACGCTCAAGGCCAACATTGTGAGTAGACCCACTCGAGTTGAGTACACAAG	TTCTCATTCTCACTTCCTCAATTATCCTGCAGAACAAGCGCGACGTGGTGAAGCCACTGCGCAC
[truncated: 4,077,170 more chars]
